# Supplementary material for: Genome-Wide Discovery and Analysis of Phased Small Interfering RNAs in Chinese Sacred Lotus
Source: PLoS One. 2014 Dec 3;9(12):e113790. doi: 10.1371/journal.pone.0113790 (PMC4254747; doi:10.1371/journal.pone.0113790)
Supplement: Table S1 — The predicted PHAS loci in Chinese sacred lotus. The loci of ID started with scaffold_ and sf_ are predicted with a phase score threshold of 10, and loci of id started with PHAS_ are predicted with a phase score threshold of 5. The loci from the same PHAS cluster are marked with the same cluster ID in the Cluster column. (XLSX) [file pone.0113790.s005.xlsx]

## Sheet: Sheet1
Table S1. The predicted PHAS loci in Chinese sacred lotus. The loci of ID started with scaffold_ and sf_ are predicted
with a phase score threshold of 10, and loci of id started with PHAS_ are predicted with a phase score threshold of 5.
The loci from the same PHAS cluster are marked with the same cluster ID in the Cluster column.
PHAS_ID	Start	End	Total_Unique_Read	Phased_Unique_Reads	P-value	Corrected_P_Value	PhaseScore	Cluster	putative function	E-value of NCBI nr/nt matches	Match to TIGR Repeat database	E-value of TIGR Repeats	sequence
21nt
PHAS_sf_103_1	148366	149038	21	4	0.0133	0.0317	9.61		NULL		repeats	1e-133	caaaacgagctcaaaccttctttctcccatattcccgccccctcaacctcaaatcaacattttaaaaaacaactcggaaattgaactgttttggccatcgttttctaggtcgacagttcgatagtccagtttgaacaaaagggttgctctgacaaataaattaaaaaaataaaaaatggtcaaaatccattgaacgggtcgaccgcccaggtcaacggaaccaattgcctagatagttcctgggccgaatagtccgaccgtctgggtcaatagcggttcggtaatcttgccttaaatggtgtcttgaccccattctactcccctccgcccaagttcagatcaagctccatttccggcaacagtgatcgctctaaccagttcatcgttaccatgtacacc…
scaffold_106_1	375169	376031	94	9	0.0181	0.0388	15.6		putative TAS3a	5e-10			tttctacatcccgcaatgagagaaaaagggttagttaaacatcccttctccatattcatttggaatgaaaaagaaaaagaaaaaacagcttttgtttcttctaaagcttacactctgaatccattaccagtttcgacactggaagaattggattcttcaggagatgaggaggagatcttcttagggttgttctgccttgacaagggtagcttttctataagaatgggatgttcgttttaattaggtgctatcctaactgagctttttttttcatcaaaccttttctcaccaaccatcaacatttgtttctttgttcctatagtcttcttgaccttgtaagaccttttcttgaccttgtaaggccccacgtcagggttgcttatctttgtttttcattta…
PHAS_sf_1079_1	1	427	73	7	0.0414	0.0453	7.19		26S ribosomal RNA	0	repeats	1e-133	gcgacgttgctttttgatccttcgatgtcggctcttcctatcattgcgaagcagaattcgccaagtgtkggattgttcacccaccaatagggaacatgagctaggtttagaccgtcatgagacaggttagttttaccctactgatgacagtgtcgcgatagtaattcaacctagtacgagaggaaccgttgattgacacaattggtcatcgcgcttgattgaaaagccagtagcgtgaagctaccgtgtgccagattatgactgaacacctctaagtcagagtcctggctaaacatgcgatgcgtgtgcccgttgctcgatttccaacccgtagttagggcctctaggcccccaaaggcacgtgctattcgtgaagccctcgtgacggatgagccacgt…
PHAS_sf_1079_2	11600	12209	86	8	0.033	0.0453	5.86		26S ribosomal RNA	0	repeats	1e-137	nnnnnnnnnnnnnnnnnnnnnnnnnnnnnnnnnnnnnnnnnnnnnnnnnnnnnnnnnnnnnnnnnnnnnnnnnnnnnnnnnnnnnnnnnnnnnnnnnnnnnnnnnnnnnnnnnnnnnnnnnnnnnnnnnnnnnnnnnnnnnnnnnnnnnnnnnnnnnnnnnnnnnnnnnnnnnnnnnnnncgattaagacagcaggacggtggtcatggaagtcgaaatccgctaaggagtgtgtaacaactcacctgccraatcaactagccccgaaaatggattgcgctgaagcgcgtgacccttacccggccgtcagggcgattgccaagccccgatgagtaggagggcgcgacggttgctgtaaaacccgtggtgtgagcctgggcagagcggccgtcggtgcag…
scaffold_107_1	1397214	1397949	87	11	0.000554	0.00244	18.1		NULL				aacaaatacaaaaatattcatcacaaaataaaaggattctaatatccaaaaagtaacaaattttttaggacccttccacttcattcctcaaaaagcatctcaagataaatttaattataaacaggtatcaacttgaactcttcattgggacccttgctcatgttaaaattttcaaggcgaggatatactttaggttttggtggcaatcttcccacctttcttggaggcaactcttggaggcaatgttgcctccaaatcctggggatgaggcaatactgcctcaaagtactcatcgaaatcgtcatccgagtcctgatgctgctatttctgaagtccagaagcctcctgtatggaggcagaaatagtaggaagtcgggtcgatagaaaccacaccgctag…
scaffold_10_1	1954273	1954966	88	9	0.0116	0.0302	12.2		putative TAS3c				cctcagccttttcatttcacgctgacagaaactcgtatataaatagagatgcatcaccttccctcgatcccaagagaaatgccaccctcacacagagctagagctagttggcctttcacggtcttttggcttcttgctgtgcttaaggtggtggtggttctcatgggagcagcggccatgattctggtggtgtttcagttctgcaactgcaacctggtagtaatacccagaaggctataaagaccatggcggtatctctgctgagcttttctttttcgtcgtccgtcttctcgttttcttcacatcccaccaaggtcgttccagtttttcttgaccttgcaagcccgaaagtttggccgcttgagtcatggccgctctctacacccttcacagagcttc…
PHAS_sf_122_1	581162	581771	4	4	3.79e-06	9.59e-05	5.55		probable LRR receptor-like serine/threonine-protein kinase At4g08850	8e-33			agatagatcgaagagagagacatcatcatgatggagatctgttttctatattgaattatgatggaagattagtgtatgaagatatcattgaagcaacggaggatttcaatgagagattttgcattgggatgggaggatttgggagcgtctatagagctcagttgccaacaggtcaagtagtagctgtgaagaagcttcaccaaacaattcacgatgatggtgaagatgcagacatgaaaagctttagaaatgagatacagacgttagcagagatacgccatcggaacattgtgaagctttatggcttttgttcacacccacgacattcatttctggtttatgagtacttggagagaggaagcttggctaagatgttagctgacatggaacaagcaactg…
scaffold_131_1	70290	71492	97	11	0.00154	0.00557	26.1		putative Leucine-rich repeat containing protein	5e-10			ggttcagtactactttttggcaaggtcaagccatgaccaagaagtgacacatgtcgaactctttcatgaatatctgaaatgctggaccgtagacccaccttgatccgacaacactcaacccctgcaactgattgagcaagatcatgtacaaggtcatgcattttgtaacttactatcttcccttttgaatcttcttctgcatcttgaaacatgcatctccatagtaaatcaatgaaatattcttcacctatcctgaaacatgcatctccacagtaaatcaatgaaatattcttcacctatttcctccatactccgactattcccttgagaagattgaatgaaccaatgtgccatccataattggattagggtctctttcttaatcttatgatccttggg…
scaffold_149_1	773189	773965	156	12	0.0286	0.0452	10.4		26S ribosomal RNA	3e-146	repeats	1e-136	caaataagtgttgagcatttaaatggaaatacatcttggaaatgtcatgtatgggacctattaatgcattcaaatgtgtatttagcacttataggccccacctacacattggcttatgcaaatatgcagaggttcgttcatttaggaggaggcccacttggagctctcgattccgtdgcatggctcaacgaagcagccacaccgtcctacctatttaaagtttgagaataggtcgagggcgttgtggccccgatgcctctaatcattggctttacctgatagaactcgcacccgggctctagctatcttgagggaaacttcggagggaaccagctactagacggttcgattagtctttcgcccctatacccaagtcagacgaacgatttgcacgtcagt…
PHAS_sf_16_1	4909558	4910167	20	4	0.0111	0.0302	6.37		26S ribosomal RNA	1e-159	repeats	1e-103	taggggtgaaagactaatcgaaccatctagtagttggttcccttcgatgttttcctcaagataactggagcccagcccccaggtgtgagttctgtagggtaaagccaatgattaaaggcattgggggcgcatcgccctcaacctattctcaaactttaaataggtaggatggtgtacttgctctgttgagttgtgccacggaatcgagagctccaagtggccatttttggtaagcagaactgacaacgtgggatgaaccgaaagccgggttatggtgcccaattgcacactaacctagaatctacaaagggtgttggtcgattaagacaataggatagtggtgatggaagtcaaaatccactaaggagtgtgtaataattcacctaccaaatcaactag…
PHAS_sf_16_2	7097864	7098473	17	5	0.000624	0.00244	6.37		NULL				ttctgataagatgtcaagccgaataattgcgttcctctccaccatcacatcgcatacatctttgcttcgggttgtgagtaggattttgcagcaccccctcctctccctctgtttgttgtcatccaaatccaaaaggatccccaattgcttcaaatctaagtttttccacatatcatctaagataataagaatactcttctccttttgcaactttctcgatagcttctgtgctctttccagtacattttctttttcttcaaattctaagggtaacatccttgcaatctcaccttgaatctgtttcaagtatggatcttgggacaccacagccatcacgaccttgtcaaaaagcttctccttctccacttgtttgccaatttccgtcaccagagttgtttt…
scaffold_170_1	166669	168043	61	10	0.000118	0.000792	29.2		NULL				ggaaggcttgttcaagtgcagatctcaggcgccaagtagagatacaaaggggttctgagataagagataaggtctgcgatgcttaggcctcgccctcagagtcagatataagagataaaggtatgcaactccgtttgcctaaggagcacaaagagactctctcttttctcatttatttagaagttgttggaggagtaagtgattaagtagatatgattgagaagttaattagccatggtaatcacgaagattcaccggtgatttcagttttcagcatgggtggtcttgggaaaaattaatttggcctaactagcctaagtgataaataggggaatgaacacttcctttgtgaattttgggtacatgtctctaagttttagatgtgggaacaatcgaatt…
PHAS_sf_173_1	496493	497186	45	7	0.0027	0.00847	7.03		putative MYB transcription factor	5e-25			ttgttgtcgttgctgttgttgtaacccctgtcatcacggcagtggagctacgctatagcactaaaattcggtgctttcttgtgtaggtggtctctaatcgctggccgagtgcctggccgaactgacaatcaagtgaagaaccattggaacactcatttgagcaagaagctcgggataagaaaggaaaagggtaaacttggtgtctcttcgtcactatcaagctctaaaaaaagcaatcgagtagaggaagttctcaagctccccactgattcgaattctgatctttcaactacttgtgacagcaacagtactaagcccgtccaacccaaactgatgaaggcaagcattcagaacactgttgaagcgttgaacaaacaagatccggccgttggtgaatgt…
PHAS_sf_186_1	482094	482703	3	3	9.3e-05	0.000728	9.73		precursor microRNA miR159a	2e-29			tgggttctggcggaggggtgtggaggactgtggttgtgtagggtcttgagggggtggaagaacttagatttggcattttggggttatggggtggagctccttcaagtccaatattggttctttctggttagatagagctgctgaattatggattccacagccctatatcatgcttggagggatttggataggtttgtggtttgcatatttcaggagctgcattatccagatgagaaccttgtttggattgaagggagctctacatcatcatctctgatacctcttctgtttatctatttgattgttaacttttttcctgccttttatctatacgcagttctagcgaaaacaaattctttcatcacagtaggattttaatctcataatgttttgtttttc…
PHAS_sf_1876_1	1	451	92	8	0.0482	0.0482	6.41	C1	26S ribosomal RNA	9e-102	repeats	2e-96	gggttgcaccgccgaccgacctagatcttttgagaagggttcgagtgagagcctgccgggacccaaaagatggtgaactatgcctgagtggggcaaaaccagaggaaactctggtggaggcccgcagcgatactgacgtgcaaatcgttcgtctgacttgggtataggggcgaaagactaatcgaaccgtctagtagttggttccctctgaagtttccctcaggatagctggagcccnnnnnnnnnnnnnnnnnnnnnnnnnnnnnnnnnnnnnnnnnnnnnnnnnnnnnnnnnnnnnnnnnnnnnnnnnnnnnnnnnnnnnnnnnnnnnnnnnnnnnnnnnnnnnnnnnnnnnnnnnnnnnnnnnnnnnnnnnnnnnnnnnnnnnnnnnnnnnnnnnn…
PHAS_sf_1876_2	712	1321	90	8	0.0426	0.0453	8.61	C1	26S ribosomal RNA	3e-166	repeats	1e-143	gatccnggaatcgagagctcaaagtgggccaattttggtaagcagaactggcgatgcgggatgaaccgaaagccgggttgtggtgcccaattgcataataacctagaacccacaaagggtgttggtcgattaacacagcaggatggtggtcatggaagtcaaaatctgctaaggagtgtgtaacaactcacttgccgaatcaactagccccgaaaatggatggcgctgaagcgcgtgacccatgctcggtcgtcgaggtgattaccaggccccgatgagtaagatggcacggcggtcgctataaaacccggggcgtgagcctgggcggagcggccgtcggtgcagatcttggtggtagtagcaaatattcaaatgagaactttgaaggccgaagagggg…
PHAS_sf_21_1	1961563	1962329	81	8	0.0232	0.0432	7.81		transcription factor MYB114	8e-28			aagttgagaaattattagcagattgcagaaggggtatcaataactatgaagtcattactctattagcaccagaaatggaatttttagttccaaaccaaaatagaaagtgaaccaattcattcactcacactaagtttttacaagttggatataaatcaaatccacacagttcatgagccaaaaacactatttgggttcacgagaagtataagccctcgtcaagctcaagaaatgtgttcatccactccaaaccgaaagactcttcgcttgagaagtcgaagaagtcgtccacattaaaaccagtctccgactctccaccttccttcttactttcttcactcacttctgtattttcccaggttttctggggttcgggttcgtgcttctccgctgagcttt…
PHAS_sf_2236_1	4031	4640	99	9	0.0255	0.0444	6.11		26S ribosomal RNA	0	repeats	1e-142	nnnnnnnnnnnnnnnnnnnnnnnnnnnnnnnnnnnnnnnnnnnnnnnnnnnnnnnnnnnnnnnnnnnnnnnnnnnnnnnnnnnnnnnnnnnnnnnnnnnnnnnngaagcagaattcgccaagtgttggattgttcacccaccaatagggaaggggagctgggtttagactgtcgttagacaggttagttttaccctactgatgacagtgtcgcgatagtaattcaacctagtacgagaggaaccgttgattcacacaattggtcattgcgcttggttgaaaagcctgtggcgcgaagctaccatgtgccagattatgattgaatgcctctaagtcagaatcctggctaaacatgcgatgcdtgcgcccgtcgctcgattgccgacccgcagtaggggcc…
PHAS_sf_237_1	680044	680779	85	8	0.0308	0.0452	5.63		26S ribosomal RNA	2e-163	repeats	1e-157	catgacctggctagttaaggccaggaatgcatcgccggtagaagggacgagacgcccagtgcacaccgcaaggcggaccggtcgacccaacccaaggtccaactacgagctttttaactgcaacaacttaaatatacgctattggagctggaattaccgcdgctgctggcaccagacttgccctccaatggatcctcgttaagggatttagattgtactcattccaattaccagactcgtagagnnnnnnnnnnnnnnnnnnnnnnnnnnnnnnnnnngtcacccgtcaccaccatagtaggccactatcctaccatcgaaagttgatagggcagaaatttgaatgatgcgtcgttggcacgaaggccgtgcgatccgtcaagttatcatgaatcatca…
PHAS_sf_24_1	3108399	3109008	16	5	0.000454	0.00237	6.34		auxin response factor 3-like	6e-74			ttgatatgtgaaccccatcgcttccaaacccaccacttccatgacctagactggctcttccatatggtggttttggaaatatttcttgaccttgcaagaccttatggaatccaatagattcaccaaagcctatgcctataaatggaatatctgaatttccatgtgggactcttatgccactccctatagcagccatccctgaactgtttgaaccaggaaagcatctccttgattccgatggatgatgattctgtacatcaagaccatcagaaggagtagtgaaaccgaaaatttcttgaccttgcaagaccttctggaaccttaaagattccccaaagtctgaaaatcctgtcccatctgtaagaagattgatacatgagaaaaaaaaataagttttac…
PHAS_sf_326_1	94596	95226	98	9	0.0239	0.0432	6.28		26S ribosomal RNA	8e-172	repeats	1e-136	ctaagagatgggggaagcccatcagacagcgcgatcagcacaaacttcgaaagggaatcgggttaaatttcctgagccaggacgcagtggttggcggcaatgttagggagttcggagacgttggcggggccccgggaagagatatcttttctgtttaacggccttcccaccctggaattggctcagccgaaggtagggtccagcggccggaagagcaccgcacgtcgcgtggtgtccggtacgcccacggcggcccttgaaaatccagaggaccgagtgctggtcgcgcccgatcgtactcataaccgcatcaggtctccaaggtgaacagcctctggtcgatggaacaatgtaggcaagggaagtcagcaaaatggatccgtaacctcgggaaaagga…
PHAS_sf_326_2	124534	125143	64	7	0.0209	0.0408	5.87		18S ribosomal RNA	0	repeats	0	gcaaggctaaaacttaaaggaatagatggaagggcaccaccaggagtggtgtctgtggcttaattagactcaacatggggaaatttaccaagtccagacatagtaaggattgacagactgagagctctttcttgattctatgggtggtgctgcatgaccgttcttagttggtggagcgatttgtctrgttaattccgttaacgaacgagacctcagcctactaactagctatgcggaggcaccctccgcggccagcttcagcttcttagagggactatggccgtttaggccacgtaaatttgaggcaataacaggtctgtgatgcccttagatgttctgggccgcacgcgtgcgacactgatgtagtcaacgagtctatagccttgrccgacaggcccg…
PHAS_sf_326_3	211209	212336	74	7	0.0443	0.0453	9.85	C2	26S ribosomal RNA	0	repeats	0	gatggtgctgaagcgcgcgacccatactcggccgtcggggcgattgccaggccccgatgagtaggagggtgcggcagtcactgtaaaacccgggacgtgagcctgagcggagcggccgtcggtgcagattttggtggtagaagcaaatattcaaatgagatctttgaaggccgaagaggggaaaggttccatgtgaacggcacttgcacatgggttagtcgatccttagagacgggggaagcccatcagacaacgcgatcaccgcgagcttcgaaagggaatcgaggggagacatcagacagcccatcagacagcgcgatcacaacgttagggagtccggagacatcggcggggccccgggaagatttatcttttctgtttaacggcctgcccaccctg…
PHAS_sf_326_4	212507	213137	41	5	0.0356	0.0453	5.73	C2	26S ribosomal RNA	7e-123	repeats	1e-128	cacaggtgtcctaagatgagctcaatgagaacaaaaatctcgtgtggaacaaaagggtaaaagctcgtttgattctgatttccagtacgaatacgaaacgtgaaagcgtggcctatcaatactttagacctttggaatttgaagctagaggtgthagaaaagttaccacagggataactggcttgtggcagcyaagyrttcatagcgacgttgctttttgatccttcgatgtcggctcttcctatcattgcgaagcagaattcgccaagtgtnnnnnnnnnnnnnnnnnnnnnnnnnnnnnnnnnnnnnnnnnnnnnnnnnnnnnnnnnnnnnnnnnnnnnnnnnnnnnnnnnnnnnnnnnnnnnnnnnnnnnnnnnnnnnnnnnnnnnnnnnnnnnnn…
scaffold_326_1	253709	254360	170	13	0.0208	0.0408	12.9	C3	26S ribosomal RNA	0	repeats	0	ggaaggcagcatgcacccttaggcatgccttggaacctgcgtgctccgggcatcggcctatgggctccccatttggcctgtcttgaaacacagaccaaggagtccgacatgtgtgcgagtcaacgggtgagtaaacccgtaaggcgcaaggaagctgactggaggggtcccgttgtgggttgcaccaccgaccgacctagatcttttgagaagggttcgagtgagagcatgcctgtcgggacccgaaagatggtgaactatgcctgagcggggcgaagccagaggaaactctggtggaggchcgcagcgatactgacgtgcaaatcgttcgtctgacttgggtataggggcgaaagactaatcgaaccgtctagtagctggttccctccgaagtttccc…
scaffold_326_2	254166	254838	58	6	0.0437	0.0453	11.5	C3	26S ribosomal RNA	0	repeats	0	tcaggggcacaacgccctcgacctattctcaaactttaaataggtaggacggtgtggctgtttcgttgaaccatcccaggaaatcgagagctccaagtgggccatttttggtaagcagaactggcgatgcgggatgaaccgaaagccgggttacggtgtccaacttggtgctaacctagaacccacaaagggtgttggtcgattaagacagcaagacggtggtcatggatgtcgaaatccgctaaggagtgtgtaaaacttcacctgccgaatcaactagccccgaaaatggatggcdctgaagcgcgcgacccatacccggccgtcggggcgattgccaggcctcgatgagtaggagggcgcggcggttgctgtaaaacctgtggcgtgagcctgggt…
scaffold_326_3	324761	325370	162	12	0.039	0.0453	21.2		18S ribosomal	4e-56	repeats	1e-58	nnnnnnnnnnnnnnnnnnnnnnnnnnnnnnnnnnnnnnnnnnnnnnnnnnnnnnnnnnnnnnnnnnnnnnnnnnnnnnnnnnnnnnnnnnnnnnnnnnnnnnnnnnnnnnnnnnnnnnnnnnnnnnnnnnnnnnnnnnnnnnnnnnnnnnnnnnnnnnnnnnnnnnnnnnnnnnnnnnngccctcgtgacggatgagccacgtgggccgccttgaagcgcaattcccaccgggcggcgggtagaatcctttgcagacgacttaaatacgcgacggggtattgtaagtggcagagtggccttgctgccacgatccactgagattcagccctctgatttccagtacgaatacgaaccgtgaaagcgtggcctatcgatcctttagaccttcggaatttgaa…
sf_39_1	2038471	2039372	143	12	0.0135	0.0317	15.9		putative TAS4				tctttttttttttttctatattttttatgtgcattcatagatgaaaatgcttatattttttttctcccaaatttgtctatatatttttcaattcatgtgtgtatatatgttgaacaaagtatcaggaatatttatatgattatgatgttatttgcagggaaaaacgaccaattctcaagttacaccggacaacctgtaaacgtttatttggaatactcatttgagcaagaaaattctagcctctcatggtgttgaagaaagacgaaggtttaagagatacaagacctcagcctcgtaccttcatcacctttaagagcggttgatacatttgtcgcatggttttaagaataatcaatcttagcagtagtgctgaatgcaaccttatcgatctcacatatg…
PHAS_sf_45_1	1967662	1968271	3	3	9.3e-05	0.000728	9.74		precursor microRNA miR159a	5e-30			tggttttgagcttgtggtggtggtggtggtggtggtggcggagggttgtgggtcttatccttttccaggggtggtgaagggttttgaggggtggagctccttgaagtccaatataggttcttggtggttagattgagctgctgaattatggattccacagccctatatcatggtcggagggatttggataggattgtggtttgcatatttcaggagctgcattagccagctgagaaccttgtttggattgaagggagctctacaccaccatctcatctactattctttctacctgtttgattgtttatttctgtcctgcctttcatctatgagcagttctagcaaaagacaattaaattcttaattttttttgtacttcatattttccatgtatcaccg…
PHAS_sf_46_1	1	418	124	10	0.0394	0.0453	6.25		26S ribosomal RNA	3e-47	repeats	1e-37	accgtcgcgccctcctactcatcggggcctggcaatcgccccaacggccgggtatgggtcgcgcgcttcagcgccatccattttcggggctagttgattcggcggtgcaacccacaaggggatcctgccagtcagcttccttgcgccttacgggtttactcacccgttgactcgcacgcatgtcagactccttggtccgtgtttcaagatgggccctttgttacattctcttgttcttctctctacaacttttgtcgctattcaaacttcgttccatcataaagatgacaactgggttgagtttgatctgatgttggatctaacaccttgttgatccaaatctgaatttgggtcctactgattaacaaatatctatcttttgacctcacacaagacaaa…
PHAS_sf_4_1	6320634	6321243	43	5	0.0429	0.0453	5.08		unknown (emb|AM450354.2| Vitis vinifera contig VV78X260994.7, whole genome shotgun sequence Length=12986	4e-41			aggcacaacaagaatcgcttcgtcatggctcttgtccccaacccaactcttatcttctttaaaggcaacatctctgcttactatgatctttcgagaaactggattatataatctataagtttttgactcctcactcactccaagcaaaacacaactgaaactcttgtcatctagctttgttcttttattgtcaagtacatgaacataagagacacatccaaagacccgaaaatgatcaactgatggtttcactccattccaagcttcttctggagtcatgtttctcactgctaatgttggactccggttcagaacatgtatggcccaattgattgtttcaggccagaaggttgtttattttacagcaaaacagggttgcggaaagaaagaatagaacca…
PHAS_sf_56_1	1642214	1642907	26	4	0.0284	0.0452	5.44		NULL				gcaacatagaagtagtagattctaatgatagatctttagtattgctcaaattcattatcaaactatcccaagagtctggcatagagcaaaacaaaagagcaacattttcttcgtcatcaatacgtacctctacagttgctaatttacttactagagcgttgaactcattcaagtgtacttgcaaagaggtaagacggggcaccttcgaaaagattgtcggcaacccaaagcagagcaaaatcggctcaactttgataccaattgttggaactgcacaatagaaataatataatctgtacgtgcacagaaacagaacaaaagaagataacaataaaaaaaagaaagaagagagaacactagatttacgtggttcggccaaaattgcttacgtccacaggc…
PHAS_sf_5_1	220576	221185	5	4	1.84e-05	0.000288	5.55		NULL				tgctttcgttgggggcgaagcacccttgtcaggcggtggagcacctctttctgctcttcaacataggcttctgctactgctcctcaacagtagggctcctcaacatagggcttctgcttctgctccggtcccctgttttttcagaatattggaaattcccaatcccctcaatgtggactccacactgatccggtggttttagaagcagttgccggtgatgccaatggtcgatcgtcggttggaaagcgaacgatgtgaacatgggtttttggctctggagagagtgagttgggaaagaaaaaagaaaaggaaagaatcatatctgagatttgttgccagtcgccggagtttaacaaccaccggtgatgcccttcctcgccaccggtaggagaggcagag…
PHAS_sf_61_1	3310664	3311315	108	9	0.0442	0.0453	5.81		18S small subunit	4e-56	repeats	1e-57	gcagttttttcttcatcaatggggtccatcgaaatcggattgtagccataatatgcatccatgaaactcagcagctcgaaccctgaagtcgcatctaccaagcggtcgattcttgaaagtgggaagctatcattcgggcaggctctattaaggtctgtgtagtcgacacatatacaccccttgccattggccttcttcactccgcggccagcttcttagagggactatggccgtttaggccacrgaagtttgaggcaataacaggtctgtgatgtccttagatgttctgggccgcacgcgcgctacactgatgtattcaacgagtcgaaagggaatcgggttaaaattcacgcatcgcatgtttagccaggattctgacttagaggcgttcagtcataa…
scaffold_65_1	675292	676039	73	10	0.0006	0.00244	27		putative TAS3b	1e-26			tgcttcttcagtgatcactttcgccatttttcttttgttttcctcacatgcatatcccatgatccactcgtggacagatgctcaggtcgaataaagccctcatttgattcttgagaattaatcttcaaacagcttgtgtgatgagaggaaatgtttataaagaattcaatggtggaatgggggcagtgggtttgattcaaatagcttagctcaggagggatagacagagaaaaagaaggtgagttgggtggaaacagggaaacaacagagatcaaactccctatccttggtattggatagagaattaatcacaaactgaaaaacaaagaaagcaagcgtgacatggggtcttacaaggccaagaaaaggtcttacaaggtcaagaagactagaaaaatg…
PHAS_sf_73_1	521374	522025	13	4	0.00204	0.00686	5.13		NULL				ttcttcaaggttcgagtggtggtgatggtgggtcgcgattccttgacaaggagacgcatacagatcgtgcttttgattatgggtatgggtggtatgggaaatctaacttgtatttgtcaaggttatggaagagaactagtagttgttctgtaacaagatcaacaaattgttctctttatttatttaaagaaagtggaagatcacagagagtggcaaagtgtgttatcttatctcttgcaggttaagatcacagacggtgttaacataaaagatttactcatattggccgcgaacaatggatgcagctgtgcatctcagaataattcatagaggacccatgacaaaacagtaaggaaattgtagaacattatttgaagtagctcataaacagaagatcaa…
PHAS_sf_805_1	1	469	90	8	0.0426	0.0453	5.09		18S ribosomal RNA	3e-141	repeats	1e-145	aggagtggagcctgcggcttaatttgaatcaacacgaggaaacttaccaggtccaaacatagtaaggattgacagactgagagctctttcttgattctatgggtggtggtgcatggccgttcttagttggtggagcratttgtctggttaattccgttaacgaacgagaccttagcctactaactaggtatgtggaggcacccttcacggccagcttcttagagggactatggccgtttaggccacggaagtttgaggcaataacaggtctgtgatgcccttagatgttctgggccgcacnnnnnnnnnnnnnnnnnnnnnnnnnnnnnnnnnnnnnnnnnnnnnnnnnnnnnnnnnnnnnnnnnnnnnnnnnnnnnnnnnnnnnnnnnnnnnnnnnnn…
scaffold_87_1	119206	120004	33	5	0.0145	0.0325	13.5		putative disease resistance RPP13-like protein 1-like	0.002			cacaaaatttcacgatttctctttcagtgacatctggatttggagactcttctgatcctctagatccatatgcctttctcttgacgagagatgaccatcttactaggttgatgtgtgggaagtgtgcccattactagtacaaccacattgttagatgtagtttacatgagtttgcttcctatcacaataccacactagatctaatgcagttttcagtctatgccattcctcatgatcttcattccaaacatcatcaaggacaagcaaaacacttttgccatgtgatattgctcgaaggctatggagcaacggatccatttttgagagatcactactagccttctgcctgcaaaacctcataggcacagacactgcattcgtagattaaaatgcttcgac…
PHAS_sf_87_2	1684330	1685600	28	5	0.00703	0.0206	7.1		NULL				atactttggctaaattatccgggtttcgttatctggaaatgggtttagttactctgaatttagaaacaattctgatcaggggtttcatagcttttgaatcaataaaattagctatgaaagagattgagatagtaaggtttgcaacgataaacatcatcatactttatggaatgagcggggttggaaaaatagtgttatttaagaattcaacaagcaagctaaacaagcttcttattttttaagaagtgatgtttggtttttatttagatggagtgcaggttttgtcgttgattccccaaggtgattagttcaaggtatttgatttgaaagtatggaaaattgctgcatgtctaaagttaattaatattaatttggacatctttatatgttgtctatttc…
sf_88_1	539406	540015	101	9	0.029	0.0452	13		26S ribosomal RNA	0	repeats	1e-117	acatctgtagtagctactaatctcgatagcagaatccaacttggtccgagacaggcatgcgatcccaaaaggggaaaagtctgtaaatgaggtcctaactgacagagacaccgagatcggagaactgagagagtgcctagtcgaactgaggccctccaggtccaagctctagagcggtcagtcgctatgataaggattgtggcggcgccccaagcccgggttgtygcgttatgcccgtggagacgtcgtcgtcacgatcgtggaaggcagcacgcacccttaggcatgccttggcacttgcgtgctccgggcatcggcctgtgggctccccattcggcccgtcttgaaacacggaccaaggagtctgacatgcgtgcgagtcaacgggtgagtaaaccc…
scaffold_8_1	9281139	9281769	12	6	4.08e-06	9.59e-05	10.8		putative leucine-rich repeat-containing protein				ttgaggaaatactaagtgacaagagatttttgctagtactagatgatgtatggaatgagaaatccaaggactgggatgctttacgagttccctttagagttggagaaagagggagtaaaattatagtgactactaggagtaaaatagtttcttcaatcatgggaacaatttcttcttaccatttacccggcttatcagatgaacattgttggttgttgtttgcacaacgagcatttctagatggtattcttgatgttcatcccaacttggtaaaaattggtaaagaaatcgttaagaagtgccagggattgcctttggcagcaaagacacttggaggactcttgcattctaagactgatgaaaatgagtgggaagttattttgaatagcaaaatatggg…
scaffold_8_2	9353034	9353784	90	12	0.000135	0.000795	13.6	C4	NULL				cttcttaatataaaagatttttattaaaaataaaaatccccccttcctcttcatcctcctccccttcctcctcttaacccccctcctcttaaggaggcttaaccttcttgtgttcgggaggcttatgcctcttgcattctgaactatgcttcacgcctctaggtagtggaacgcctcgcgtcacacctccgcgttttaaaacattggttcgatgatgcagtggcagtcattttgggtaaagatcaaccatcacaggttcattgcttgggctttggggtgaacccaaagcgtgctttcagaactaaggggtcacaaaacacaactaatagctgccttgtgcgattcaaggagaggtgggtgatcttcaagcaaaagcagcacgattggagtgatattgat…
PHAS_sf_8_3	9353739	9354411	58	6	0.0437	0.0453	6.45	C4	NULL				ttcacctaggagagagaacctattcaagagggcccatacaaattcccagggggtgttttatgaccctcgagcgagggagcttgttgtaactatttttttatatttacccatttaatcatttttttatattgttgtaggcaaggaataaagcatatgtggatacaggcataatagggcatcttggtcgagcccatacgtgcccatgatgcaatggcggtaattttgggtaaagatcatccaccacgggttcattgcttgggcttcgaggtgaacccaaagcgtgcttttggaactaagaggtccaaaaaataccaccaatagtgcaaccgccttgtgcaattcagagctacagaaagaaaaccaaatgcttcaaagagaggtgggtgatctttaagcaaa…
scaffold_90_1	1885970	1886642	25	7	5.14e-05	0.000604	10.8		Similar to MYB90: Transcription factor MYB90				gtccttcaagtaacttcactcaaataataattaatcaaacatctcccctcccaaatcttctaagaagtaattttattcaaataatgtccatatctgaagctaataggtcccaaatgtttttactgaaagacaagtgatccccctcatcagtagtgctryttatttcctcataaatgtttccaaaccctgtcattgctggttgcacttcaaccgcaaggctatcttcttctgacccactgataatggggcaggtggtgtccaccatatcactttcatctaagacactcttccaccattgcacgagatcgtttgtaggtggtggaagatcaggagatgtctcgttaggcatttctcctgatcgattatttgtgcccacagtggtagaattatcagggkccg…
PHAS_sf_92_1	1544064	1544731	124	10	0.0394	0.0453	7.59		18S ribosomal RNA	7e-108	repeats	1e-112	nnnnnnnnnnnnnnnnctgggcgtgtgcggatggttcctgtgttgcctacccaaagaaatggaattgatacccctcgagtgatagtttgtctctctcctcccacggtggggggtgaggcagccatgaacacgtagaacgtgatgccatgcattgtcttgtgattatgcaatgcactcggcacatatctgttgtgtgttctcttggatgcggaagatgccaagggcagcaggcatgcaaattacccaatcctgacacggggaggtagtgacaataaataacaataccgggctctacgagtctggtaattggaatgagtacaatctaaatcccttaacgaggatccattggagggcaagtctdgtgccagcagccgcggtaattccagcttcaatagcgta…
PHAS_sf_9_1	1644041	1644650	85	8	0.0308	0.0452	6.77		26S ribosomal RNA	0	repeats	0	tagacagggacagtgggaatctcgttaatcaattcatgcgcgttactaattagatgacgaggcatttggctaccttaagagagtcatagttactcccgccatttacccgtgcttggttgaatttcttcactttgacattcagagcactrggcagaaatcacattgcgttagcatccgtagggaccatcgcaatgctttgttttaattaaacagtcggattccccttgttcgtaccagttctgagtcggttgttcgacgccgggggaaggcccccgagggagccgttcccggtctgtcccccgaccagcatgcggtgacccgctctcgccgcgagagcagctcgagcagtccgccracagccgacgggttcgggaccgggacccccgtgcccagctctca…
PHAS_sf_9_2	8909498	8910136	103	9	0.0329	0.0453	9.98		26S ribosomal RNA	5e-65	repeats	1e-63	ctctctcaaaatctttgaaatgtcaattggccacacatttacttcattttatccttcttgatcacaaaaaatatgaccatcaattgaaatcatggatttttattttattttattcaaataaaaccaaaaagagaaaattctaaaaaaattatttatttatttttaaataaaggcatgggcccgagcaaacatgagtaggagggcgcgacggtcgctgtaaaacccggggcgtgagcctgggcggagcggccrtcggtgcagatcttggtggtagtagcaaatattcaaatgagaactttgaaggccgaagaggggaaaggttccatgtgaacggcnnnnnnnnnnnnnnnnnnnnnnnnnnnnnnnnnnnnnnnnnnnnnnnnnnnnnnnnnnnnnnnn…
24nt
PHAS_scaffold_103_1	148515	149154	44	5	0.0281	0.0462	6	C5	NULL				tgacaaataaattaaaaaaataaaaaatggtcaaaatccattgaacgggtcgaccgcccaggtcaacggaaccaattgcctagatagttcctgggccgaatagtccgaccgtctgggtcaatagcggttcggtaatcttgccttaaatggtgtcttgaccccattctactcccctccgcccaagttcagatcaagctccatttccggcaacagtgatcgctctaaccagttcatcgttaccatgtacaccccaacccttgctagtgtcagagatggagttggttccaagcttgggtggaggagagtagaacagtgtcagacatgatttgaggttcagggggcaggaatagggaagcaaggttttcgaactgccattgacctaaacggtcagaccattca…
PHAS_scaffold_103_2	149511	150222	34	4	0.0451	0.0476	7.43	C5	NULL				ccctccttactatctccttttcccttctcagaacccccaatcgaacataagtcacctgcattctctcatcccttcgctgtcatcatcgatcgaacaaagctgtagtagcaaagttcaatcttggaagttagtttcctttccaccaaactgtcgttcacatcatcgatcattgccattcgcagtcggtaaccactggctgaaacaaatcgggatcgaccctattcctctttgtgtcgtttgcaacttggtgtatcgtctgcaaatctgtgactaatcaagatctacccgagctccttccaccaagcccaagtttgcaacttggcgtatcgtctccgtctctctctcaactttaaagtggtttacgtccagaacagcctctgattgcaacagactctagtc…
PHAS_scaffold_103_3	150038	151425	60	6	0.0282	0.0462	9.21	C5	NULL				gggctttaatagcaacttctcataaaatgccatgtgtctaaatttgaaaaagccacatgaaacaagaggacatacaaacttaaaaaaaaaaaaagcgtaaatagtattcacctaaggggatttccgccttaatggggaaactagagtctgttgcgatcagaggctgttctggacgtagaccactttaaagttgagagggagacggagacgatacaccaagttgcaaacttgggcttggtggaaggagatagggtagatcttgattagtcacagatttgcagacgatacaccaagttgcaaacaacacaaagaggaacaaggttgatcccgatttgttttagccagtggttatcgattgcaaatggcaatgatcgacgatgtgaacgacagtttggtgga…
PHAS_scaffold_103_4	151866	152553	23	5	0.00155	0.0135	6.68	C5	NULL				actcaaagcacaaataaacaattatttaaagtaaagaaagagcaaatctaatatatataaggtttttaggctatagtcacccaccattcagacatgtggctttttcaaatttagacacatggcattgtatgagaagttgctgtaaaagcccacaacccactaccaacattcaaacaagtgtccttctcattttctagaaagctagatgtggcaattttttgaaaaattcctattaaaacccacaacccactacgaggctacaaccccccaccatttagacatatggtcttctcatttttctgaaagctagacacatggcattttttgagatgttgctgctaaagcctacaaccctaccaacattttcaatcaattcctaaaaaaatgcagaaaatgcaa…
PHAS_scaffold_122_1	1123789	1124428	70	7	0.0167	0.0421	5.75		NULL				gaattaaaaattaaaacctaaccaaccaacctcatatcttcaaatttttgttctagtggtataaatcagtaacttgcttcgtaatacaattgaatttatttttcttttccctttcttgacacatgtgtctctggtttttgattgtgtgtggttggttcttgatacaattgaatatatcgtaggtgatagaaatgctaaagagaattccaccggatagaagctaattagattcttactttaaaaaaaaaattagagaaggtatagtaaagttatacttagtgaggaatgagcttggagtggagtgtcgaggcattgtgtcacttaagagagagaagcttcaataatcagaagagtagacagaaagcgacagaggctttgcgcatacaataagaggcaagt…
PHAS_scaffold_126_1	129380	130067	14	3	0.0168	0.0421	5.08	C6	NULL				tccttggaagacaatttcctttctccgtattgtttccctctttgtctccatttcctctcaccacaagagtctttggctgtgtttgttttattcaacacttggggcctggggtagacaagctagatgctcgagctactaagtgtatctttcttggctactcaaggactcaaaaagggtataagtgtaataaccctaaatcccataaatcgtttgtgtgttctgatgtcaccttctttgaatcagttccgtttttctcagatgctggggtctcttcctctccctctgaggtttctcttcccgtccctgttgtggatccccttcccgtggctcccattcctgctgcagattcacctcccatgccagttactactgagaggccaccaatcacacaagtgtata…
PHAS_scaffold_126_2	130490	131165	45	6	0.00688	0.0406	5.76	C6	NULL				ggaagatacttcattgtgtagacccacttacacccaacaacatgcttaccaggaggaagagcagtgagttcccatgtgtggttgtgttgtagagcagagagttcctctccatggcttgccgccaccctggggaggtaagggcttcctggatagtcttgggaatggaaatagatgacagcgatgatataaatttgcgatgagaagcagacaggtgagcagctgaaacatagtgtgaaataggatgagtagtacaagtgcgtttatctttccgcagggcaataggaagatcaagatctgagggagaagaagcaatggcaggatctgtcgacgagggctgaattggaggaggggccggtgctcttctttgggtatacacttgtgtgattggtggcctctcag…
PHAS_scaffold_149_1	773160	773799	164	11	0.0415	0.0471	5.09		26S ribosomal RNA	3e-146	repeats	1e-136	gcttaagaccatttggaaacatagcacaacaaataagtgttgagcatttaaatggaaatacatcttggaaatgtcatgtatgggacctattaatgcattcaaatgtgtatttagcacttataggccccacctacacattggcttatgcaaatatgcagaggttcgttcatttaggaggaggcccacttggagctctcgattccgtdgcatggctcaacgaagcagccacaccgtcctacctatttaaagtttgagaataggtcgagggcgttgtggccccgatgcctctaatcattggctttacctgatagaactcgcacccgggctctagctatcttgagggaaacttcggagggaaccagctactagacggttcgattagtctttcgcccctatacc…
PHAS_scaffold_14_1	381666	382725	45	5	0.0307	0.0465	7.71		NULL				taggatgtcagtctgctccttcaccagctcctcgagattctggacttctgtcttaagggccaccttgcgcttcttcagctcctccttctccgccatcagaatagtcaagaattctttctgagatcgcgcatccctcaataatttgttgttctcgctgcgagccaagttcagttcggagtgagccttgcgagatggctcctcggcctcaagagactgcttcaagttcatctcagactggtagaccagggtgtggattgaagagttcacctaacaacaggagaaaggagacataagtattgagaaaaaaatccaagtatagaaggattgaaggttgggtacataccaccatgcagtgcgttgccgctcttcctccgagttgagcggctggtagttcggtcc…
PHAS_scaffold_157_1	818628	819267	72	7	0.0195	0.0442	6.66	C7	NULL				aaaagataacaagcaaattgcaaacaatgatatatatatatataaacaatataacaaaaatcatgcaaggaataacaaatactggtatttacgtgaaaaacccctcaatatgaaggtaaaaactatggaatcaaagtccaaaaattgcactatctaccaaatagtatgccacaatttctatctatttacaactagatgaatacattaaggccattttcacttttcaataagttacctgggtaaatgcagttacctaagtacgcttttcttaggaaatacttacttgggtaagtgcatttacccatgttcttttgtgtctcatttaataaggcaatgaccattttaggtggaaaagtattggcccattcaagtattgacaattttcccattaggtggaaa…
PHAS_scaffold_157_2	819839	820478	43	6	0.00544	0.0356	7.76	C7	NULL				aaacaaatactcttaagggcgttttcttttggattttgagagagaggaaattctcattaaccaataaattcatattcttttttagatttatttagaaattagggaaagtttattttcttgggtatcatttacctaaatcagtgatactcatctctttaccttaaaggaaaacaaatatccttacgaaacgtttttctttttgaattttgagatagggggaattctcattaaccaagaaacccatattcttttttagatttatgtaaagattagggaaagtttatttttttgggtatcacttacccgaataagtgatactcatctctttaccttaaatgaaaacaaatatccttaggaagcgtttttctttctgaattttgagatgggggaaattcccat…
PHAS_scaffold_157_3	822821	823580	48	6	0.00956	0.0421	5.13	C7	NULL				tctttaggtgagtgagtaaccaaccttgttacttcatattgtaagtctcattttaatacaattccatcaaaactccttattttctctaattttctaagcaaatttctttttacacttttttcttcatatttaagatgcatcaattggtatcaaagtaggatgagttagagcttgtaattcctttgtactacttgctttcttcgtttacaaatagtgatatagttccaaaaaataagtcaattgatgtatcaaattttatagtgaaaacttcatcaaattgggtcatgttatatatcgttgaaaagctctttgactctactttctaacacaataaacggttcatcgatcaaagttttatatagaaagttatagtgatgcaattttggttgacaaagttga…
PHAS_scaffold_1_1	13799681	13800320	47	6	0.0086	0.0421	5.76		NULL				tgagacataggagagatagaatggttttgcataggagacaggagatagagatggaggcaaagaaatatggatatgtatcgtatatgcaagaacaagcagaacagttaagagggggtgaattttctagaatggtttcgcacaggaaacaagaaatgagcacgtgttctattatgcaagcacccctattgtttgttgtggaagcaatatcgaagacaattctctgagaagccaacaaatacatgcacaaaatgcttgtacgtgaaattgtgaagggcttgtttgatgagttccttcatcaacaacaagtgtcgcatcatgcaataaagtagtatgaacacgtgtgatatcatgtaatgcaatgtagaagcttgaatctgtagtaattaaacagtaagattc…
PHAS_scaffold_20_1	2776300	2776963	41	5	0.021	0.046	8.05		NULL				gcctgccttgttataaatgagagcacaaaattaaattcatttgtgaagaacatctgtgggcgtttttggatcgacccacgcattgcgaagatagagtacacaatccagtgtgaggagagacacaccctaaaacttcaacaccaaagtgacatacaaacacttattcagtacaacaacatatcctaggacataaccgtctcattgaatgaaccaacgagggatgtggatttctcgaattatggcggagaaccggactccgacgatggctagagcatgcatatgcgtgttggctcaaatggtatatctgaaagtggtagcctggtagcaacaatgtggcatggtctcctaatcggagtcaaccaagtgtttgaagacgcgactacatttcaaactgccctg…
PHAS_scaffold_2184_1	8057	8781	99	9	0.0106	0.0421	6.64		NULL				nnnnnnnnnnnnnnnnnnnnnnnnnnnnnnnnnnnnnnnnnnnnnnnnnnnnnnnnnnnnnnnnnnnnnnnnnnnnnnnnnnnnnnnnnnnnnnnnnnnnnnnnnnnnnnnnnnnnnnnnnnnnnnnnnnnnnnnnnnnnnnnnnnnnnnnnnnnnnncgaaatgtttccttgatgatggcttgaaggtatttcaggttctcaatatctgattcctccacaattctttctcttccaacttggatgtccagctcctcttgggcctttttcatggcatgacggttgttgagtagcaacgagatacaccaggttagggtcagtgttgtagtatcattaccacccaagatgagattctacaaaataatagcccaactcacacacatgagagagagagagagag…
PHAS_scaffold_21_1	5340042	5341124	34	4	0.0451	0.0476	9.26	C8	NULL				ctactttctccagagtcttcgggagaactagaagcagtcctaaataacctcttcatcttatccttttacttcaccaaatatggtcaatcaactttcacggccttcactctcttcggcctacaacgcaattacgaccttggcttaagggttctagccttcgtaaaaccagtaggtgtctaggctgttcgactggggttttagcccagtgatatctccgaagaagctacagtctttgggttctagccaaaggttctaggataccttctagtgaccaaatatttgagtaaggtagaaacaagttctcatgttgaagggcgtatggtcaatatgaaagataaaacataaagggttcaggagctgagatatgagagatttagggatcaagggctttaataccaa…
PHAS_scaffold_21_2	5348468	5349107	39	5	0.0171	0.0421	7.81	C8	NULL				ttgaaataaaatggtgggataaatttgatctcacagatgtcctcaagcctacctcggaagaagatgacattttccagtccatctttgaatcctacatggacatgcttcgaaataagttcttagacttggacccattagagcttgaagaaatgtccttacgtatgattgaaaagatgaaagaaaaaagtaaaggcatttcgaaggacctcgagacggaaagtgtttgctctctcagcccgcaccaaggtcgtgacactatttgaggattccatctcatccgaatagtaaaagtttcgacaactgttcctaataggacaagaaggtgataaggaagcatctcaataattatgatgcgcaataagaaaaggtaaaagacatttcaattataaaagccctaaa…
PHAS_scaffold_21_3	5353685	5354324	16	3	0.0245	0.0462	5.38	C8	NULL				ccttgccaagagctcatagacaaatatagagcctttggtaaaagaagattttatctagaattcgatcatgtaaaacagttcaagttctttaagacatttcgtctcccctggattctaaaatggagttatcacttagatgtttcttggatgcctccaactattgaaaggaaaattgagataaaatggtgggataaatttgatctcacagatgtcctcaagcccatctcagaagaagacggcattttccaatccatctttgaatcctacatggacaagcttcgaagtaagttccccgacttggacccattagagctcgaagaaatgtccctacgtatggccgaaaagatgaaagagaaaagtaaaggcatctcgaacgacctcgaggcggaaagtgttcgc…
PHAS_scaffold_230_1	254051	254810	54	6	0.0171	0.0421	6.98		hypothetical protein	1e-06			aaatttatgaaccaatacaatatttcatgatgaattccaacaacaataaaataaatcaaaacaaggaaaaaacgacgggacggtggattggcgtcgacctctcaaaaattagatttttgatgcctcacttccgattccgacaaccagttgttattgattgtctgatggcaaaatggtgcagaaaaacaaagaaaaaaaaaagaaaactaacaaaggaagatttaggagtaagaggacctcctgactgcattttggcctgagatgaacgttgcaacatggaccgagatcgtgtagctcctaaactccgacgaagagtttggcgaaaaaatagcttacgggtgaatgttttagctacaagttaaaactcagagacttcactaacttagcaaagatgtacag…
PHAS_scaffold_249_1	207628	208387	19	3	0.0391	0.0471	5.84		NULL				acatatttctaaaaagttagcaatatgtgcgttgggatcttagtgggccattccacaaaattgcacagtgttttgaatcatttgtacaatggcaagtttaatctcaaagttgttagcagcaatagtaggtctgataatgctggaagcaactgcagagagtgagggtttggcataatccatcatggttctctgttcagccatttcttgagcttcttgattttcttgttagacttgtctagctgctcttagacggacacagagagttctttcaatctccgggtcgtagaggatctcctccagctcgactttgcttgtcataaactgtgaaagtcaaggcaataaaaaggccaatacaacagaatataaatctaagcttatcataactgagatatgtacaat…
PHAS_scaffold_24_1	6028867	6029602	65	6	0.0405	0.0471	5.5	C9	NULL				atttgtctcttatggtgcaacttggattttacaaatcagtttctaagatgaaacaacccacaagtttttgatagatgatgtgcacttggttatcagtcctctttaaatcactaatgtgagaagctcattctttatgaattgataattaaatactattatatagtttatgccattaggttgaccaacactctatttatagagaattttcaaccacctgaaaaaacacaaaagtgtccttataatgagatatgtctctcttaaacagtgtgcacgttagcaacccgcttgaagagacacaaagaagaagctgacataatgtatagaccaaaagacatttaaatagaacaaaaaatggttaatcagattttatagaaatggttaaaacataatcacttaaaa…
PHAS_scaffold_24_2	6029769	6030408	44	5	0.0281	0.0462	5.78	C9	NULL				taggtggtctccatccatcgatggacaaaaagaggcatgtaatatatattatacatcacatgccttaatattttgttgtttttaccattacaccctcgaaggcataagttctactatttttattgaagttttaaataatttaataattgtttattgaattattgaattatttaataaaaaatatttttattattttctcacttatttttttgttaaaataattttttattgcttaatatgattttattaatgatatttccaaattaatttgggttattgtctataattacttgtttacaatcgattgtatagctatttcacaaattgtatgtgagatgtgtggaattaaaaagtggcatgaattgatccgcactacatctatagaacataattgtgggt…
scaffold_24_1	6030639	6031302	82	7	0.0384	0.0471	10	C9	NULL				ttaatgtttattggtaatattcaattttcaatgccttaattccaatttatttatcatataaattgtaaaaattagacatttatgattgactttgtagattatttcataaactgtgtataagatacatggaatcaaagtgtggtgtagatccataccacacctacaaaacgccattgttgatgttgcttggaccagtatacatagtttgtccatagtttagaacaactgtggattgtagtgtggtgtagattaatcatcaccacaatagtggtccacatccaccaatttctcatctacactataaaacaccccttagaatagctgtggattatggtacagtgtggattggtcatttctacaatggtgtagtgtggaccaatccacacccactaatttttc…
PHAS_scaffold_24_4	6032314	6033001	63	6	0.0352	0.0471	9.83	C9	NULL				ttctacatcttttcttaaacaatgtaggatatgatgcttttacaagttttaagagggtataataagaaatgaagacaaagtacatgaaatataaaaacaataaaagtaaaactttaacataagaaagggagaaaatgggtggcatgacatttttaagaagcttcaaatgaagttttacaatcttttaacaccttgtgtcttcttagaacatgtggcatgacacacatgcttgggagaaaatgggttatcttttgacaaaaaactatttgaatgtgtaagtgagacttattaatgatatatgaggcccacattatgtattatgtagggcccaccttgagcaatatatgtggggccacattacatgttcacacttggaccctacatacatgtccaccaatg…
PHAS_scaffold_252_1	374729	375368	64	6	0.0378	0.0471	6.29	C10	NULL				aatcttggatacctttataaaacacacgatgatgcgcatgttttgttccgttgacgttttgtgataggcatttatcaaaatgatgtcatgttaacaccaaataagtatttgtctcatcatgtttatatgtacttattaatattaaaaaaagtgggttctgatttattaacacattaactgttcgaagaaacttcatcttaacactttccctaatggttgaacatttattcaaccgtaaagttttaaaatacctacttaggctcaagtcaaaatcttgaattccttttgaaaaacacactatgatgcgtgtgttttgttctgtggacgtttcgtgataggcgtttatcaaaataccgtcatttattaaaaatcgacaatgtgatcattatatttatctgt…
PHAS_scaffold_252_2	375480	376197	54	6	0.0171	0.0421	6.44	C10	NULL				atattagataccttttgaaaacacacgatgatgcatatgttttattccataaaagatttgtgatatacgtttatcaaaacgttgccatgtcattaccaaatcatcatttttctcatcatgtttatctgtatgcattggtattcataaaagtgggttttgatttatgtgctcactatcatttggtggaagcatcattttaacacttcccccaacaattggatgtttattgaagcctacgttttaaaatatgtatttagcttcgaatcaaaattttctataccttttaaagacgcatgatgatgtatgtgttttgtttcgtaaatgttttgtaataggcgtttattaaaacattacaatgtcataaccaaattatcaattttctcatcacgtcatttgtac…
scaffold_252_1	376085	377296	49	5	0.0429	0.0474	12.8	C10	NULL				tgaagtttattaaaacgctgtcatgtcataaacaaatcaacatttttctcatcatgttcatatatgtgcattgataatcacaaaagtggattttggtttgtgtgcacaccaattattggaagaaacttcattttaacacttcctttaacggttgaaagtttattcaaacctatgttttaaatacctacttatgctcaagtcaaaatcttagatatcttttgaaaaacatacgataatgtttttgttttgttccgtggatatttcatgataggcgtttatcgaaacaccaccatgccatcaccaaatctacaattttttttataatgttcatctgtgcgcattgatatttacaaaagtgggatttaatttatatgcacaccaaccattagggaaacatca…
PHAS_scaffold_26_1	76	763	40	5	0.019	0.0442	5.74		NULL				ataaataaccaatttttttcaaagttcaaacaaaacacaattaaatatatcaacatttaacatatagggtagggactaattaataattacttaaacatataggtttggttttgattttcatgtatgaaaaccaaaactgaaccgagttatcggtttatttccttatacaaatcaaaacagaccaatggttttgaaaaattgaccaacttaggttggattaggtgggtttagttagtttgacatttaatgtgtgtaagtaggaggtggtcaggctaggtgggtatggtctccttgaaggacagaggaaatccggaagtggggaatcaattgagaagcctagggcgagagaggagagtgacgagacggttgaacagggaatccaatgatagagtgaatcaa…
PHAS_scaffold_2812_1	1	480	64	6	0.0378	0.0471	5.1	C11	NULL				caagagagagagacgatctagatctagtggcgctagttgccggtgcctgagtttgcagaatgaaaacggtgcgcctaggttctggtggtgacaactagagagagaactgagaagatagaagacctagttctaaaaagagagagatctgagaatgagaagaaaaaagatgaaaacggtgctgactggagagagagagagagagagagataactatttctggtggcgtcggccgtcggtgactgagttcgcaggtgcagttaggttcgccggttctgagagtgagagtgagaaaggagaatgaaaagaaaaattttaagtattttgggttagggttaggtagtttaggaaaagtccgctcgggctagacttttttaacaaatcccgagcctggcccgtaaa…
PHAS_scaffold_2812_2	531	1651	65	6	0.0405	0.0471	6.07	C11	NULL				tactagttgaatgaaagtataactaattagagatcacattgacgttccataaacgcgccacatacacctcaccgtgcattggaaatatctcccgtacttatcatgggatgatgttactaatacatgagtgggaggtgctgtggggcattcaatctgatattctgatctgaacttagcagcttttcagattttttaaccaaacatgacttagaagaggctttccttccatgcagagcccaccttacacggccaagcccgtcaaaacaggtattgtgtgcaagttagattggattgcccagcctccacaccaacccaatccaaagttggtgttcgaacgtgccttacactgactgaagccgatctcaattcacatttctcaaccctaaactctgtccagcc…
scaffold_287_1	359861	360500	20	5	0.000773	0.0104	11.2		NULL				tacaccatcacaaggttgcgatgagctcagatccacgatgagctcaagccattacaaacctgcgatgagctcacgtccattgcatgtcagagacagacgcaaaagcacgtgattcactgatgtcgtgcgtgacaaaatgcctagtgagatcaaaagacacgtgagattattgacatcattcgtgccacgttagcctatgagactcacaaaaggaagtagtatacgtgtattatgagaatcctcagatgaaaggaaacatcgtccttgagatatctcataagacacatggtgaaatcctagcggtgttccctgacaactgacaccgaatcgaagattccctttcctaatgggagttaaatgcttttggttccttcctttcaagacctcaggatctctccc…
PHAS_scaffold_29_1	2272825	2273512	34	5	0.00947	0.0421	8.41		NULL				gaagaggaataggaaaaaggtccttgtccgaagcacctgagttgataatccaaggggtcttaagattacctgaagcggttgtatgattagtagaagctcttatacttgattgagcaaatgcagaagtggctgaacttcttgaagggttggaagatgaagttacaccttcgagatgactgatcatctttccaaacttttcatactcaactttcatgaccgctaagtgtgcacaagcagactcaacttcagtatctggaccagttgctacatttgcactccctgtccttctactatcatgtttcttctggaatcgaataggaacaagaccgggatgtaatttctagcacttgtctttggtgtgmtttggcttcttgcagtattcacatacaacttctttct…
PHAS_scaffold_31_1	2732585	2733272	35	4	0.0496	0.0496	5.97	C12	NULL				cgtgggaggcacgacccgatttacacctctaaacacatcagtgccacatcacacaaaaaaacggtgctctaagaaacgcttgtttgtttggaaccgttttaccataaaaaatagtgctccaagccacgccttggaaatcaagaatgtgtggtttggagcaatgccaattttgacattttctcaaattgcaactcattgctaccaatgaggacgtgatgtggacttcctataatgggtatcaatgctgaaaatatgcatggagcactggtaccaaatagaaagtgttgttgtttatccaggaaacgtcctatctattagcaacgtttccaaatagaaagaggacattgttttctaaaaaaatggtgcttttagcccatacattagcagcaccgtgtgttg…
PHAS_scaffold_31_2	2733539	2734298	68	7	0.0143	0.0421	5.98	C12	NULL				ggtacctattagggtcaaggtggattgggtcaaagtcagctttatctatactattttttacatttatatatattttttacattttttggtatacgggttaacctaactcgtttttgtcacgtgatagtcttaagagagattattgtctaaaaaattattattttgggtatatgggtcatcttgacccatttttgtatttataagtgagggtaggtgagttagtatgggcgaatgtgattaagggttaatatggatgggtcaagtgggtcaatttaagtgggtcatggtgagttatgactctttaacgaggaatgatgataggttatagtgggttggtgggtcaatatggataagtttgtattcaactcttatctaactcaacccaatccaccctatttg…
PHAS_scaffold_31_3	3547994	3548633	18	4	0.00463	0.0341	5.4		NULL				cttataatcagtaagtgttgacccatcatatcgggagccccaaggtattctgagagtcttccattttaggataggcccttcccaatagtctatgatgcctctattatccaatgaagcaattcaactatctcaatgaaatagagagcctaattttttggtgcatctctatccaccaattcaacccgttttcatgttaatgacgaaaggcctttagagatgtcatcttattatattccctatcatctagcacttataccgtttatgagggaacaattatattagtccctaggttggttttaggtcttaccatagtggctcctactaactttcataaaatcagatttaagtgggccctaagtgggctagggttcttgcggagttccccctttggagaggaaa…
PHAS_scaffold_3222_1	852	1375	58	6	0.024	0.0462	5.21		NULL				ttcaccatttcaaacaacttggtttgctgaaccttcttttagttattaatggcttttttcaattaattagatatttgttttaagtagttttacttctcttagagggttttgggttctcatgtgggtcccacctattggactcgagagatgggtgcctaaccccttccctatcccatctgagacttacttgcactggtttaactgatgccttatgctacgggaatcactatttaaccaaaacaattttgacaccattcttgggggtcccatcacctccatttcctaatctaatgagtggcgactccatttctagccaagtggcaagtgagccagtttttcgacgcttacacccgtggacataggcattttggttgaactacattaaatttggtgttttct…
PHAS_scaffold_326_1	124310	124949	45	5	0.0307	0.0465	5.86		18S ribosomal RNA	0	repeats	0	nnnnnnnnnnnnnnnnnnnnnnnnnnnnnnnnnnnnnnnnnnnnnnnnnnnnnnnnnnnnnnnnnnnnnnnnnnnnnngaaagttgggggctcaaagatgatcagataccgtccttgtctcaaccataaatgatgctgaccagggattgacaaatgttgcttttaggactctgccagcaccttaagagaaatcaaagtctttgggttccggggggagtatggtcgcaaggctaaaacttaaaggaatagatggaagggcaccaccaggagtggtgtctgtggcttaattagactcaacatggggaaatttaccaagtccagacatagtaaggattgacagactgagagctctttcttgattctatgggtggtgctgcatgaccgttcttagttggtgga…
PHAS_scaffold_3593_1	313	1000	37	5	0.0137	0.0421	6.59		NULL				actgccttatttacatgggaaataaaacaacatccatatgtgcacttctctaagtaagtttttcttgggaattacttactttacctaggtaagtaactaaaaagcaaacggatcctaaggaataaataaaattcgaacgttaaataaaaatgttagagatgtcaagttacaataaagaatataagagttcgaacattggaaataaggttggggctgaatgatgaacaaagaaaaaagcattatgctagttttatactttgaaatgtgagagtttctcatatacaaataaacttattcatggatcgggcttcgagcctaacattacactatgtcaaattcgagctttaagttgagcctattcaaattttagcaaaagccaaatttaagccaaagcctaat…
PHAS_scaffold_35_1	4109280	4109919	12	4	0.000882	0.0104	5.67		NULL				tcggatgcacatgattgggtctatgtcttgcccactatgaattggagccatgatagtgcaattatggtactctacccaattcccactcaaagctcatggggccccacccccaagatgataaaatggagattccatacttgggatgtggagttactgcccatctactgttgggtaaaggtggcaagccaaaccgtgggcttgatgacattgaaacgatttccattgggtccgactcgctcgactcacttgcttccacactagattccaatgcaagggtgtttcgctcagcccaatgtccttcctaggcccgtctcagggtgtccatgagtgctttctttttacctctgtccttttgtagaatctgtggattctaactctatcatttgatgactcatcctc…
PHAS_scaffold_38_1	3697652	3698541	36	7	0.000282	0.00833	8.96		NULL				aggataccatataccattgaatattccttattctttgaaggaataatgatagatctaattttgttttgacccattgacctaggtggtcaaactgttgacttgttcaacccgaacaatagttttgaccataatggcaagtgatatcttttgttgacttggatttacctctagacttgtcatggttgtatggaccttggctttgacttctacctcggctttctataagaagtgcatctgatttacaagtatccaatgatttcctactaatttcttgattgagcaaattgcttcttaccatattcattgtgacttttccttcgggtgtaaagttactaacagagacgacaagtgtctcccaacttttcaacaatgaactcagtaatattaaggcttagagct…
scaffold_39_1	2038529	2039219	81	7	0.0361	0.0471	10.2		putative TAS4				tttttctcccaaatttgtctatatatttttcaattcatgtgtgtatatatgttgaacaaagtatcaggaatatttatatgattatgatgttatttgcagggaaaaacgaccaattctcaagttacaccggacaacctgtaaacgtttatttggaatactcatttgagcaagaaaattctagcctctcatggtgttgaagaaagacgaaggtttaagagatacaagacctcagcctcgtaccttcatcacctttaagagcggttgatacatttgtcgcatggttttaagaataatcaatcttagcagtagtgctgaatgcaaccttatcgatctcacatatgtttacagaagtgttcaactcaatctacatgaggaatgaatgctattatattaatttca…
PHAS_scaffold_40_1	307354	307993	47	5	0.0365	0.0471	8.15		NULL				tcttatcattcaaagattgttgcaattattctttttttatttatttttgctctttaagatattcttttattaagatgaaaactttttgtgagtatgttttgcaatcatttgagtttgaaaatcccccaactaaatattgtttattttttaatactccaaatcaattgtaatttattctccctcaatctttattctaaatttctacccaacatcttcttcttgttgattctttactatcatttagtaaatgtttggtttcgttggtgtctacaaggacaccatttattgctttaaatgtttatttgtactatctcacttcaaacgtttttcactttaaacgttttttacttttcttgtttggttgggcatcacttaaacgttttttgctttccacctacg…
PHAS_scaffold_42_1	2580807	2581566	44	5	0.0281	0.0462	5.28	C13	NULL				gagcagacctctccctgtcagtgggccgcgcagcacgtggcacatacaaggacgtcctaaccgcaccgctggtactgactaaccaagagaaagcggtggtggcagccgcacacaggtccgcaatcggtatgttgcccgtccaggggtactcgctaataatgaccggacaccactacctgagcgacgccaagacccagtcaaggcgtgccttcgatgtcatggagcggacatactagaagtctgaaagtgttgcttcatggttccaggaggatcaagacctgataagggatgccttatggcataagagctgccaccccgtgaacatctccatcaagcacgagctagcatactgtgagaatacaccaaaaatgttggttaaggcgggggctggtcctgttg…
scaffold_42_1	2581628	2582460	29	4	0.0265	0.0462	12.7	C13	NULL				gttcttctcctctcttttcttcttttccttacttttcttctaccttttctaatctgtaatccattaggattcaaggcagataccaagtaggcgatcaagactacaatcagccttgaatcctaatgaattagagattagaaaaggtagaagaaaagtaaggaaaagaagaaaagagaggagaagaacaggagaacacaaaggtttgaaaggagggacagatatcagttatgcagttagcgttgtcagcaaaataggggtacaacttgatgagagccagagcatcctaaatgacagaaaagtcggtcttgccgccacaagcctcataaatagggtgtacggtctgcatcaatgtcttgtagctgttggccgccctcacctctgactcgaccgtaggcagtc…
PHAS_scaffold_42_3	2582955	2583886	47	5	0.0365	0.0471	6.28	C13	NULL				gcgggtttggctgcccacaggccgcagggcatgactgatgcccaaatgcgcaaggttgccatcatcctgggcgtggtgtgtgcacttactacagagctctatcgcataactgccaacgacctgattttcggggagtcggccgagtcaaccgttcaggcaaggtacaccgaaggagcaggcctctccctgtcagtgggcggcacaacacgtggcgtatacaaggacgtcctgaccgcaccgctgctactgactgaccaagagaaagcagtggtggcaaccgcacacatgtccgcaatcggtgtgttgcccgtccaggggtacccgctaataatgaccgaacaccactacctgagcgacgccaagacccaatcaaggcgtgccttcgatgtcatggagcgg…
PHAS_scaffold_4_1	8231036	8231987	25	4	0.0158	0.0421	9.34		NULL				gtcttggggggctccaaaatagcttcagtcgaatggaggaaagtatggcagacagatttcaccgattggaggataccatcaataagttatcggaagttatactttctagtaaagggatgggagttagcaacaatcctgggatatcgtcttcaaaggttcgtagccgcatcgttggagaggaggttcacgataattcagatgaaggtcggcctctgtttgcagcgaaaccggtcaaagtagaatttcctcgattttcaggtgaggatccaatggtttggagtacaagagccgaacaatatttcgattttcagggcacaccggattcgcaaaaggttcccttagcctcttttcatttggaagatgaggccaatgaatggtggcaatggctgaaacgggtct…
PHAS_scaffold_4_2	10036705	10037344	51	6	0.0129	0.0421	6.15		NULL		repeats	0.0003	atgggaacaagtgtacctggctgatgaggaggatctacctctagagagtccgatgatattggttgcatagttttaggttccacggctcttgaactctgttggctcttatggtggcgaagaaagacctgaaatggagaagggtcgggaagaggaggtagttgaacctgagtgtgtttctcctcaaccctactctccccctaaggagaaactgagaagaaaggttgactctcaaagaatgatacatccatggagacatcgtacttgcgtgaagcaggatcataacaatggtatcccttttgagataacggataaccaagaaaaacacaaggagtggcatggtgatcgagtttaccgcgagtaggagacaagtcatgaacgaagcaacggcacccaaagaca…
scaffold_5_1	3813020	3813995	7	4	7.15e-05	0.00422	10.1		NULL				ggttcgaagatcttgatgaaaaattggcaaagttgcggtaggtgggatcagtaaaggaataccagatggagttcgaaaggctggccgtgagagtccaagggtggacggagaaggcgttggtgggaagcttcgttggcagcctaaaagaagaactacgactggaagtgaaagcgatgcagtccactcatcaatgtggcagcactagcaagattgtatgaggacaagttcaatcgagcaagaaaggtgcagcgaccatggggtcaaggagcaagaagggagcaagaaaggacaacagcaccagacaaggaggaaggagtactaggcccaggcccactagttcctttcaaacggctgacctgggcagagatgcaagcccgcagagacaaaggtctctgttac…
PHAS_scaffold_66_1	2461358	2462021	44	5	0.0281	0.0462	5.75		NULL				tgttattatttttaatttgcagttagagttgttggatataaatatgatttatttattttaattctatgtgaaatgtagatgttgaagttaatatgaattaatttattttagttataagcaaatgatgaaagataactcagtagttaatggcgcgtttgaaattaaaagagtgtcgaacaatattgacttgtaccacgcgatacacgtcgatatgagttcgtataagactgatacgcacgattggcaagatacacctccagtcatagcgtatccaatatcgtaatcgttcgataccgatccaataatcccatgtcaatattttaatcatttgtcaatatcatgattgtcgcaaaataatgagacttattcaacacatcttctcaacctatacctaatatc…
PHAS_scaffold_69_1	2336613	2338287	99	8	0.0348	0.0471	9.31		NULL				tgtagacaacaattatatttttaaatattattttattgttaaatatattaaaaaactaatatttaaataacataaaaagagttgagaaggagtatcgtcgaacttatgctacaattaacattaaaaattattattttattgataaaatattaaaaattaaaaatttaagaattattaaaagattaaataaaatgagagtaattggaccaatgtaatgcaggtaggttacactgaaaccttctcacaaactatccacaccctagtgtagaccatccacgagaaaaaatactatggacgataaattggggtgtggtctgtccctgtccacgctattttgttgacgaagactgtccacacatagcaaaacaccatatcttatcgtggaaatgaacaaaatgg…
PHAS_scaffold_6_1	10242064	10242823	19	5	0.000595	0.0104	6.09		NULL				gctggagcaaagagtcagtccaacagaaacatacctatcttctctgcaaattggcggagaggcggaggtggagaaagttgcagcgttcgaacccttgcaacccgatgggtattctcaacccatattcgactcgcttattaaatggctgggtttgaataggttgtaacttgtaagtagatggttgggttgatcaaatgggttggatcggaaatttcccgcccttattattgataaatgggttgccatagttcaaatggacattttgtatcaataatatgactagcggagggggctctgcgttgcaggggttcactaaactatcatgcttgagttcgattcaaattagagatttgaatttgagcttgagctcggttcgagtcaaaagytcaaaagttcaag…
PHAS_scaffold_73_1	2698889	2699528	47	7	0.0016	0.0135	5.47		NULL				cgatacaaccaggtgaatgcctaacctaatgcctttatcttaatttgagtatagggggtggaaatttctgacccaatccatgtgactcacccattacttaacgggttcaatcacccataggattagctacatgaatgatattacaaagtctctccctctatacaaaacaatctttataatctctataatcttgttcttttattaatgctttgtccaaacaaattaatagttcaacattttctttttaaatttgataggctgattatggatactcttttcttctctattaaatttctctcatctccctatttcatgttttctttttatttttctacatatttcaaaaccatcgattaacaagacaacaacatgtaggaattttatttatacaagataaca…
PHAS_scaffold_82_1	1316721	1317659	66	6	0.0434	0.0474	6.94	C14	NULL				ttattttattgataaaaatattgaaaatttataaaaatttaaaaattaagtaaaataattaatattttacatcatatagccaaaatgcaactgtaggaattttaaagataaaattgaatgtgtatctctgcgtatctacaatctgtcttagataaaaaataaaccgtggagggaacgtatccacgagtttttcccattgatgatatattggagtatggacgggaccggtcctatctacacctaattgaatgggtattcattttgtggatgggaccaaaaccgtccacgagattaacgtggtgtcaaacaccgctttagtgaatatagatagatgattgaagaagatctcaaatccaattcatcctaactccttcgactcaatccaccattgaccttttt…
PHAS_scaffold_82_2	1318592	1319255	35	4	0.0496	0.0496	6.91	C14	NULL				caaaatgatggtctttaaaagaaagtgttattgttttatcattcgccattgaaatgtgaaataatatataataacaaaagaaagtgttatttataattagataaaaatttttacatcaaaaggagactctttaaaatgtttcactttttttcaggacaatgttctcaaaagttattgctttatcaaaaggcttatcgtcagatatatggtgttatttataatcagataaagttagagcgtgtgaaatcaattttcatatttattattaagggggtgttttttttggatttagagaggggaaaagttgattaatgggattttgattctcattaaccaagaatctcatgttctttttccatctttatgtggagaccagggaaatttattttcttaggtatc…
scaffold_88_1	1769405	1770657	96	8	0.0292	0.0465	15.1	C15	NULL				tgctcaatttttcacagaaacaccccttctctcagctggaattctcaccagcttyccaaaatctgtaaaaaactctataaatttcctagtttttacctagaatttgcacatggtccctcagaggtcacaacattgaatttaattagaaaatgggtacatatttgttagtctaaggtctaaaatacccctaaaatgatgcccttaaggcatcaaaatatagagttatcagctatattttggtggttagatctcctctgaaccaaacgagaaaagaccaaaatgtggtctgtcgaacatctaaatagccaacaaaccgtgaaaaaggcttaccaaacaaggccttacttttcatcaattcacttttgataaggtatattaaccaatcatgttaaagacttt…
PHAS_scaffold_88_2	1772040	1772679	105	8	0.0483	0.0496	6.7	C15	NULL				gcaatggtgcataaaagaatatacatagttgcttgaggaatcaataaaagatatctacacttataaagttggagcgtgtaaagaatagaacaacctacgcagggggatggacggtttggataatttaatcctaatctaaagggtggggcttcctaaataaggctccttaaatcactcattcttgtcttccctttaattaatgtctagaagaggggatttgaaatttaaatttcaaaattcaaaattaggaggcaaaacaagaggcgacagatagggttttggggtgctaaagtgagggtaaggccgattctaaggtggagaaataaaggagatttaaatctatggctaagaatacattcaaggtagatagggggttttgggtgatttccataaatgtgt…
PHAS_scaffold_942_1	22974	23846	83	7	0.0409	0.0471	8.72		NULL				nnnnnnnnnnnnnnnnnnnnnnnnnnnnnnnnnnnnnnnnnnnnnnnnnnnnnnnnnnnnnnnnnnnnnnnnnnnnnnnnnnnnnnnnnnnnnnnnnnnnnnnnnnnnnnnnnnnnnnnnnnnnnnnnnnnnnnnnnnnnnnnnnnnnnnnnnnnnnnnnnnnnnnnnnnnnnnnnnnnnnnnnnnnnnnnnnnnntcgaatccctgaagcaaacgasccagtgtcaagttaaccacccgaagggctaaattgattcctgggcatgaccttctacctaagccaaaagtgatgagttcgaaatgttgaccccaaacgtccaaattcgtatgccttgtaagaaacctctcaggattgaaattggatgggtccatccacactgctgggtccctttgaatctt…
PHAS_scaffold_9_1	1643647	1644310	111	9	0.0229	0.0462	6.74		26S ribosomal RNA	0	repeats	0	nnnnnnnnnnnnnnnnnnnnnnnnnnnnnnnnnnnnnnnnnnnnnnnnnnnnnnnnnnnnnnnnnnnnnnnnnnnnnnnnnnnnnnnnnnnnnnnnnnnnnnnnnnnnnnnnnnnnnnnnnnnnnnnnnnnnnnnnnnnnnnnnnnnnnnnnnnnnnnnnnnnnnnnnnnnngagccttgggtccaaaaggaggggcgatgccccgcctccgactaacggaataagtaaaataacgttaaaagtagtggtatttcacttctgcctgaaggctcccacttatcctacacctctcaagtcatttcacaaagtcggactagagtcaagctcaacagggtcttctttcctcgctgattttgccaagcctgttcccttggctgtggtttcgctggatagtagac…
PHAS_scaffold_9_2	8910624	8911287	68	7	0.0143	0.0421	5.35		26S ribosomal RNA	2e-68	repeats	7e-48	nnnnnnnnnnnnnnnnnnnnnnnnnnnnnnnnnnnnnnnnnnnnnnnnnnnnnnnnnnnnnnnnnnnnnnnnnnnnnnnnnnnnnnnnnnnnnnnnnnnnnnnnnnnnnnnnnnnnnnnnnnnnnnnnnnnnnnnnnnnnnnnnnnnnnnnnnnnnnnnnnnnnnnnnnnnnnnnnnnnnnnnnnnnnnnnnnnagaggtgtaggataagtgggagccctcgggcagaagtgaaataccactacttttaacgttattttacttattccgttagtcggaggcggggcatcgcccctccttttggacccaaggctcgcctcggtgggccgatccgggcggaagacctttggcctaatacttttggcctagcttgaggtctagttgacccaaaaattctaag…
