# Supplementary material for: Genome-Wide Discovery and Analysis of Phased Small Interfering RNAs in Chinese Sacred Lotus
Source: PLoS One. 2014 Dec 3;9(12):e113790. doi: 10.1371/journal.pone.0113790 (PMC4254747; doi:10.1371/journal.pone.0113790)
Supplement: Table S2 — The phasiRNAs derived from PHAS with a phase score of ≥10. The 21 nt and 24 nt phasiRNAs are shown in the first and the second sheet, respectively. (XLSX) [file pone.0113790.s006.xlsx]

## Sheet: 21nt
Table S2. The phasiRNAs derived from PHAS with a phase score of >=10. The 21 nt and 24 nt phasiRNAs are shown in this and the second sheet, respectively.
ID	scaffold	strand	start	end	flower (RPTM)	leaf (RPTM)	total (RPTM)	read_id	flower	leaf	total	sequence	log2(leaf (RPTM)/flower (RPTM))
scaffold_106_1_siR1	scaffold_106	-	375451	375471	3	2	3	t903072	9	4	13	aatgttgatggttggtgagaa	-0.584963
scaffold_106_1_siR2	scaffold_106	-	375535	375555	1	1	1	t192166	2	2	4	aaagataagcaaccctgacgt	0
scaffold_106_1_siR3	scaffold_106	+	375579	375599	1	1	1	t3457327	2	2	4	cctatcagatgccatggatat	0
scaffold_106_1_siR4	scaffold_106	-	375577	375597	4	6	5	t2399655	13	11	24	atccatggcatctgatagggg	0.584963
scaffold_106_1_siR5	scaffold_106	+	375600	375620	3	4	3	t5234603	9	7	16	ggtgtcttacgtttatggttc	0.415037
scaffold_106_1_siR6	scaffold_106	-	375598	375618	22	25	23	t1130593	64	47	111	accataaacgtaagacaccat	0.184425
scaffold_106_1_siR7	scaffold_106	+	375621	375641	1	0	1	t3479309	3	0	3	cctgtttccgcccaactcatc	#NUM!
scaffold_106_1_siR8	scaffold_106	-	375619	375639	742	749	745	t6416211	2158	1386	3544	tgagttgggcggaaacaggga	0.0135465
scaffold_106_1_siR9	scaffold_106	+	375642	375662	22	23	22	t6958780	64	42	106	ttccttttctccgtctatccc	0.0641303
scaffold_106_1_siR10	scaffold_106	-	375640	375660	2	2	2	t4500606	6	3	9	gatagacggagaaaaggaaga	0
scaffold_107_1_siR1	scaffold_107	-	1397285	1397305	1	1	1	t7271741	5	2	7	tttgaggaatgaagtggaagg	0
scaffold_107_1_siR2	scaffold_107	-	1397411	1397431	2	2	2	t705016	7	3	10	aaggtgggaagattgccacca	0
scaffold_107_1_siR3	scaffold_107	+	1397434	1397454	10	5	8	t7112580	28	9	37	ttggaggcaactcttggaggc	-1
scaffold_107_1_siR4	scaffold_107	+	1397455	1397475	1	1	1	t903170	3	2	5	aatgttgcctccaaatcctgg	0
scaffold_107_1_siR5	scaffold_107	-	1397453	1397473	6	5	6	t1897158	18	9	27	aggatttggaggcaacattgc	-0.263034
scaffold_107_1_siR6	scaffold_107	+	1397497	1397517	6	14	9	t714442	17	25	42	aagtactcatcgaaatcgtca	1.22239
scaffold_107_1_siR7	scaffold_107	+	1397518	1397538	5	4	4	t6120445	14	7	21	tccgagtcctgatgctgctat	-0.321928
scaffold_107_1_siR8	scaffold_107	-	1397516	1397536	36	33	35	t1726301	106	61	167	agcagcatcaggactcggatg	-0.125531
scaffold_107_1_siR9	scaffold_107	+	1397539	1397559	28	29	28	t7002591	80	53	133	ttctgaagtccagaagcctcc	0.0506261
scaffold_107_1_siR10	scaffold_107	+	1397560	1397580	511	483	500	t6706511	1486	893	2379	tgtatggaggcagaaatagta	-0.0813001
scaffold_107_1_siR11	scaffold_107	-	1397558	1397578	1	0	1	t3914983	4	0	4	ctatttctgcctccatacagg	#NUM!
scaffold_107_1_siR12	scaffold_107	-	1397579	1397599	41	41	41	t6995455	118	75	193	ttctatcgacccgacttccta	0
scaffold_10_1_siR1	scaffold_10	+	1954535	1954555	1	1	1	t4415504	3	1	4	gagcttttctttttcgtcgtc	0
scaffold_10_1_siR2	scaffold_10	-	1954533	1954553	1	0	1	t3530238	3	0	3	cgacgaaaaagaaaagctcag	#NUM!
scaffold_10_1_siR3	scaffold_10	+	1954556	1954576	1	1	1	t3810000	2	2	4	cgtcttctcgttttcttcaca	0
scaffold_10_1_siR4	scaffold_10	-	1954554	1954574	1928	1629	1812	t6322247	5603	3015	8618	tgaagaaaacgagaagacgga	-0.243118
scaffold_10_1_siR5	scaffold_10	+	1954577	1954597	4	1	3	t6109352	12	1	13	tcccaccaaggtcgttccagt	-2
scaffold_10_1_siR6	scaffold_10	-	1954575	1954595	9	14	11	t6528859	25	25	50	tggaacgaccttggtgggatg	0.63743
scaffold_10_1_siR7	scaffold_10	+	1954598	1954618	1	1	1	t7326208	3	1	4	ttttcttgaccttgcaagccc	0
scaffold_10_1_siR8	scaffold_10	-	1954617	1954637	32	24	29	t3918637	92	45	137	ctcaagcggccaaactttcgg	-0.415037
scaffold_10_1_siR9	scaffold_10	+	1954661	1954681	1	1	1	t3050864	2	2	4	cacagagcttcagaaaccagg	0
scaffold_10_1_siR10	scaffold_10	-	1954659	1954679	1	2	1	t6686345	2	3	5	tggtttctgaagctctgtgaa	1
scaffold_10_1_siR11	scaffold_10	+	1954829	1954849	1	3	1	t2987447	2	5	7	caaggctagtattagatgtag	1.58496
scaffold_10_1_siR12	scaffold_10	-	1954890	1954910	1	0	1	t7248875	3	0	3	tttcgcacgaagatgcaataa	#NUM!
scaffold_131_1_siR1	scaffold_131	+	70725	70745	1	1	1	t4894873	2	1	3	ggacggaagatgatcatagct	0
scaffold_131_1_siR2	scaffold_131	+	70746	70766	2	1	2	t3020500	7	2	9	caatctcagggcaggcaatat	-1
scaffold_131_1_siR3	scaffold_131	-	70870	70890	1	0	1	t1725619	3	0	3	agcagcaaaggcactaggaag	#NUM!
scaffold_131_1_siR4	scaffold_131	-	70912	70932	1	0	1	t2789062	3	0	3	attggaaaggaaatcatggaa	#NUM!
scaffold_131_1_siR5	scaffold_131	+	70935	70955	1	1	1	t6036228	3	1	4	tcacaagatttggatgccttt	0
scaffold_131_1_siR6	scaffold_131	-	70954	70974	9	11	10	t7271262	26	21	47	tttgagcaaggataataacaa	0.289507
scaffold_131_1_siR7	scaffold_131	-	70975	70995	6	5	6	t6116147	18	10	28	tccctgttcaaacaatgggca	-0.263034
scaffold_131_1_siR8	scaffold_131	-	70996	71016	504	614	547	t7052921	1464	1136	2600	ttgagcgaagatgagtgctgg	0.284815
scaffold_131_1_siR9	scaffold_131	+	71019	71039	13	10	12	t3373720	39	19	58	cccccaaatggtatgctctga	-0.378512
scaffold_131_1_siR10	scaffold_131	-	71017	71037	3	1	2	t1596348	9	2	11	agagcataccatttgggggga	-1.58496
scaffold_131_1_siR11	scaffold_131	+	71040	71060	1	1	1	t6757501	3	2	5	tgttagatgtgcccatgattg	0
scaffold_131_1_siR12	scaffold_131	-	71038	71058	3	4	3	t2391421	9	7	16	atcatgggcacatctaacatc	0.415037
scaffold_131_1_siR13	scaffold_131	+	71061	71081	1	3	2	t2559474	4	5	9	atgccactttttcactccaag	1.58496
scaffold_131_1_siR14	scaffold_131	-	71059	71079	26	17	22	t6565652	75	31	106	tggagtgaaaaagtggcatca	-0.612977
scaffold_131_1_siR15	scaffold_131	+	71082	71102	1	1	1	t7191862	2	1	3	ttgttactaagattttactac	0
scaffold_131_1_siR16	scaffold_131	+	71103	71123	14	19	16	t3870819	40	35	75	ctacagaaccacccgttagca	0.440573
scaffold_131_1_siR17	scaffold_131	-	71101	71121	2	2	2	t3855799	5	4	9	ctaacgggtggttctgtaggt	0
scaffold_131_1_siR18	scaffold_131	-	71122	71142	12	5	9	t6651244	35	10	45	tgggttaagttgaggggtttg	-1.26303
scaffold_149_1_siR1	scaffold_149	+	773346	773366	3	6	4	t7111763	16	22	38	ttggagctctcgattccgtdg	1
scaffold_149_1_siR2	scaffold_149	-	773344	773364	2	1	2	t1228886	14	5	19	acggaatcgagagctccaagt	-1
scaffold_149_1_siR3	scaffold_149	+	773367	773387	28	22	26	t3288974	81	41	122	catggctcaacgaagcagcca	-0.347923
scaffold_149_1_siR4	scaffold_149	-	773386	773406	437	473	451	t6788424	2539	1751	4290	ttaaataggtaggacggtgtg	0.114207
scaffold_149_1_siR5	scaffold_149	+	773409	773429	8	8	8	t7270562	91	60	151	tttgagaataggtcgagggcg	0
scaffold_149_1_siR6	scaffold_149	+	773451	773471	2	4	3	t6095353	14	15	29	tcattggctttacctgataga	1
scaffold_149_1_siR7	scaffold_149	-	773449	773469	1	1	1	t5942033	7	5	12	tatcaggtaaagccaatgatt	0
scaffold_149_1_siR8	scaffold_149	+	773514	773534	7	7	7	t4857472	38	27	65	ggaaccagctactagacggtt	0
scaffold_149_1_siR9	scaffold_149	-	773512	773532	6	6	6	t3445629	36	24	60	ccgtctagtagctggttccct	0
scaffold_149_1_siR10	scaffold_149	-	773533	773553	43	41	42	t1968172	747	458	1205	aggggcgaaagactaatcgaa	-0.0687128
scaffold_149_1_siR11	scaffold_149	-	773554	773574	211	293	243	t6233129	1842	1629	3471	tcgttcgtctgacttgggtat	0.473658
scaffold_149_1_siR12	scaffold_149	+	773577	773597	1	2	1	t6459159	6	8	14	tgcacgtcagtatcgctgcgg	1
scaffold_149_1_siR13	scaffold_149	-	773575	773595	51	43	48	t4623816	443	240	683	gcagcgatactgacgtgcaaa	-0.246161
scaffold_149_1_siR14	scaffold_149	-	773596	773616	22	26	24	t1812068	193	143	336	aggaaactctggtggaggccc	0.241008
scaffold_149_1_siR15	scaffold_149	-	773617	773637	1	1	1	t4688930	13	4	17	gcctgagcggggcgaagccag	0
scaffold_170_1_siR1	scaffold_170	+	166952	166972	0	1	1	t6292490	1	2	3	tcttgggaaaaattaatttgg	#DIV/0!
scaffold_170_1_siR2	scaffold_170	+	166973	166993	15	11	14	t3451769	45	21	66	cctaactagcctaagtgataa	-0.447459
scaffold_170_1_siR3	scaffold_170	-	166971	166991	6	9	7	t2376351	17	17	34	atcacttaggctagttaggcc	0.584963
scaffold_170_1_siR4	scaffold_170	+	166994	167014	75	90	81	t2304047	218	167	385	ataggggaatgaacacttcct	0.263034
scaffold_170_1_siR5	scaffold_170	-	166992	167012	2	3	2	t4257011	5	5	10	gaagtgttcattcccctattt	0.584963
scaffold_170_1_siR6	scaffold_170	+	167015	167035	75	100	85	t7182608	218	185	403	ttgtgaattttgggtacatgt	0.415037
scaffold_170_1_siR7	scaffold_170	-	167013	167033	2	3	3	t2657361	7	6	13	atgtacccaaaattcacaaag	0.584963
scaffold_170_1_siR8	scaffold_170	+	167036	167056	56	56	56	t3957499	162	103	265	ctctaagttttagatgtggga	0
scaffold_170_1_siR9	scaffold_170	-	167034	167054	6	5	6	t3338369	17	10	27	ccacatctaaaacttagagac	-0.263034
scaffold_170_1_siR10	scaffold_170	+	167057	167077	570	606	584	t1007004	1656	1122	2778	acaatcgaatttagtattcta	0.0883559
scaffold_170_1_siR11	scaffold_170	-	167055	167075	2	4	3	t4261603	7	7	14	gaatactaaattcgattgttc	1
scaffold_170_1_siR12	scaffold_170	+	167078	167098	1	1	1	t2387502	3	1	4	atcatagagacttatttgaca	0
scaffold_170_1_siR13	scaffold_170	-	167076	167096	9	8	8	t6014037	26	14	40	tcaaataagtctctatgatta	-0.169925
scaffold_170_1_siR14	scaffold_170	-	167097	167117	4	5	4	t1452518	12	9	21	agaagaataaagctcttcctg	0.321928
scaffold_170_1_siR15	scaffold_170	+	167120	167140	2	1	1	t5825329	5	1	6	tagatgatgtgtggaatgaat	-1
scaffold_170_1_siR16	scaffold_170	-	167118	167138	0	2	1	t6093969	1	3	4	tcattccacacatcatctagt	#DIV/0!
scaffold_170_1_siR17	scaffold_170	+	167141	167161	0	2	1	t2398835	0	4	4	atccataaatgaaatatatga	#DIV/0!
scaffold_170_1_siR18	scaffold_170	-	167139	167159	11	17	14	t2328340	33	32	65	atatatttcatttatggatat	0.628031
scaffold_170_1_siR19	scaffold_170	-	167160	167180	1	1	1	t6810661	2	2	4	ttaatccatatacaatttctc	0
scaffold_170_1_siR20	scaffold_170	-	167181	167201	3	2	3	t4500351	8	4	12	gatagaatgaagcctactcca	-0.584963
scaffold_170_1_siR21	scaffold_170	+	167204	167224	1	0	1	t2387905	3	0	3	atcatatcaacagagaattga	#NUM!
scaffold_170_1_siR22	scaffold_170	-	167202	167222	6	4	5	t923882	16	8	24	aattctctgttgatatgatgt	-0.584963
scaffold_170_1_siR23	scaffold_170	+	167225	167245	7	6	7	t2422744	20	11	31	atcgatgcaagatattgggaa	-0.222392
scaffold_170_1_siR24	scaffold_170	+	167246	167266	3	3	3	t3537723	8	6	14	cgactatttcaagaacttgtc	0
scaffold_170_1_siR25	scaffold_170	-	167244	167264	21	35	26	t3007116	61	64	125	caagttcttgaaatagtcgtt	0.736966
scaffold_170_1_siR26	scaffold_170	+	167351	167371	1	1	1	t2875829	3	2	5	caaaatgcatgaccttgtaca	0
scaffold_170_1_siR27	scaffold_170	-	167349	167369	37	39	38	t5718274	108	72	180	tacaaggtcatgcattttgaa	0.0759489
scaffold_170_1_siR28	scaffold_170	+	167372	167392	1	2	1	t6448082	3	3	6	tgattttgcatgatgcattat	1
scaffold_170_1_siR29	scaffold_170	+	167414	167434	7	4	5	t6403610	19	7	26	tgaggctagtaaggcaacata	-0.807355
scaffold_170_1_siR30	scaffold_170	-	167454	167474	3	3	3	t6029343	9	6	15	tcaagtcgtgcatcttgaaat	0
scaffold_170_1_siR31	scaffold_170	+	167477	167497	0	1	1	t3277070	1	2	3	catgatgtcaagtgatatata	#DIV/0!
scaffold_170_1_siR32	scaffold_170	-	167475	167495	1	1	1	t5934525	4	2	6	tatatcacttgacatcatgca	0
scaffold_170_1_siR33	scaffold_170	-	167538	167558	1	1	1	t2000348	2	1	3	aggtcgtgcatctagaaagat	0
scaffold_170_1_siR34	scaffold_170	-	167727	167747	3	2	3	t6028520	9	4	13	tcaagtaccataggaagacaa	-0.584963
scaffold_326_1_siR1	scaffold_326	+	253824	253844	2	3	2	t3568284	34	33	67	cgagtcaacgggtgagtaaac	0.584963
scaffold_326_1_siR2	scaffold_326	+	253908	253928	1	0	1	t4524693	13	3	16	gatcttttgagaagggttcga	#NUM!
scaffold_326_1_siR3	scaffold_326	+	253929	253949	28	34	30	t5410092	161	125	286	gtgagagcatgcctgtcggga	0.280108
scaffold_326_1_siR4	scaffold_326	-	253927	253947	3	5	4	t3398966	9	9	18	ccgacaggcatgctctcactc	0.736966
scaffold_326_1_siR5	scaffold_326	+	253950	253970	11	11	11	t3377481	166	104	270	cccgaaagatggtgaactatg	0
scaffold_326_1_siR6	scaffold_326	+	253971	253991	2	3	2	t3468151	14	15	29	cctgagcggggcgaagccaga	0.584963
scaffold_326_1_siR7	scaffold_326	-	253969	253989	1	2	1	t6602378	4	6	10	tggcttcgccccgctcaggca	1
scaffold_326_1_siR8	scaffold_326	+	254013	254033	12	11	12	t3156791	108	63	171	cagcgatactgacgtgcaaat	-0.125531
scaffold_326_1_siR9	scaffold_326	-	254011	254031	1	2	1	t7073250	6	11	17	ttgcacgtcagtatcgctgcg	1
scaffold_326_1_siR10	scaffold_326	+	254034	254054	477	579	517	t3837351	4162	3214	7376	cgttcgtctgacttgggtata	0.279574
scaffold_326_1_siR11	scaffold_326	-	254032	254052	9	13	10	t5742039	78	70	148	tacccaagtcagacgaacgat	0.530515
scaffold_326_1_siR12	scaffold_326	+	254055	254075	9	8	9	t5115131	162	89	251	ggggcgaaagactaatcgaac	-0.169925
scaffold_326_1_siR13	scaffold_326	+	254076	254096	3	3	3	t3807047	30	16	46	cgtctagtagctggttccctc	0
scaffold_326_1_siR14	scaffold_326	-	254074	254094	5	4	5	t5026142	29	14	43	gggaaccagctactagacggt	-0.321928
scaffold_326_1_siR15	scaffold_326	-	254179	254199	3	2	2	t5568280	26	9	35	gtttgagaataggtcgagggc	-0.584963
scaffold_326_1_siR16	scaffold_326	+	254202	254222	347	318	336	t5610665	2015	1178	3193	taaataggtaggacggtgtgg	-0.125909
scaffold_326_1_siR17	scaffold_326	+	254265	254285	1	1	1	t4980095	11	8	19	ggccatttttggtaagcagaa	0
scaffold_326_1_siR18	scaffold_326	+	254286	254306	2	2	2	t4021531	20	18	38	ctggcgatgcgggatgaaccg	0
scaffold_326_2_siR1	scaffold_326	+	254197	254217	408	459	428	t483969	4741	3401	8142	aactttaaataggtaggacgg	0.169925
scaffold_326_2_siR2	scaffold_326	+	254260	254280	1	1	1	t742353	12	7	19	aagtgggccatttttggtaag	0
scaffold_326_2_siR3	scaffold_326	+	254281	254301	12	16	13	t3111922	135	119	254	cagaactggcgatgcgggatg	0.415037
scaffold_326_2_siR4	scaffold_326	+	254302	254322	3	2	3	t391553	9	4	13	aaccgaaagccgggttacggt	-0.584963
scaffold_326_2_siR5	scaffold_326	-	254300	254320	2	4	3	t3772017	6	8	14	cgtaacccggctttcggttca	1
scaffold_326_2_siR6	scaffold_326	+	254365	254385	1	2	1	t3589496	3	3	6	cgattaagacagcaagacggt	1
scaffold_326_2_siR7	scaffold_326	+	254428	254448	1	1	1	t1168894	10	5	15	acctgccgaatcaactagccc	0
scaffold_326_2_siR8	scaffold_326	-	254426	254446	1	1	1	t4799559	16	6	22	gctagttgattcggcaggtga	0
scaffold_326_2_siR9	scaffold_326	+	254449	254469	245	243	244	t3491859	2854	1797	4651	cgaaaatggatggcdctgaag	-0.0118254
scaffold_326_2_siR10	scaffold_326	+	254470	254490	20	18	19	t3623319	117	68	185	cgcgcgacccatacccggccg	-0.152003
scaffold_326_2_siR11	scaffold_326	+	254512	254532	2	3	2	t4533266	5	6	11	gatgagtaggagggcgcggcg	0.584963
scaffold_326_2_siR12	scaffold_326	+	254575	254595	28	30	29	t6212163	642	446	1088	tcggtgcagatcttggtggta	0.0995357
scaffold_326_2_siR13	scaffold_326	-	254594	254614	1	1	1	t6096536	35	23	58	tcatttgaatatttgctacta	0
scaffold_326_2_siR14	scaffold_326	+	254617	254637	5	6	5	t1385414	113	83	196	actttgaaggccraagagggg	0.263034
scaffold_326_2_siR15	scaffold_326	+	254659	254679	1	2	1	t4098472	13	18	31	cttgcacatgggttagtcgat	1
scaffold_326_3_siR1	scaffold_326	+	324960	324980	2	1	1	t1279385	15	4	19	acgtgggccgccttgaagcgc	-1
scaffold_326_3_siR2	scaffold_326	-	324958	324978	1	0	1	t4834089	7	2	9	gcttcaaggcggcccacgtgg	#NUM!
scaffold_326_3_siR3	scaffold_326	+	324981	325001	1	1	1	t919327	11	5	16	aattcccaccgggcggcgggt	0
scaffold_326_3_siR4	scaffold_326	+	325002	325022	31	32	31	t1494723	454	295	749	agaatcctttgcagacgactt	0.0458037
scaffold_326_3_siR5	scaffold_326	+	325023	325043	4	3	3	t263533	33	16	49	aaatacgcgacggggtattgt	-0.415037
scaffold_326_3_siR6	scaffold_326	+	325044	325064	1	1	1	t740911	8	6	14	aagtggcagagtggccttgct	0
scaffold_326_3_siR7	scaffold_326	-	325042	325062	1	1	1	t2985549	7	7	14	caaggccactctgccacttac	0
scaffold_326_3_siR8	scaffold_326	+	325065	325085	2615	1378	2133	t4656787	45599	15296	60895	gccacgatccactgagattca	-0.924235
scaffold_326_3_siR9	scaffold_326	+	325107	325127	8	12	9	t2253801	47	43	90	atacgaaccgtgaaagcgtgg	0.584963
scaffold_326_3_siR10	scaffold_326	+	325128	325148	1	4	2	t3457457	7	14	21	cctatcgatcctttagacctt	2
scaffold_326_3_siR11	scaffold_326	+	325149	325169	218	215	217	t3656665	634	398	1032	cggaatttgaagctagaggtg	-0.0199915
sf_39_1_siR1	scaffold_39	+	2038713	2038733	1	1	1	t3929440	2	2	4	ctcatggtgttgaagaaagac	0
sf_39_1_siR2	scaffold_39	-	2038711	2038731	2	1	2	t4121874	7	2	9	ctttcttcaacaccatgagag	-1
sf_39_1_siR3	scaffold_39	-	2038732	2038752	13	13	13	t7172416	39	24	63	ttgtatctcttaaaccttcgt	0
sf_39_1_siR4	scaffold_39	-	2038753	2038773	560	680	606	t6335117	3253	2516	5769	tgaaggtacgaggctgaggtc	0.280108
sf_39_1_siR5	scaffold_39	+	2038776	2038796	39	40	39	t1175402	113	74	187	acctttaagagcggttgatac	0.0365259
sf_39_1_siR6	scaffold_39	-	2038774	2038794	195	238	212	t2361458	567	441	1008	atcaaccgctcttaaaggtga	0.287487
sf_39_1_siR7	scaffold_39	+	2038797	2038817	7	5	6	t2847957	19	10	29	atttgtcgcatggttttaaga	-0.485427
sf_39_1_siR8	scaffold_39	-	2038795	2038815	8	5	7	t6779590	23	10	33	ttaaaaccatgcgacaaatgt	-0.678072
sf_39_1_siR9	scaffold_39	+	2038818	2038838	11	19	14	t2225205	32	36	68	ataatcaatcttagcagtagt	0.788496
sf_39_1_siR10	scaffold_39	-	2038816	2038836	4	4	4	t5783183	11	8	19	tactgctaagattgattattc	0
sf_39_1_siR11	scaffold_39	-	2038837	2038857	2	3	2	t3574059	6	5	11	cgataaggttgcattcagcac	0.584963
sf_39_1_siR12	scaffold_39	-	2038858	2038878	2	3	2	t7007345	6	5	11	ttctgtaaacatatgtgagat	0.584963
sf_39_1_siR13	scaffold_39	-	2038879	2038899	1	1	1	t3294506	3	2	5	catgtagattgagttgaacac	0
sf_39_1_siR14	scaffold_39	-	2038900	2038920	1	3	2	t798154	4	5	9	aatataatagcattcattcct	1.58496
sf_39_1_siR15	scaffold_39	+	2038944	2038964	2	1	2	t11530	7	2	9	aaaaaatagaggatcagggtg	-1
sf_39_1_siR16	scaffold_39	+	2038965	2038985	24	31	27	t5816410	70	58	128	tagagcttccaggagtggtga	0.369234
sf_39_1_siR17	scaffold_39	-	2039026	2039046	1	1	1	t1288824	2	1	3	actaacttatacttctcttgt	0
scaffold_65_1_siR1	scaffold_65	+	675512	675532	4	5	5	t5805777	13	9	22	tagacagagaaaaagaaggtg	0.321928
scaffold_65_1_siR2	scaffold_65	+	675554	675574	2	2	2	t2920275	6	3	9	caacagagatcaaactcccta	0
scaffold_65_1_siR3	scaffold_65	+	675575	675595	0	1	1	t6141271	1	2	3	tccttggtattggatagagaa	#DIV/0!
scaffold_65_1_siR4	scaffold_65	+	675596	675616	2	3	3	t6810371	6	6	12	ttaatcacaaactgaaaaaca	0.584963
scaffold_65_1_siR5	scaffold_65	-	675594	675614	1	1	1	t7341221	4	2	6	tttttcagtttgtgattaatt	0
scaffold_65_1_siR6	scaffold_65	+	675617	675637	648	675	658	t494021	1883	1249	3132	aagaaagcaagcgtgacatgg	0.0588937
scaffold_65_1_siR7	scaffold_65	-	675615	675635	5	8	6	t2665533	14	14	28	atgtcacgcttgctttctttg	0.678072
scaffold_65_1_siR8	scaffold_65	-	675636	675656	9	16	12	t7015479	25	30	55	ttcttggccttgtaagacccc	0.830075
scaffold_65_1_siR9	scaffold_65	-	675657	675677	6	7	6	t7013828	32	26	58	ttcttgaccttgtaagacctt	0.222392
scaffold_65_1_siR10	scaffold_65	+	675680	675700	1	0	1	t3884079	4	0	4	ctagaaaaatgggaataaagg	#NUM!
scaffold_65_1_siR11	scaffold_65	-	675678	675698	5	7	6	t7232319	14	13	27	tttattcccatttttctagtc	0.485427
scaffold_65_1_siR12	scaffold_65	+	675701	675721	14	15	15	t7158099	42	27	69	ttggtgattggataaaagaat	0.0995357
scaffold_65_1_siR13	scaffold_65	+	675743	675763	8	10	9	t2695853	23	18	41	attaaagaggtgaggaaggtg	0.321928
scaffold_65_1_siR14	scaffold_65	+	675785	675805	1	0	1	t2287444	3	0	3	atagcacctaatcaaggtgaa	#NUM!
scaffold_87_1_siR1	scaffold_87	-	119382	119402	3	3	3	t5909970	8	6	14	tagtgtggtattgtgatagga	0
scaffold_87_1_siR2	scaffold_87	-	119424	119444	0	1	1	t565353	1	2	3	aagatcatgaggaatggcata	#DIV/0!
scaffold_87_1_siR3	scaffold_87	+	119447	119467	2	1	2	t6940069	7	1	8	ttccaaacatcatcaaggaca	-1
scaffold_87_1_siR4	scaffold_87	-	119571	119591	0	2	1	t834632	1	3	4	aatctacgaatgcagtgtctg	#DIV/0!
scaffold_87_1_siR5	scaffold_87	+	119594	119614	0	1	1	t872101	1	2	3	aatgcttcgacaccaacttca	#DIV/0!
scaffold_87_1_siR6	scaffold_87	-	119592	119612	1	1	1	t754724	2	1	3	aagttggtgtcgaagcatttt	0
scaffold_87_1_siR7	scaffold_87	+	119615	119635	21	15	18	t6097181	60	28	88	tcatttttttattagttgggc	-0.485427
scaffold_87_1_siR8	scaffold_87	-	119634	119654	1	1	1	t3486363	2	2	4	ccttgggaagactatattcgc	0
sf_88_1_siR1	scaffold_88	+	539605	539625	1	1	1	t6594476	2	2	4	tggcggcgccccaagcccggg	0
sf_88_1_siR2	scaffold_88	-	539603	539623	31	34	32	t3725659	90	63	153	cgggcttggggcgccgccaca	0.133267
sf_88_1_siR3	scaffold_88	+	539710	539730	1	2	1	t3936145	8	10	18	ctccgggcatcggcctgtggg	1
sf_88_1_siR4	scaffold_88	-	539708	539728	51	48	50	t3052923	448	266	714	cacaggccgatgcccggagca	-0.0874628
sf_88_1_siR5	scaffold_88	+	539731	539751	1	1	1	t3932765	9	7	16	ctccccattcggcccgtcttg	0
sf_88_1_siR6	scaffold_88	-	539729	539749	1	1	1	t1541810	15	11	26	agacgggccgaatggggagcc	0
sf_88_1_siR7	scaffold_88	+	539773	539793	2	2	2	t1101983	28	18	46	acatgcgtgcgagtcaacggg	0
sf_88_1_siR8	scaffold_88	-	539771	539791	4	4	4	t3839147	64	44	108	cgttgactcgcacgcatgtca	0
sf_88_1_siR9	scaffold_88	+	539794	539814	61	61	61	t6409353	710	449	1159	tgagtaaacccgtaaggcgca	0
sf_88_1_siR10	scaffold_88	-	539855	539875	2	2	2	t6007577	26	18	44	tcaaaagatctaggtcggtcg	0
sf_88_1_siR11	scaffold_88	+	539899	539919	825	901	855	t4046143	9594	6671	16265	ctgtcgggacccgaaagatgg	0.127133
sf_88_1_siR12	scaffold_88	+	539920	539940	21	16	19	t6319571	181	91	272	tgaactatgcctgagcggggc	-0.392317
sf_88_1_siR13	scaffold_88	-	539918	539938	7	9	8	t3380812	61	50	111	cccgctcaggcatagttcacc	0.36257
scaffold_8_1_siR1	scaffold_8	-	9281315	9281335	0	1	1	t6418793	1	2	3	tgataagccgggtaaatggta	#DIV/0!
scaffold_8_1_siR2	scaffold_8	-	9281357	9281377	5	7	6	t5795277	15	13	28	tagaaatgctcgttgtgcaaa	0.485427
scaffold_8_1_siR3	scaffold_8	+	9281401	9281421	1	1	1	t2944844	4	1	5	caacttggtaaaaattggtaa	0
scaffold_8_1_siR4	scaffold_8	+	9281422	9281442	1	1	1	t1421754	2	1	3	agaaatcgttaagaagtgcca	0
scaffold_8_1_siR5	scaffold_8	+	9281485	9281505	0	2	1	t6989756	1	4	5	ttctaagactgatgaaaatga	#DIV/0!
scaffold_8_1_siR6	scaffold_8	-	9281504	9281524	0	1	1	t2733110	1	2	3	attcaaaataacttcccactc	#DIV/0!
scaffold_8_2_siR1	scaffold_8	+	9353248	9353268	1	1	1	t2556502	2	2	4	atgcagtggcagtcattttgg	0
scaffold_8_2_siR2	scaffold_8	+	9353290	9353310	10	11	10	t6939187	29	20	49	ttcattgcttgggctttgggg	0.137504
scaffold_8_2_siR3	scaffold_8	-	9353288	9353308	1	1	1	t3324531	3	2	5	ccaaagcccaagcaatgaacc	0
scaffold_8_2_siR4	scaffold_8	+	9353311	9353331	12	12	12	t6316009	34	22	56	tgaacccaaagcgtgctttca	0
scaffold_8_2_siR5	scaffold_8	-	9353330	9353350	2	2	2	t7336734	6	4	10	ttttgtgaccccttagttctg	0
scaffold_8_2_siR6	scaffold_8	+	9353353	9353373	2	2	2	t2936976	7	3	10	caactaatagctgccttgtgc	0
scaffold_8_2_siR7	scaffold_8	-	9353351	9353371	4	6	5	t995996	11	12	23	acaaggcagctattagttgtg	0.584963
scaffold_8_2_siR8	scaffold_8	+	9353374	9353394	41	40	41	t4564805	120	74	194	gattcaaggagaggtgggtga	-0.0356239
scaffold_8_2_siR9	scaffold_8	-	9353372	9353392	1	1	1	t1135425	3	2	5	acccacctctccttgaatcgc	0
scaffold_8_2_siR10	scaffold_8	+	9353395	9353415	3	3	3	t6285914	8	6	14	tcttcaagcaaaagcagcacg	0
scaffold_8_2_siR11	scaffold_8	-	9353393	9353413	2	3	3	t6513537	7	6	13	tgctgcttttgcttgaagatc	0.584963
scaffold_8_2_siR12	scaffold_8	+	9353416	9353436	4	3	4	t2793687	12	5	17	attggagtgatattgatttgt	-0.415037
scaffold_8_2_siR13	scaffold_8	-	9353435	9353455	19	13	17	t1620092	56	24	80	agaggcgttgaagatcatcac	-0.547488
scaffold_8_2_siR14	scaffold_8	-	9353456	9353476	1	1	1	t7160732	2	2	4	ttggtgtttcccaatggtcaa	0
scaffold_90_1_siR1	scaffold_90	-	1886188	1886208	1	2	1	t3217085	4	3	7	cagtgggtcagaagaagatag	1
scaffold_90_1_siR2	scaffold_90	+	1886232	1886252	1	0	1	t3244084	4	0	4	catatcactttcatctaagac	#NUM!
scaffold_90_1_siR3	scaffold_90	-	1886251	1886271	3	4	4	t3815891	10	7	17	cgtgcaatggtggaagagtgt	0.415037
scaffold_90_1_siR4	scaffold_90	+	1886274	1886294	6	4	5	t2444013	18	7	25	atcgtttgtaggtggtggaag	-0.584963
scaffold_90_1_siR5	scaffold_90	+	1886295	1886315	1	3	2	t2383010	8	10	18	atcaggagatgtctcgttagg	1.58496
scaffold_90_1_siR6	scaffold_90	-	1886314	1886334	11	15	13	t5694213	64	56	120	taatcgatcaggagaaatgcc	0.447459
scaffold_90_1_siR7	scaffold_90	-	1886335	1886355	1	1	1	t6992659	3	2	5	ttctaccactgtgggcacaaa	0

## Sheet: 24nt
Table S2. The phasiRNAs derived from PHAS with a phase score of >= 10. The 21 nt and 24 nt phasiRNAs are shown in the first and this sheet, respectively.
ID	scaffold	strand	start	end	flower (RPTM)	leaf (RPTM)	total (RPTM)	read_id	flower	leaf	total	sequence	log2(leaf (RPTM)/flower (RPTM))
PHAS_scaffold_24_1_siR1	scaffold_24	-	6030668	6030691	2	4	3	t5609228	5	8	13	taaataaattggaattaaggcatt	1
PHAS_scaffold_24_1_siR2	scaffold_24	-	6030812	6030835	3	2	3	t5785250	8	4	12	tactggtccaagcaacatcaacaa	-0.584963
PHAS_scaffold_24_1_siR3	scaffold_24	+	6030862	6030885	256	247	253	t474443	745	458	1203	aactgtggattgtagtgtggtgta	-0.0516328
PHAS_scaffold_24_1_siR4	scaffold_24	-	6030908	6030931	0	1	1	t2517864	1	2	3	atgagaaattggtggatgtggacc	#DIV/0!
PHAS_scaffold_24_1_siR5	scaffold_24	+	6030934	6030957	1	1	1	t1036496	2	1	3	acactataaaacaccccttagaat	0
PHAS_scaffold_24_1_siR6	scaffold_24	+	6030958	6030981	3	1	2	t1801217	8	1	9	agctgtggattatggtacagtgtg	-1.58496
PHAS_scaffold_24_1_siR7	scaffold_24	-	6030980	6031003	11	7	9	t1133868	32	13	45	accattgtagaaatgaccaatcca	-0.652077
PHAS_scaffold_24_1_siR8	scaffold_24	+	6031054	6031077	10	10	10	t1314809	28	18	46	actcataggaaggtattcggtatt	0
PHAS_scaffold_24_1_siR9	scaffold_24	+	6031078	6031101	1	0	1	t2498133	3	0	3	atgaatatatcatagacgtgattg	#NUM!
PHAS_scaffold_24_1_siR10	scaffold_24	-	6031148	6031171	1	1	1	t1036834	3	1	4	acactattttatggatggggagca	0
PHAS_scaffold_24_1_siR11	scaffold_24	+	6031174	6031197	8	10	9	t1069714	24	18	42	acagggatgaaccatacttcaatt	0.321928
PHAS_scaffold_252_1_siR1	scaffold_252	-	376638	376661	3	2	3	t1266110	15	9	24	acggttggtgtgcatgtaaatcaa	-0.584963
PHAS_scaffold_252_1_siR2	scaffold_252	-	376710	376733	1	1	1	t2296081	3	2	5	ataggaattttaaaacatagggtt	0
PHAS_scaffold_252_1_siR3	scaffold_252	-	376830	376853	139	128	135	t1099314	405	236	641	acatgatgagagaaaatgacagca	-0.118941
PHAS_scaffold_252_1_siR4	scaffold_252	+	376856	376879	3	3	3	t2705525	8	5	13	attaatgggcattgatattcacaa	0
PHAS_scaffold_252_1_siR5	scaffold_252	+	376880	376903	1	1	1	t742736	2	2	4	aagtgggttttaatttatttacac	0
PHAS_scaffold_252_1_siR6	scaffold_252	-	376926	376949	1	1	1	t475501	4	1	5	aactgttgagggaattgttcaaat	0
PHAS_scaffold_252_1_siR7	scaffold_252	-	376974	376997	0	1	1	t139740	1	2	3	aaacgagcctaaataggtattcta	#DIV/0!
PHAS_scaffold_252_1_siR8	scaffold_252	-	377046	377069	1	1	1	t6242271	4	2	6	tctaccatgaaacgtcaacggaac	0
PHAS_scaffold_252_1_siR9	scaffold_252	-	377118	377141	1	1	1	t5939802	3	1	4	tatcaatgtgtacagatgaacaaa	0
PHAS_scaffold_287_1_siR1	scaffold_287	-	360034	360057	2	3	2	t5870172	5	6	11	taggctaacgtggcacgaatgatg	0.584963
PHAS_scaffold_287_1_siR2	scaffold_287	+	360060	360083	126	131	128	t1548237	730	485	1215	agactcacaaaaggaagtagtata	0.0561431
PHAS_scaffold_287_1_siR3	scaffold_287	-	360154	360177	1	1	1	t5557031	3	1	4	gttgtcagggaacaccgctaggat	0
PHAS_scaffold_287_1_siR4	scaffold_287	-	360178	360201	1	1	1	t678712	13	7	20	aagggaatcttcgattcggtgtca	0
PHAS_scaffold_287_1_siR5	scaffold_287	-	360202	360225	2	1	2	t72871	7	1	8	aaaagcatttaactcccattagga	-1
PHAS_scaffold_287_1_siR6	scaffold_287	-	360322	360345	10	9	9	t1184690	57	32	89	acgaaggaaggctgagggcaaagg	-0.152003
PHAS_scaffold_39_1_siR1	scaffold_39	-	2038702	2038725	7	4	5	t6016553	19	7	26	tcaacaccatgagaggctagaatt	-0.807355
PHAS_scaffold_39_1_siR2	scaffold_39	+	2038728	2038751	2	1	1	t180660	5	1	6	aaagacgaaggtttaagagataca	-1
PHAS_scaffold_39_1_siR3	scaffold_39	-	2038726	2038749	1	2	1	t5952331	3	3	6	tatctcttaaaccttcgtctttct	1
PHAS_scaffold_39_1_siR4	scaffold_39	+	2038776	2038799	722	772	741	t1175421	2099	1428	3527	acctttaagagcggttgatacatt	0.096602
PHAS_scaffold_39_1_siR5	scaffold_39	-	2038798	2038821	14	9	12	t6899438	41	17	58	ttattcttaaaaccatgcgacaaa	-0.63743
PHAS_scaffold_39_1_siR6	scaffold_39	+	2038824	2038847	5	5	5	t841401	15	10	25	aatcttagcagtagtgctgaatgc	0
PHAS_scaffold_39_1_siR7	scaffold_39	-	2038822	2038845	8	6	7	t2739516	22	11	33	attcagcactactgctaagattga	-0.415037
PHAS_scaffold_42_1_siR1	scaffold_42	-	2581657	2581680	1	1	1	t2713721	57	23	80	attagaaaaggtagaagaaaagta	0
PHAS_scaffold_42_1_siR2	scaffold_42	-	2581969	2581992	3	4	3	t2920958	8	7	15	caacagctacaagacattgatgca	0.415037
PHAS_scaffold_42_1_siR3	scaffold_42	-	2581993	2582016	28	19	25	t5195303	82	36	118	ggtcgagtcagaggtgagggcggc	-0.559427
PHAS_scaffold_42_1_siR4	scaffold_42	+	2582019	2582042	6	6	6	t1905346	33	22	55	aggcagtcgtgacgcagcaggacc	0
PHAS_scaffold_42_1_siR5	scaffold_42	-	2582017	2582040	1	0	1	t6137606	4	0	4	tcctgctgcgtcacgactgcctac	#NUM!
PHAS_scaffold_42_1_siR6	scaffold_42	-	2582041	2582064	17	15	17	t903638	202	114	316	aatgttggttaaggcgggggctgg	-0.180572
PHAS_scaffold_42_1_siR7	scaffold_42	-	2582065	2582088	28	28	28	t1735348	81	51	132	agcatactgtgagaatacacaaaa	0
PHAS_scaffold_42_1_siR8	scaffold_42	+	2582091	2582114	1	1	1	t3955517	10	6	16	ctcgtgcttgatggagatgttcac	0
PHAS_scaffold_42_1_siR9	scaffold_42	-	2582089	2582112	1	1	1	t4181638	15	6	21	gaacatctccatcaagcacgagct	0
PHAS_scaffold_42_1_siR10	scaffold_42	-	2582137	2582160	1	1	1	t6022746	3	2	5	tcaagacttgataagggatgcctt	0
PHAS_scaffold_42_1_siR11	scaffold_42	-	2582209	2582232	1	1	1	t670653	5	8	13	aaggcgtgccttcgatgtcatgga	0
PHAS_scaffold_42_1_siR12	scaffold_42	-	2582377	2582400	12	9	11	t3146941	34	16	50	cagcacgtggcgcatacaaggacg	-0.415037
PHAS_scaffold_5_1_siR1	scaffold_5	+	3813243	3813266	2	4	3	t2143136	6	8	14	agttcaatcgagcaagaaaggtgc	1
PHAS_scaffold_5_1_siR2	scaffold_5	-	3813265	3813288	1	2	2	t4806386	4	4	8	gctccttgaccccatggtcgctgc	1
PHAS_scaffold_5_1_siR3	scaffold_5	-	3813337	3813360	1	1	1	t4861164	3	3	6	ggaactagtgggcctgggcctagt	0
PHAS_scaffold_5_1_siR4	scaffold_5	-	3813433	3813456	28	29	28	t7075139	165	106	271	ttgcagcgatggcccgactcaaat	0.0506261
PHAS_scaffold_5_1_siR5	scaffold_5	-	3813505	3813528	1	1	1	t6850155	10	7	17	ttagattctctgcaaccggtgatg	0
PHAS_scaffold_5_1_siR6	scaffold_5	-	3813553	3813576	3	4	3	t6691532	72	61	133	tgtaaggatatttcaggcatgcca	0.415037
PHAS_scaffold_5_1_siR7	scaffold_5	+	3813603	3813626	1	1	1	t116716	56	42	98	aaacaatgagagttgcagggctga	0
PHAS_scaffold_5_1_siR8	scaffold_5	+	3813651	3813674	1	1	1	t6081800	4	4	8	tcatagacaatggcagctccctta	0
PHAS_scaffold_5_1_siR9	scaffold_5	-	3813649	3813672	1	1	1	t1943052	4	4	8	agggagctgccattgtctatgagg	0
PHAS_scaffold_88_1_siR1	scaffold_88	-	1770071	1770094	4	4	4	t1481165	12	8	20	agaaggttctaaatagcgaaaggg	0
PHAS_scaffold_88_1_siR2	scaffold_88	-	1770095	1770118	3	2	2	t2654194	8	3	11	atgtaaaaatatagtattactaca	-0.584963
PHAS_scaffold_88_1_siR3	scaffold_88	+	1770217	1770240	0	1	1	t7177179	1	2	3	ttgtcgatgcatatctgtctctct	#DIV/0!
PHAS_scaffold_88_1_siR4	scaffold_88	-	1770215	1770238	14	13	14	t1573332	41	24	65	agagacagatatgcatcgacaagt	-0.106915
PHAS_scaffold_88_1_siR5	scaffold_88	-	1770239	1770262	432	411	424	t223434	1256	761	2017	aaaggataagtggttatagacgag	-0.0718929
PHAS_scaffold_88_1_siR6	scaffold_88	-	1770263	1770286	4	5	5	t3165	13	9	22	aaaaaaagaaggatctcgaaaaaa	0.321928
PHAS_scaffold_88_1_siR7	scaffold_88	-	1770287	1770310	3	2	3	t3545739	10	4	14	cgagaaggggaggacaagaggaag	-0.584963
PHAS_scaffold_88_1_siR8	scaffold_88	+	1770337	1770360	1	1	1	t63679	3	2	5	aaaagaatatagtgttaatggatt	0
PHAS_scaffold_88_1_siR9	scaffold_88	-	1770383	1770406	1	2	1	t290445	2	3	5	aaatgaggttcaaatactataaat	1
PHAS_scaffold_88_1_siR10	scaffold_88	-	1770407	1770430	1	0	1	t1022631	3	0	3	acacataagaatataaattagaaa	#NUM!
PHAS_scaffold_88_1_siR11	scaffold_88	-	1770431	1770454	6	3	5	t592536	18	5	23	aagcattagggcaaaataaacaaa	-1
PHAS_scaffold_88_1_siR12	scaffold_88	-	1770527	1770550	1	1	1	t797932	3	1	4	aatataagagttgagacattttag	0
