# Supplementary material for: Genome-Wide Discovery and Analysis of Phased Small Interfering RNAs in Chinese Sacred Lotus
Source: PLoS One. 2014 Dec 3;9(12):e113790. doi: 10.1371/journal.pone.0113790 (PMC4254747; doi:10.1371/journal.pone.0113790)
Supplement: Table S3 — The predicted targets of phasiRNAs in Chinese sacred lotus. The targets of 21 nt and 24 nt phasiRNAs are shown in the first and the second sheet, respectively. (XLSX) [file pone.0113790.s007.xlsx]

## Sheet: 21nt
Table S3. The predicted targets of phasiRNAs in Chinese sacred lotus. The targets of 21 nt and 24 nt phasiRNAs are shown in this and the second sheet, respectively.
Query	Ref	Total_Mismatches	Query_Len	Ref_Len	Query_Start	Query_End	Ref_Start	Ref_End	Query_Paired	Ref_Paired	Centered_Pair	Target Description	Comments
scaffold_131_1_siR16	NNU_021230-RA	0	21	1203	1	21	557	577	21	21	21	NNU_021230-RA transcript Name:"Similar to RGA3 Putative disease resistance protein RGA3 (Solanum bulbocastanum)" offset:0 AED:1.00 eAED:1.00 QI:0|0|0|0|0|0|3|0|400	cis-target
scaffold_131_1_siR15	NNU_021230-RA	0	21	1203	1	21	578	598	21	21	21	NNU_021230-RA transcript Name:"Similar to RGA3 Putative disease resistance protein RGA3 (Solanum bulbocastanum)" offset:0 AED:1.00 eAED:1.00 QI:0|0|0|0|0|0|3|0|400	cis-target
scaffold_131_1_siR13	NNU_021230-RA	0	21	1203	1	21	599	619	21	21	21	NNU_021230-RA transcript Name:"Similar to RGA3 Putative disease resistance protein RGA3 (Solanum bulbocastanum)" offset:0 AED:1.00 eAED:1.00 QI:0|0|0|0|0|0|3|0|400	cis-target
scaffold_131_1_siR11	NNU_021230-RA	0	21	1203	1	21	620	640	21	21	21	NNU_021230-RA transcript Name:"Similar to RGA3 Putative disease resistance protein RGA3 (Solanum bulbocastanum)" offset:0 AED:1.00 eAED:1.00 QI:0|0|0|0|0|0|3|0|400	cis-target
scaffold_131_1_siR9	NNU_021230-RA	0	21	1203	1	21	641	661	21	21	21	NNU_021230-RA transcript Name:"Similar to RGA3 Putative disease resistance protein RGA3 (Solanum bulbocastanum)" offset:0 AED:1.00 eAED:1.00 QI:0|0|0|0|0|0|3|0|400	cis-target
scaffold_8_1_siR2	NNU_004711-RA	0	21	3333	1	21	1012	1032	21	21	21	NNU_004711-RA transcript Name:"Similar to RPPL1 Putative disease resistance RPP13-like protein 1 (Arabidopsis thaliana)" offset:0 AED:1.00 eAED:1.00 QI:0|-1|0|0|-1|0|1|0|1110	cis-target
scaffold_8_1_siR6	NNU_004711-RA	0	21	3333	1	21	1159	1179	21	21	21	NNU_004711-RA transcript Name:"Similar to RPPL1 Putative disease resistance RPP13-like protein 1 (Arabidopsis thaliana)" offset:0 AED:1.00 eAED:1.00 QI:0|-1|0|0|-1|0|1|0|1110	cis-target
scaffold_8_1_siR1	NNU_004711-RA	0	21	3333	1	21	970	990	21	21	21	NNU_004711-RA transcript Name:"Similar to RPPL1 Putative disease resistance RPP13-like protein 1 (Arabidopsis thaliana)" offset:0 AED:1.00 eAED:1.00 QI:0|-1|0|0|-1|0|1|0|1110	cis-target
scaffold_107_1_siR4	NNU_020020-RA	0	21	4525	1	21	135	155	21	21	21	NNU_020020-RA transcript Name:"Protein of unknown function" offset:3323 AED:1.00 eAED:1.00 QI:3323|0|0|0|0|0|4|413|262	cis-target
scaffold_107_1_siR3	NNU_020020-RA	0	21	4525	1	21	156	176	21	21	21	NNU_020020-RA transcript Name:"Protein of unknown function" offset:3323 AED:1.00 eAED:1.00 QI:3323|0|0|0|0|0|4|413|262	cis-target
scaffold_107_1_siR10	NNU_020020-RA	0	21	4525	1	21	30	50	21	21	21	NNU_020020-RA transcript Name:"Protein of unknown function" offset:3323 AED:1.00 eAED:1.00 QI:3323|0|0|0|0|0|4|413|262	cis-target
scaffold_107_1_siR9	NNU_020020-RA	0	21	4525	1	21	51	71	21	21	21	NNU_020020-RA transcript Name:"Protein of unknown function" offset:3323 AED:1.00 eAED:1.00 QI:3323|0|0|0|0|0|4|413|262	cis-target
scaffold_107_1_siR7	NNU_020020-RA	0	21	4525	1	21	72	92	21	21	21	NNU_020020-RA transcript Name:"Protein of unknown function" offset:3323 AED:1.00 eAED:1.00 QI:3323|0|0|0|0|0|4|413|262	cis-target
scaffold_107_1_siR6	NNU_020020-RA	0	21	4525	1	21	93	113	21	21	21	NNU_020020-RA transcript Name:"Protein of unknown function" offset:3323 AED:1.00 eAED:1.00 QI:3323|0|0|0|0|0|4|413|262	cis-target
sf_39_1_siR2	NNU_012673-RA	0	21	742	1	21	522	542	21	21	21	NNU_012673-RA transcript Name:"Protein of unknown function" offset:249 AED:1.00 eAED:1.00 QI:249|0|0|0|0|0|2|262|76	cis-target
sf_39_1_siR3	NNU_012673-RA	0	21	742	1	21	543	563	21	21	21	NNU_012673-RA transcript Name:"Protein of unknown function" offset:249 AED:1.00 eAED:1.00 QI:249|0|0|0|0|0|2|262|76	cis-target
sf_39_1_siR4	NNU_012673-RA	0	21	742	1	21	564	584	21	21	21	NNU_012673-RA transcript Name:"Protein of unknown function" offset:249 AED:1.00 eAED:1.00 QI:249|0|0|0|0|0|2|262|76	cis-target
sf_39_1_siR6	NNU_012673-RA	0	21	742	1	21	585	605	21	21	21	NNU_012673-RA transcript Name:"Protein of unknown function" offset:249 AED:1.00 eAED:1.00 QI:249|0|0|0|0|0|2|262|76	cis-target
sf_39_1_siR8	NNU_012673-RA	0	21	742	1	21	606	626	21	21	21	NNU_012673-RA transcript Name:"Protein of unknown function" offset:249 AED:1.00 eAED:1.00 QI:249|0|0|0|0|0|2|262|76	cis-target
sf_39_1_siR10	NNU_012673-RA	0	21	742	1	21	627	647	21	21	21	NNU_012673-RA transcript Name:"Protein of unknown function" offset:249 AED:1.00 eAED:1.00 QI:249|0|0|0|0|0|2|262|76	cis-target
sf_39_1_siR11	NNU_012673-RA	0	21	742	1	21	648	668	21	21	21	NNU_012673-RA transcript Name:"Protein of unknown function" offset:249 AED:1.00 eAED:1.00 QI:249|0|0|0|0|0|2|262|76	cis-target
sf_39_1_siR12	NNU_012673-RA	0	21	742	1	21	669	689	21	21	21	NNU_012673-RA transcript Name:"Protein of unknown function" offset:249 AED:1.00 eAED:1.00 QI:249|0|0|0|0|0|2|262|76	cis-target
sf_39_1_siR13	NNU_012673-RA	0	21	742	1	21	690	710	21	21	21	NNU_012673-RA transcript Name:"Protein of unknown function" offset:249 AED:1.00 eAED:1.00 QI:249|0|0|0|0|0|2|262|76	cis-target
sf_39_1_siR14	NNU_012673-RA	0	21	742	1	21	711	731	21	21	21	NNU_012673-RA transcript Name:"Protein of unknown function" offset:249 AED:1.00 eAED:1.00 QI:249|0|0|0|0|0|2|262|76	cis-target
sf_39_1_siR4	NNU_018790-RA	0	21	819	1	21	392	412	21	21	21	NNU_018790-RA transcript Name:"Similar to MYB90 Transcription factor MYB90 (Arabidopsis thaliana)" offset:0 AED:1.00 eAED:1.00 QI:0|0|0|0|0|0|3|0|272
scaffold_90_1_siR5	NNU_018790-RA	0	21	819	1	21	550	570	21	21	21	NNU_018790-RA transcript Name:"Similar to MYB90 Transcription factor MYB90 (Arabidopsis thaliana)" offset:0 AED:1.00 eAED:1.00 QI:0|0|0|0|0|0|3|0|272	cis-target
scaffold_90_1_siR4	NNU_018790-RA	0	21	819	1	21	571	591	21	21	21	NNU_018790-RA transcript Name:"Similar to MYB90 Transcription factor MYB90 (Arabidopsis thaliana)" offset:0 AED:1.00 eAED:1.00 QI:0|0|0|0|0|0|3|0|272	cis-target
scaffold_90_1_siR2	NNU_018790-RA	0	21	819	1	21	613	633	21	21	21	NNU_018790-RA transcript Name:"Similar to MYB90 Transcription factor MYB90 (Arabidopsis thaliana)" offset:0 AED:1.00 eAED:1.00 QI:0|0|0|0|0|0|3|0|272	cis-target
scaffold_8_2_siR11	NNU_017525-RA	0.5	21	1341	1	21	1105	1125	21	21	20.5	NNU_017525-RA transcript Name:"Protein of unknown function" offset:0 AED:1.00 eAED:1.00 QI:0|0|0|0|0|0|8|0|446
scaffold_8_2_siR13	NNU_017525-RA	0.5	21	1341	1	21	599	619	21	21	20.5	NNU_017525-RA transcript Name:"Protein of unknown function" offset:0 AED:1.00 eAED:1.00 QI:0|0|0|0|0|0|8|0|446
scaffold_8_2_siR11	NNU_022433-RA	0.5	21	1819	1	21	1072	1092	21	21	20.5	NNU_022433-RA transcript Name:"Protein of unknown function" offset:0 AED:1.00 eAED:1.00 QI:0|0|0|0|0|0|6|637|393
scaffold_65_1_siR9	NNU_021637-RA	0.5	21	2937	1	21	1735	1755	21	21	20.5	NNU_021637-RA transcript Name:"Similar to ARF2 Auxin response factor 2 (Oryza sativa subsp. japonica)" offset:0 AED:1.00 eAED:1.00 QI:0|0|0|0|0|0|16|0|978	TAS3-siR ARF
scaffold_65_1_siR9	NNU_009693-RA	0.5	21	3296	1	21	1764	1784	21	21	20.5	NNU_009693-RA transcript Name:"Similar to ARF2 Auxin response factor 2 (Oryza sativa subsp. japonica)" offset:212 AED:1.00 eAED:1.00 QI:212|0|0|0|0|0|10|792|763	TAS3-siR ARF
scaffold_65_1_siR9	NNU_005655-RA	0.5	21	3410	1	21	2060	2080	21	21	20.5	NNU_005655-RA transcript Name:"Similar to ARF4 Auxin response factor 4 (Arabidopsis thaliana)" offset:520 AED:1.00 eAED:1.00 QI:520|0|0|0|0|0|10|814|691	TAS3-siR ARF
scaffold_65_1_siR9	NNU_012419-RA	0.5	21	4405	1	21	2039	2059	21	21	20.5	NNU_012419-RA transcript Name:"Similar to ARF4 Auxin response factor 4 (Arabidopsis thaliana)" offset:499 AED:1.00 eAED:1.00 QI:499|0|0|0|0|0|12|1479|808	TAS3-siR ARF
scaffold_65_1_siR9	NNU_009054-RA	0.5	21	513	1	21	470	490	21	21	20.5	NNU_009054-RA transcript Name:"Similar to ARF15 Auxin response factor 15 (Oryza sativa subsp. japonica)" offset:0 AED:1.00 eAED:1.00 QI:0|0|0|0|0|0|2|0|170	TAS3-siR ARF
scaffold_170_1_siR16	NNU_021230-RA	1	21	1203	1	21	504	524	21	21	20	NNU_021230-RA transcript Name:"Similar to RGA3 Putative disease resistance protein RGA3 (Solanum bulbocastanum)" offset:0 AED:1.00 eAED:1.00 QI:0|0|0|0|0|0|3|0|400
scaffold_170_1_siR27	NNU_021230-RA	1	21	1203	1	21	769	789	21	21	19	NNU_021230-RA transcript Name:"Similar to RGA3 Putative disease resistance protein RGA3 (Solanum bulbocastanum)" offset:0 AED:1.00 eAED:1.00 QI:0|0|0|0|0|0|3|0|400
scaffold_87_1_siR3	NNU_025043-RA	1	21	2148	1	21	843	863	21	21	14	NNU_025043-RA transcript Name:"Similar to RGA4 Putative disease resistance protein RGA4 (Solanum bulbocastanum)" offset:0 AED:1.00 eAED:1.00 QI:0|0|0|0|0|0|3|0|715
scaffold_65_1_siR8	NNU_025919-RA	1	21	2427	1	21	1336	1356	21	21	20	NNU_025919-RA transcript Name:"Similar to ARF2 Auxin response factor 2 (Arabidopsis thaliana)" offset:0 AED:1.00 eAED:1.00 QI:0|0|0|0|0|0|14|156|756	TAS3-siR ARF
scaffold_8_2_siR11	NNU_020674-RA	1	21	2436	1	21	1897	1917	21	21	18	NNU_020674-RA transcript Name:"Similar to At4g18490 Uncharacterized protein At4g18490 (Arabidopsis thaliana)" offset:0 AED:1.00 eAED:1.00 QI:0|0|0|0|0|0|13|0|811
scaffold_65_1_siR8	NNU_001675-RA	1	21	3160	1	21	1402	1422	21	21	20	NNU_001675-RA transcript Name:"Similar to ARF2 Auxin response factor 2 (Arabidopsis thaliana)" offset:0 AED:1.00 eAED:1.00 QI:0|0|0|0|0|0|14|856|767	TAS3-siR ARF
scaffold_65_1_siR9	NNU_003220-RA	1	21	3192	1	21	1903	1923	21	21	20	NNU_003220-RA transcript Name:"Similar to ARF2 Auxin response factor 2 (Arabidopsis thaliana)" offset:699 AED:1.00 eAED:1.00 QI:699|0|0|0|0|0|15|0|831	TAS3-siR ARF
scaffold_170_1_siR16	NNU_004711-RA	1	21	3333	1	21	831	851	21	21	0	NNU_004711-RA transcript Name:"Similar to RPPL1 Putative disease resistance RPP13-like protein 1 (Arabidopsis thaliana)" offset:0 AED:1.00 eAED:1.00 QI:0|-1|0|0|-1|0|1|0|1110
scaffold_10_1_siR7	NNU_005655-RA	1	21	3410	1	21	1858	1878	21	21	18	NNU_005655-RA transcript Name:"Similar to ARF4 Auxin response factor 4 (Arabidopsis thaliana)" offset:520 AED:1.00 eAED:1.00 QI:520|0|0|0|0|0|10|814|691	TAS3-siR ARF
scaffold_65_1_siR9	NNU_003960-RA	1	21	4108	1	21	2088	2108	21	21	20	NNU_003960-RA transcript Name:"Similar to ARF2 Auxin response factor 2 (Arabidopsis thaliana)" offset:629 AED:1.00 eAED:1.00 QI:629|0|0|0|0|0|14|755|907	TAS3-siR ARF
scaffold_10_1_siR7	NNU_012419-RA	1	21	4405	1	21	1837	1857	21	21	18	NNU_012419-RA transcript Name:"Similar to ARF4 Auxin response factor 4 (Arabidopsis thaliana)" offset:499 AED:1.00 eAED:1.00 QI:499|0|0|0|0|0|12|1479|808	TAS3-siR ARF
scaffold_90_1_siR5	NNU_018789-RA	1	21	855	1	21	502	522	21	21	0	NNU_018789-RA transcript Name:"Similar to MYB114 Transcription factor MYB114 (Arabidopsis thaliana)" offset:0 AED:1.00 eAED:1.00 QI:0|0|0|0|0|0|4|0|284
scaffold_90_1_siR4	NNU_018789-RA	1	21	855	1	21	523	543	21	21	20	NNU_018789-RA transcript Name:"Similar to MYB114 Transcription factor MYB114 (Arabidopsis thaliana)" offset:0 AED:1.00 eAED:1.00 QI:0|0|0|0|0|0|4|0|284
scaffold_10_1_siR7	NNU_025919-RA	1	21	2427	1	20	1337	1357	20	21	17	NNU_025919-RA transcript Name:"Similar to ARF2 Auxin response factor 2 (Arabidopsis thaliana)" offset:0 AED:1.00 eAED:1.00 QI:0|0|0|0|0|0|14|156|756	TAS3-siR ARF
scaffold_10_1_siR7	NNU_001675-RA	1	21	3160	1	20	1403	1423	20	21	17	NNU_001675-RA transcript Name:"Similar to ARF2 Auxin response factor 2 (Arabidopsis thaliana)" offset:0 AED:1.00 eAED:1.00 QI:0|0|0|0|0|0|14|856|767	TAS3-siR ARF
scaffold_10_1_siR7	NNU_003220-RA	1	21	3192	1	20	1904	1924	20	21	17	NNU_003220-RA transcript Name:"Similar to ARF2 Auxin response factor 2 (Arabidopsis thaliana)" offset:699 AED:1.00 eAED:1.00 QI:699|0|0|0|0|0|15|0|831	TAS3-siR ARF
scaffold_107_1_siR3	NNU_023201-RA	1.5	21	1063	1	21	262	282	21	21	19	NNU_023201-RA transcript Name:"Protein of unknown function" offset:252 AED:1.00 eAED:1.00 QI:252|0|0|0|0|0|6|148|220
scaffold_8_2_siR14	NNU_022433-RA	1.5	21	1819	1	21	587	607	21	21	17.5	NNU_022433-RA transcript Name:"Protein of unknown function" offset:0 AED:1.00 eAED:1.00 QI:0|0|0|0|0|0|6|637|393
scaffold_87_1_siR3	NNU_018068-RA	1.5	21	2373	1	21	678	698	21	21	14	NNU_018068-RA transcript Name:"Similar to RPPL1 Putative disease resistance RPP13-like protein 1 (Arabidopsis thaliana)" offset:0 AED:1.00 eAED:1.00 QI:0|0|0|0|0|0|3|0|790
scaffold_170_1_siR6	NNU_021731-RA	1.5	21	2394	1	21	2337	2357	21	21	12	NNU_021731-RA transcript Name:"Similar to ABCG15 ABC transporter G family member 15 (Arabidopsis thaliana)" offset:58 AED:1.00 eAED:1.00 QI:58|0|0|0|0|0|9|362|657
scaffold_65_1_siR9	NNU_025919-RA	1.5	21	2427	1	21	1336	1356	21	21	19	NNU_025919-RA transcript Name:"Similar to ARF2 Auxin response factor 2 (Arabidopsis thaliana)" offset:0 AED:1.00 eAED:1.00 QI:0|0|0|0|0|0|14|156|756	TAS3-siR ARF
scaffold_170_1_siR17	NNU_000750-RA	1.5	21	2453	1	21	802	822	21	21	18	NNU_000750-RA transcript Name:"Similar to At5g15080 Probable receptor-like protein kinase At5g15080 (Arabidopsis thaliana)" offset:912 AED:1.00 eAED:1.00 QI:912|0|0|0|0|0|6|83|485
scaffold_107_1_siR1	NNU_006211-RA	1.5	21	2496	1	21	673	693	21	21	15.5	NNU_006211-RA transcript Name:"Similar to EX1 Protein EXECUTER 1, chloroplastic (Arabidopsis thaliana)" offset:98 AED:1.00 eAED:1.00 QI:98|0|0|0|0|0|13|541|618
scaffold_170_1_siR27	NNU_002459-RA	1.5	21	2715	1	21	1501	1521	21	21	18	NNU_002459-RA transcript Name:"Similar to RGA4 Putative disease resistance protein RGA4 (Solanum bulbocastanum)" offset:0 AED:1.00 eAED:1.00 QI:0|-1|0|0|-1|0|1|0|904
scaffold_87_1_siR3	NNU_002459-RA	1.5	21	2715	1	21	831	851	21	21	14.5	NNU_002459-RA transcript Name:"Similar to RGA4 Putative disease resistance protein RGA4 (Solanum bulbocastanum)" offset:0 AED:1.00 eAED:1.00 QI:0|-1|0|0|-1|0|1|0|904
scaffold_107_1_siR1	NNU_005527-RA	1.5	21	2732	1	21	352	372	21	21	15.5	NNU_005527-RA transcript Name:"Similar to At3g12360 Ankyrin repeat-containing protein At3g12360 (Arabidopsis thaliana)" offset:431 AED:1.00 eAED:1.00 QI:431|0|0|0|0|0|4|537|587
scaffold_87_1_siR3	NNU_018017-RA	1.5	21	2934	1	21	822	842	21	21	14	NNU_018017-RA transcript Name:"Similar to RPPL1 Putative disease resistance RPP13-like protein 1 (Arabidopsis thaliana)" offset:0 AED:1.00 eAED:1.00 QI:0|-1|0|0|-1|0|1|0|977
scaffold_65_1_siR9	NNU_001675-RA	1.5	21	3160	1	21	1402	1422	21	21	19	NNU_001675-RA transcript Name:"Similar to ARF2 Auxin response factor 2 (Arabidopsis thaliana)" offset:0 AED:1.00 eAED:1.00 QI:0|0|0|0|0|0|14|856|767	TAS3-siR ARF
scaffold_170_1_siR25	NNU_012692-RA	1.5	21	3195	1	21	1429	1449	21	21	0	NNU_012692-RA transcript Name:"Similar to RGA3 Putative disease resistance protein RGA3 (Solanum bulbocastanum)" offset:0 AED:1.00 eAED:1.00 QI:0|-1|0|0|-1|0|1|0|1064
scaffold_90_1_siR4	NNU_018784-RA	1.5	21	420	1	21	331	351	21	21	14	NNU_018784-RA transcript Name:"Protein of unknown function" offset:0 AED:1.00 eAED:1.00 QI:0|0|0|0|0|0|3|0|139
scaffold_8_2_siR11	NNU_004714-RA	1.5	21	667	1	21	422	442	21	21	16	NNU_004714-RA transcript Name:"Protein of unknown function" offset:0 AED:1.00 eAED:1.00 QI:0|0|0|0|0|0|4|460|68
scaffold_90_1_siR5	NNU_018786-RA	1.5	21	873	1	21	550	570	21	21	16.5	NNU_018786-RA transcript Name:"Similar to MYB90 Transcription factor MYB90 (Arabidopsis thaliana)" offset:0 AED:1.00 eAED:1.00 QI:0|0|0|0|0|0|4|0|290
scaffold_90_1_siR4	NNU_018786-RA	1.5	21	873	1	21	571	591	21	21	14	NNU_018786-RA transcript Name:"Similar to MYB90 Transcription factor MYB90 (Arabidopsis thaliana)" offset:0 AED:1.00 eAED:1.00 QI:0|0|0|0|0|0|4|0|290
scaffold_8_1_siR6	NNU_007200-RA	1.5	21	1292	1	20	667	687	20	21	0	NNU_007200-RA transcript Name:"Similar to At4g15470 BI1-like protein (Arabidopsis thaliana)" offset:304 AED:1.00 eAED:1.00 QI:304|0|0|0|0|0|4|256|243
scaffold_106_1_siR10	NNU_011742-RA	1.5	21	2531	2	21	195	215	20	21	15.5	NNU_011742-RA transcript Name:"Similar to GATA18 GATA transcription factor 18 (Arabidopsis thaliana)" offset:696 AED:1.00 eAED:1.00 QI:696|0|0|0|0|0|2|1085|249
sf_39_1_siR8	NNU_008226-RA	1.5	21	3007	1	21	2981	3000	21	20	12	NNU_008226-RA transcript Name:"Similar to SLC4A1AP Kanadaptin (Homo sapiens)" offset:176 AED:1.00 eAED:1.00 QI:176|0|0|0|0|0|12|518|770
scaffold_10_1_siR7	NNU_003960-RA	1.5	21	4108	1	20	2089	2109	20	21	16.5	NNU_003960-RA transcript Name:"Similar to ARF2 Auxin response factor 2 (Arabidopsis thaliana)" offset:629 AED:1.00 eAED:1.00 QI:629|0|0|0|0|0|14|755|907	TAS3-siR ARF
scaffold_10_1_siR10	NNU_014786-RA	1.5	21	4252	1	21	4060	4079	21	20	15.5	NNU_014786-RA transcript Name:"Similar to UBP22 Ubiquitin carboxyl-terminal hydrolase 22 (Arabidopsis thaliana)" offset:2040 AED:1.00 eAED:1.00 QI:2040|0|0|0|0|0|3|535|558
scaffold_8_2_siR13	NNU_004714-RA	1.5	21	667	1	21	463	482	21	20	0	NNU_004714-RA transcript Name:"Protein of unknown function" offset:0 AED:1.00 eAED:1.00 QI:0|0|0|0|0|0|4|460|68
scaffold_8_2_siR14	NNU_004714-RA	2	21	667	1	19	483	501	19	19	19	NNU_004714-RA transcript Name:"Protein of unknown function" offset:0 AED:1.00 eAED:1.00 QI:0|0|0|0|0|0|4|460|68
scaffold_8_2_siR3	NNU_011368-RA	2	21	1694	2	21	394	413	20	20	15	NNU_011368-RA transcript Name:"Similar to SNC1 Protein SUPPRESSOR OF npr1-1, CONSTITUTIVE 1 (Arabidopsis thaliana)" offset:65 AED:1.00 eAED:1.00 QI:65|0|0|0|0|0|3|0|542
scaffold_90_1_siR1	NNU_000400-RA	2	21	1929	1	20	399	418	20	20	19	NNU_000400-RA transcript Name:"Similar to At3g14930 Uroporphyrinogen decarboxylase 1, chloroplastic (Arabidopsis thaliana)" offset:239 AED:1.00 eAED:1.00 QI:239|0|0|0|0|0|6|448|413
scaffold_87_1_siR3	NNU_018955-RA	2	21	2766	1	20	828	847	20	20	13	NNU_018955-RA transcript Name:"Similar to RPM1 Disease resistance protein RPM1 (Arabidopsis thaliana)" offset:0 AED:1.00 eAED:1.00 QI:0|-1|0|0|-1|0|1|0|921
scaffold_170_1_siR16	NNU_015580-RA	2	21	2898	2	21	811	830	20	20	0	NNU_015580-RA transcript Name:"Similar to RPPL1 Putative disease resistance RPP13-like protein 1 (Arabidopsis thaliana)" offset:0 AED:1.00 eAED:1.00 QI:0|-1|0|0|-1|0|1|0|965
scaffold_87_1_siR3	NNU_021135-RA	2	21	2928	2	21	844	863	20	20	17	NNU_021135-RA transcript Name:"Similar to RGA1 Putative disease resistance protein RGA1 (Solanum bulbocastanum)" offset:0 AED:1.00 eAED:1.00 QI:0|0|0|0|0|0|5|0|975
scaffold_10_1_siR7	NNU_021637-RA	2	21	2937	1	20	1737	1756	20	20	17	NNU_021637-RA transcript Name:"Similar to ARF2 Auxin response factor 2 (Oryza sativa subsp. japonica)" offset:0 AED:1.00 eAED:1.00 QI:0|0|0|0|0|0|16|0|978	TAS3-siR ARF
scaffold_65_1_siR8	NNU_003220-RA	2	21	3192	2	21	1904	1923	20	20	19	NNU_003220-RA transcript Name:"Similar to ARF2 Auxin response factor 2 (Arabidopsis thaliana)" offset:699 AED:1.00 eAED:1.00 QI:699|0|0|0|0|0|15|0|831	TAS3-siR ARF
scaffold_10_1_siR7	NNU_009693-RA	2	21	3296	1	20	1766	1785	20	20	17	NNU_009693-RA transcript Name:"Similar to ARF2 Auxin response factor 2 (Oryza sativa subsp. japonica)" offset:212 AED:1.00 eAED:1.00 QI:212|0|0|0|0|0|10|792|763	TAS3-siR ARF
scaffold_170_1_siR16	NNU_015581-RA	2	21	3366	2	21	811	830	20	20	0	NNU_015581-RA transcript Name:"Similar to RPPL1 Putative disease resistance RPP13-like protein 1 (Arabidopsis thaliana)" offset:0 AED:1.00 eAED:1.00 QI:0|-1|0|0|-1|0|1|0|1121
scaffold_65_1_siR8	NNU_003960-RA	2	21	4108	2	21	2089	2108	20	20	19	NNU_003960-RA transcript Name:"Similar to ARF2 Auxin response factor 2 (Arabidopsis thaliana)" offset:629 AED:1.00 eAED:1.00 QI:629|0|0|0|0|0|14|755|907
scaffold_107_1_siR9	NNU_012375-RA	2	21	4199	1	20	1773	1792	20	20	0	NNU_012375-RA transcript Name:"Similar to REV Homeobox-leucine zipper protein REVOLUTA (Arabidopsis thaliana)" offset:1704 AED:1.00 eAED:1.00 QI:1704|0|0|0|0|0|18|884|536
scaffold_65_1_siR4	NNU_018165-RA	2	21	4436	1	20	3912	3931	20	20	14	NNU_018165-RA transcript Name:"Similar to RAP2-12 Ethylene-responsive transcription factor RAP2-12 (Arabidopsis thaliana)" offset:492 AED:1.00 eAED:1.00 QI:492|0|0|0|0|0|3|2735|402
scaffold_87_1_siR3	NNU_024033-RA	2	21	468	2	21	121	140	20	20	19	NNU_024033-RA transcript Name:"Similar to RPM1 Disease resistance protein RPM1 (Arabidopsis thaliana)" offset:0 AED:1.00 eAED:1.00 QI:0|-1|0|0|-1|0|1|0|155
scaffold_8_2_siR3	NNU_004714-RA	2	21	667	1	20	282	301	20	20	18	NNU_004714-RA transcript Name:"Protein of unknown function" offset:0 AED:1.00 eAED:1.00 QI:0|0|0|0|0|0|4|460|68
scaffold_65_1_siR3	NNU_025685-RA	2	21	1012	1	21	518	538	21	21	16	NNU_025685-RA transcript Name:"Similar to BHLH100 Transcription factor bHLH100 (Arabidopsis thaliana)" offset:107 AED:1.00 eAED:1.00 QI:107|0|0|0|0|0|2|230|224
scaffold_170_1_siR8	NNU_005100-RA	2	21	1175	1	21	861	881	21	21	0	NNU_005100-RA transcript Name:"Similar to limA LIM domain-containing protein A (Dictyostelium discoideum)" offset:117 AED:1.00 eAED:1.00 QI:117|0|0|0|0|0|3|425|210
scaffold_107_1_siR1	NNU_002799-RA	2	21	1226	1	21	168	188	21	21	0	NNU_002799-RA transcript Name:"Similar to NGTPT Triose phosphate/phosphate translocator, non-green plastid, chloroplastic (Brassica oleracea var. botrytis)" offset:140 AED:1.00 eAED:1.00 QI:140|0|0|0|0|0|7|0|361
scaffold_8_2_siR14	NNU_017525-RA	2	21	1341	1	21	620	640	21	21	17	NNU_017525-RA transcript Name:"Protein of unknown function" offset:0 AED:1.00 eAED:1.00 QI:0|0|0|0|0|0|8|0|446
scaffold_131_1_siR4	NNU_013270-RA	2	21	1460	1	21	550	570	21	21	0	NNU_013270-RA transcript Name:"Similar to AMY1.1 Alpha-amylase (Vigna mungo)" offset:0 AED:1.00 eAED:1.00 QI:0|0|0|0|0|0|12|221|412
scaffold_65_1_siR12	NNU_001156-RA	2	21	1757	1	21	339	359	21	21	14.5	NNU_001156-RA transcript Name:"Similar to CYB561 Cytochrome b561 (Sus scrofa)" offset:669 AED:1.00 eAED:1.00 QI:669|0|0|0|0|0|4|392|231
scaffold_8_2_siR13	NNU_022433-RA	2	21	1819	1	21	566	586	21	21	18	NNU_022433-RA transcript Name:"Protein of unknown function" offset:0 AED:1.00 eAED:1.00 QI:0|0|0|0|0|0|6|637|393
scaffold_326_3_siR4	NNU_023309-RA	2	21	1922	1	21	1447	1467	21	21	14.5	NNU_023309-RA transcript Name:"Protein of unknown function" offset:0 AED:1.00 eAED:1.00 QI:0|0|0|0|0|0|8|290|543
scaffold_131_1_siR3	NNU_015132-RA	2	21	222	1	21	180	200	21	21	0	NNU_015132-RA transcript Name:"Protein of unknown function" offset:0 AED:1.00 eAED:1.00 QI:0|-1|0|0|-1|0|1|0|73
scaffold_326_3_siR4	NNU_006509-RA	2	21	2427	1	21	1743	1763	21	21	14.5	NNU_006509-RA transcript Name:"Similar to RAPGEF6 Rap guanine nucleotide exchange factor 6 (Homo sapiens)" offset:23 AED:1.00 eAED:1.00 QI:23|0|0|0|0|0|11|499|634
scaffold_10_1_siR3	NNU_006637-RA	2	21	2828	1	21	877	897	21	21	17	NNU_006637-RA transcript Name:"Similar to BLH4 BEL1-like homeodomain protein 4 (Arabidopsis thaliana)" offset:429 AED:1.00 eAED:1.00 QI:429|0|0|0|0|0|5|293|701
sf_39_1_siR15	NNU_005352-RA	2	21	2855	1	21	2334	2354	21	21	13	NNU_005352-RA transcript Name:"Similar to DBP2 ATP-dependent RNA helicase DBP2 (Debaryomyces hansenii (strain ATCC 36239 / CBS 767 / JCM 1990 / NBRC 0083 / IGC 2968))" offset:471 AED:1.00 eAED:1.00 QI:471|0|0|0|0|0|15|665|572
scaffold_170_1_siR18	NNU_002409-RA	2	21	2916	1	21	2197	2217	21	21	17	NNU_002409-RA transcript Name:"Similar to EMB2261 Pentatricopeptide repeat-containing protein At3g49170, chloroplastic (Arabidopsis thaliana)" offset:0 AED:1.00 eAED:1.00 QI:0|-1|0|0|-1|0|1|0|971
scaffold_10_1_siR1	NNU_013198-RA	2	21	2960	1	21	1989	2009	21	21	17	NNU_013198-RA transcript Name:"Similar to hacA Transcriptional activator hacA (Emericella nidulans)" offset:986 AED:1.00 eAED:1.00 QI:986|0|0|0|0|0|3|1107|288
scaffold_8_2_siR3	NNU_000427-RA	2	21	2964	1	21	978	998	21	21	15	NNU_000427-RA transcript Name:"Similar to STT3A Dolichyl-diphosphooligosaccharide--protein glycosyltransferase subunit STT3A (Homo sapiens)" offset:340 AED:1.00 eAED:1.00 QI:340|0|0|0|0|0|7|416|735
scaffold_149_1_siR9	NNU_025888-RA	2	21	3141	1	21	375	395	21	21	0	NNU_025888-RA transcript Name:"Protein of unknown function" offset:122 AED:1.00 eAED:1.00 QI:122|0|0|0|0|0|5|304|904
scaffold_170_1_siR16	NNU_026022-RA	2	21	3204	1	21	807	827	21	21	0	NNU_026022-RA transcript Name:"Similar to RPPL1 Putative disease resistance RPP13-like protein 1 (Arabidopsis thaliana)" offset:0 AED:1.00 eAED:1.00 QI:0|-1|0|0|-1|0|1|0|1067
scaffold_170_1_siR27	NNU_021746-RA	2	21	3231	1	21	1450	1470	21	21	18	NNU_021746-RA transcript Name:"Similar to RPPL1 Putative disease resistance RPP13-like protein 1 (Arabidopsis thaliana)" offset:0 AED:1.00 eAED:1.00 QI:0|-1|0|0|-1|0|1|0|1076
scaffold_170_1_siR16	NNU_026019-RA	2	21	3261	1	21	804	824	21	21	0	NNU_026019-RA transcript Name:"Similar to RPPL1 Putative disease resistance RPP13-like protein 1 (Arabidopsis thaliana)" offset:0 AED:1.00 eAED:1.00 QI:0|-1|0|0|-1|0|1|0|1086
scaffold_106_1_siR9	NNU_014615-RA	2	21	3289	1	21	2941	2961	21	21	15	NNU_014615-RA transcript Name:"Similar to At3g47110 Putative receptor-like protein kinase At3g47110 (Arabidopsis thaliana)" offset:0 AED:1.00 eAED:1.00 QI:0|0|0|0|0|0|2|151|1045
scaffold_170_1_siR21	NNU_025046-RA	2	21	3320	1	21	2939	2959	21	21	17	NNU_025046-RA transcript Name:"Similar to TOR1 Microtubule-associated protein TORTIFOLIA1 (Arabidopsis thaliana)" offset:201 AED:1.00 eAED:1.00 QI:201|0|0|0|0|0|8|497|873
scaffold_87_1_siR3	NNU_020088-RA	2	21	3336	1	21	1047	1067	21	21	13.5	NNU_020088-RA transcript Name:"Similar to RPPL1 Putative disease resistance RPP13-like protein 1 (Arabidopsis thaliana)" offset:699 AED:1.00 eAED:1.00 QI:699|0|0|0|0|0|3|0|878
scaffold_65_1_siR3	NNU_017316-RA	2	21	345	1	21	213	233	21	21	11	NNU_017316-RA transcript Name:"Similar to AGL6 Agamous-like MADS-box protein AGL6 (Arabidopsis thaliana)" offset:0 AED:1.00 eAED:1.00 QI:0|0|0|0|0|0|3|0|114
scaffold_170_1_siR16	NNU_000216-RA	2	21	3570	1	21	888	908	21	21	0	NNU_000216-RA transcript Name:"Similar to RPPL1 Putative disease resistance RPP13-like protein 1 (Arabidopsis thaliana)" offset:0 AED:1.00 eAED:1.00 QI:0|-1|0|0|-1|0|1|0|1189
scaffold_170_1_siR16	NNU_026014-RA	2	21	4017	1	21	1577	1597	21	21	0	NNU_026014-RA transcript Name:"Similar to RPPL1 Putative disease resistance RPP13-like protein 1 (Arabidopsis thaliana)" offset:713 AED:1.00 eAED:1.00 QI:713|0|0|0|0|0|4|208|1031
scaffold_106_1_siR10	NNU_017577-RA	2	21	4271	1	21	110	130	21	21	0	NNU_017577-RA transcript Name:"Similar to DIS3L2 DIS3-like exonuclease 2 (Homo sapiens)" offset:380 AED:1.00 eAED:1.00 QI:380|0|0|0|0|0|6|534|1118
scaffold_65_1_siR4	NNU_002617-RA	2	21	4309	1	21	76	96	21	21	13	NNU_002617-RA transcript Name:"Similar to At1g64625 Uncharacterized basic helix-loop-helix protein At1g64625 (Arabidopsis thaliana)" offset:700 AED:1.00 eAED:1.00 QI:700|0|0|0|0|0|10|690|972
scaffold_107_1_siR1	NNU_008825-RA	2	21	5509	1	21	5375	5395	21	21	17.5	NNU_008825-RA transcript Name:"Similar to cnot1 CCR4-NOT transcription complex subunit 1 (Xenopus tropicalis)" offset:0 AED:1.00 eAED:1.00 QI:0|0|0|0|0|0|38|496|1670
scaffold_10_1_siR10	NNU_004492-RA	2	21	8082	1	21	7377	7397	21	21	0	NNU_004492-RA transcript Name:"Similar to vps13A Putative vacuolar protein sorting-associated protein 13A (Dictyostelium discoideum)" offset:0 AED:1.00 eAED:1.00 QI:0|0|0|0|0|0|25|0|2693
scaffold_131_1_siR16	NNU_022164-RA	2	21	976	1	21	831	851	21	21	16.5	NNU_022164-RA transcript Name:"Similar to RGA3 Putative disease resistance protein RGA3 (Solanum bulbocastanum)" offset:19 AED:1.00 eAED:1.00 QI:19|0|0|0|0|0|6|0|319
scaffold_131_1_siR2	NNU_015526-RA	2	21	3978	2	21	987	1005	20	19	15	NNU_015526-RA transcript Name:"Similar to RPPL1 Putative disease resistance RPP13-like protein 1 (Arabidopsis thaliana)" offset:0 AED:1.00 eAED:1.00 QI:0|0|0|0|0|0|2|0|1326
scaffold_326_3_siR6	NNU_006486-RA	2	21	1110	1	21	59	78	21	20	0	NNU_006486-RA transcript Name:"Similar to At1g75040 Pathogenesis-related protein 5 (Arabidopsis thaliana)" offset:169 AED:1.00 eAED:1.00 QI:169|0|0|0|0|0|2|206|244
scaffold_65_1_siR13	NNU_017926-RA	2	21	1311	1	20	1097	1117	20	21	0	NNU_017926-RA transcript Name:"Protein of unknown function" offset:0 AED:1.00 eAED:1.00 QI:0|0|0|0|0|0|8|0|436
scaffold_107_1_siR10	NNU_023089-RA	2	21	1564	1	21	381	400	21	20	0	NNU_023089-RA transcript Name:"Protein of unknown function" offset:647 AED:1.00 eAED:1.00 QI:647|0|0|0|0|0|7|389|175
scaffold_10_1_siR3	NNU_010110-RA	2	21	1566	2	21	1417	1437	20	21	0	NNU_010110-RA transcript Name:"Similar to KCS2 Probable 3-ketoacyl-CoA synthase 2 (Arabidopsis thaliana)" offset:0 AED:1.00 eAED:1.00 QI:0|0|0|0|0|0|2|0|521
scaffold_10_1_siR4	NNU_011360-RA	2	21	1695	1	20	16	36	20	21	0	NNU_011360-RA transcript Name:"Similar to EXTL3 Exostosin-like 3 (Homo sapiens)" offset:0 AED:1.00 eAED:1.00 QI:0|0|0|0|0|0|6|0|564
scaffold_10_1_siR3	NNU_020356-RA	2	21	1727	2	21	461	481	20	21	12	NNU_020356-RA transcript Name:"Similar to CPn_0734 UPF0176 protein CPn_0734/CP_0012/CPj0734/CpB0762 (Chlamydia pneumoniae)" offset:0 AED:1.00 eAED:1.00 QI:0|0|0|0|0|0|9|455|423
sf_39_1_siR3	NNU_022829-RA	2	21	1893	1	21	1826	1845	21	20	11	NNU_022829-RA transcript Name:"Similar to GLR2.2 Glutamate receptor 2.2 (Arabidopsis thaliana)" offset:0 AED:1.00 eAED:1.00 QI:0|0|0|0|0|0|6|0|631
scaffold_87_1_siR5	NNU_010145-RA	2	21	1895	1	21	50	69	21	20	0	NNU_010145-RA transcript Name:"Similar to RSP40 Immediate-early protein RSP40 (Suid herpesvirus 1 (strain Kaplan))" offset:638 AED:1.00 eAED:1.00 QI:638|0|0|0|0|0|10|0|418
scaffold_170_1_siR24	NNU_016902-RA	2	21	1917	1	20	91	111	20	21	15	NNU_016902-RA transcript Name:"Similar to SPCP25A2.03 Uncharacterized protein P25A2.03 (Schizosaccharomyces pombe (strain ATCC 38366 / 972))" offset:0 AED:1.00 eAED:1.00 QI:0|-1|0|0|-1|0|1|0|638
scaffold_10_1_siR10	NNU_008270-RA	2	21	2195	1	21	798	817	21	20	0	NNU_008270-RA transcript Name:"Similar to TOM40-1 Mitochondrial import receptor subunit TOM40 homolog 1 (Arabidopsis thaliana)" offset:552 AED:1.00 eAED:1.00 QI:552|0|0|0|0|0|13|455|395
scaffold_131_1_siR14	NNU_008064-RA	2	21	2224	1	21	1146	1165	21	20	0	NNU_008064-RA transcript Name:"Similar to At3g13560 Glucan endo-1,3-beta-glucosidase 4 (Arabidopsis thaliana)" offset:0 AED:1.00 eAED:1.00 QI:0|0|0|0|0|0|6|319|634
scaffold_10_1_siR5	NNU_000621-RA	2	21	2260	1	21	708	727	21	20	12	NNU_000621-RA transcript Name:"Similar to poxA Peroxinectin A (Dictyostelium discoideum)" offset:56 AED:1.00 eAED:1.00 QI:56|0|0|0|0|0|9|203|666
scaffold_65_1_siR1	NNU_024481-RA	2	21	2275	1	20	225	245	20	21	17	NNU_024481-RA transcript Name:"Similar to PPP1R8 Nuclear inhibitor of protein phosphatase 1 (Bos taurus)" offset:786 AED:1.00 eAED:1.00 QI:786|0|0|0|0|0|2|919|189
scaffold_65_1_siR3	NNU_020064-RA	2	21	2325	1	21	274	293	21	20	11.5	NNU_020064-RA transcript Name:"Similar to CYCT1-1 Cyclin-T1-4 (Oryza sativa subsp. japonica)" offset:336 AED:1.00 eAED:1.00 QI:336|0|0|0|0|0|9|0|662
scaffold_326_3_siR11	NNU_008392-RA	2	21	2626	1	21	689	708	21	20	12	NNU_008392-RA transcript Name:"Similar to CNGC2 Cyclic nucleotide-gated ion channel 2 (Arabidopsis thaliana)" offset:178 AED:1.00 eAED:1.00 QI:178|0|0|0|0|0|8|318|709
sf_39_1_siR16	NNU_014651-RA	2	21	270	2	21	171	191	20	21	11	NNU_014651-RA transcript Name:"Similar to HD3A Protein HEADING DATE 3A (Oryza sativa subsp. japonica)" offset:0 AED:1.00 eAED:1.00 QI:0|-1|0|0|-1|0|1|0|89
scaffold_8_1_siR6	NNU_024637-RA	2	21	2817	2	21	1969	1989	20	21	0	NNU_024637-RA transcript Name:"Similar to At4g18375 KH domain-containing protein At4g18375 (Arabidopsis thaliana)" offset:0 AED:1.00 eAED:1.00 QI:0|0|0|0|0|0|6|1524|430
scaffold_90_1_siR2	NNU_013011-RA	2	21	2899	2	21	413	433	20	21	17	NNU_013011-RA transcript Name:"Similar to pod Peroxidase 15 (Ipomoea batatas)" offset:165 AED:1.00 eAED:1.00 QI:165|0|0|0|0|0|11|289|814
scaffold_170_1_siR28	NNU_011479-RA	2	21	3229	1	21	2355	2374	21	20	17	NNU_011479-RA transcript Name:"Similar to At1g64625 Uncharacterized basic helix-loop-helix protein At1g64625 (Arabidopsis thaliana)" offset:499 AED:1.00 eAED:1.00 QI:499|0|0|0|0|0|9|0|909
scaffold_326_2_siR2	NNU_002424-RA	2	21	3270	1	20	1177	1197	20	21	14.5	NNU_002424-RA transcript Name:"Similar to At2g36325 GDSL esterase/lipase At2g36325 (Arabidopsis thaliana)" offset:0 AED:1.00 eAED:1.00 QI:0|0|0|0|0|0|14|0|1089
scaffold_106_1_siR6	NNU_020720-RA	2	21	345	1	20	62	82	20	21	0	NNU_020720-RA transcript Name:"Protein of unknown function" offset:0 AED:1.00 eAED:1.00 QI:0|0|0|0|0|0|2|0|114
scaffold_87_1_siR3	NNU_003258-RA	2	21	3705	1	21	1752	1771	21	20	0	NNU_003258-RA transcript Name:"Similar to RPK2 LRR receptor-like serine/threonine-protein kinase RPK2 (Arabidopsis thaliana)" offset:0 AED:1.00 eAED:1.00 QI:0|0|0|0|0|0|3|495|1069
scaffold_107_1_siR3	NNU_015809-RA	2	21	3706	1	20	1209	1229	20	21	0	NNU_015809-RA transcript Name:"Similar to PVIP OBERON-like protein (Nicotiana benthamiana)" offset:1169 AED:1.00 eAED:1.00 QI:1169|0|0|0|0|0|4|767|589
scaffold_106_1_siR2	NNU_012779-RA	2	21	3880	1	20	367	387	20	21	0	NNU_012779-RA transcript Name:"Similar to PERK10 Proline-rich receptor-like protein kinase PERK10 (Arabidopsis thaliana)" offset:1259 AED:1.00 eAED:1.00 QI:1259|0|0|0|0|0|8|506|704
scaffold_149_1_siR6	NNU_025819-RA	2	21	4026	1	20	2759	2779	20	21	0	NNU_025819-RA transcript Name:"Similar to CRK5 Cysteine-rich receptor-like protein kinase 5 (Arabidopsis thaliana)" offset:0 AED:1.00 eAED:1.00 QI:0|0|0|0|0|0|13|0|1341
scaffold_65_1_siR12	NNU_012469-RA	2	21	4775	1	21	455	474	21	20	0	NNU_012469-RA transcript Name:"Similar to mutS DNA mismatch repair protein mutS (Geobacillus sp. (strain WCH70))" offset:2591 AED:1.00 eAED:1.00 QI:2591|0|0|0|0|0|10|0|727
scaffold_65_1_siR13	NNU_022021-RA	2	21	549	2	21	102	122	20	21	16	NNU_022021-RA transcript Name:"Protein of unknown function" offset:243 AED:1.00 eAED:1.00 QI:243|0|0|0|0|0|6|0|101
sf_39_1_siR10	NNU_018723-RA	2	21	5585	1	21	3798	3817	21	20	15	NNU_018723-RA transcript Name:"Similar to FAB1 1-phosphatidylinositol-3-phosphate 5-kinase FAB1 (Saccharomyces cerevisiae (strain ATCC 204508 / S288c))" offset:0 AED:1.00 eAED:1.00 QI:0|0|0|0|0|0|11|284|1766
scaffold_170_1_siR28	NNU_008562-RA	2	21	582	1	21	338	357	21	20	17	NNU_008562-RA transcript Name:"Similar to At1g06150 Uncharacterized basic helix-loop-helix protein At1g06150 (Arabidopsis thaliana)" offset:0 AED:1.00 eAED:1.00 QI:0|0|0|0|0|0|3|0|194
scaffold_65_1_siR9	NNU_017262-RA	2	21	708	1	21	73	92	21	20	0	NNU_017262-RA transcript Name:"Protein of unknown function" offset:20 AED:1.00 eAED:1.00 QI:20|0|0|0|0|0|3|139|182
scaffold_106_1_siR3	NNU_003644-RA	2	21	7496	1	21	2035	2054	21	20	0	NNU_003644-RA transcript Name:"Protein of unknown function" offset:218 AED:1.00 eAED:1.00 QI:218|0|0|0|0|0|4|6363|304
scaffold_106_1_siR6	NNU_005994-RA	2	21	765	1	21	704	723	21	20	0	NNU_005994-RA transcript Name:"Similar to CML49 Probable calcium-binding protein CML49 (Arabidopsis thaliana)" offset:0 AED:1.00 eAED:1.00 QI:0|0|0|0|0|0|3|0|254
scaffold_170_1_siR32	NNU_002045-RA	2	21	876	1	21	515	534	21	20	0	NNU_002045-RA transcript Name:"Similar to LAG2 LAG1 longevity assurance homolog 2 (Arabidopsis thaliana)" offset:0 AED:1.00 eAED:1.00 QI:0|0|0|0|0|0|5|0|292
scaffold_65_1_siR8	NNU_022812-RA	2	21	837	1	21	660	681	21	22	0	NNU_022812-RA transcript Name:"Similar to PEPR1 Leucine-rich repeat receptor-like protein kinase PEPR1 (Arabidopsis thaliana)" offset:0 AED:1.00 eAED:1.00 QI:0|0|0|0|0|0|3|0|278
scaffold_131_1_siR9	NNU_022164-RA	2	21	976	1	21	903	924	21	22	14	NNU_022164-RA transcript Name:"Similar to RGA3 Putative disease resistance protein RGA3 (Solanum bulbocastanum)" offset:19 AED:1.00 eAED:1.00 QI:19|0|0|0|0|0|6|0|319
scaffold_65_1_siR7	NNU_004360-RA	2	21	1367	2	20	782	802	19	21	11	NNU_004360-RA transcript Name:"Similar to 140up RPII140-upstream gene protein (Drosophila melanogaster)" offset:121 AED:1.00 eAED:1.00 QI:121|0|0|0|0|0|5|631|204
scaffold_326_2_siR7	NNU_003566-RA	2	21	1427	1	21	4	22	21	19	0	NNU_003566-RA transcript Name:"Similar to At4g13360 3-hydroxyisobutyryl-CoA hydrolase-like protein 3, mitochondrial (Arabidopsis thaliana)" offset:212 AED:1.00 eAED:1.00 QI:212|0|0|0|0|0|9|0|404
scaffold_87_1_siR1	NNU_024862-RA	2	21	1722	1	20	43	62	20	20	11	NNU_024862-RA transcript Name:"Similar to CYP86B1 Cytochrome P450 86B1 (Arabidopsis thaliana)" offset:0 AED:1.00 eAED:1.00 QI:0|0|0|0|0|0|2|0|573
scaffold_170_1_siR32	NNU_013399-RA	2	21	1740	1	19	73	93	19	21	0	NNU_013399-RA transcript Name:"Similar to NTR1 Thioredoxin reductase 1 (Arabidopsis thaliana)" offset:298 AED:1.00 eAED:1.00 QI:298|0|0|0|0|0|2|308|377
scaffold_170_1_siR14	NNU_000503-RA	2	21	1826	2	20	399	419	19	21	12	NNU_000503-RA transcript Name:"Similar to FMA Transcription factor FAMA (Arabidopsis thaliana)" offset:454 AED:1.00 eAED:1.00 QI:454|0|0|0|0|0|4|85|428
scaffold_65_1_siR1	NNU_022001-RA	2	21	2012	1	21	1948	1966	21	19	0	NNU_022001-RA transcript Name:"Similar to At1g32860 Glucan endo-1,3-beta-glucosidase 11 (Arabidopsis thaliana)" offset:239 AED:1.00 eAED:1.00 QI:239|0|0|0|0|0|3|693|359
scaffold_131_1_siR7	NNU_001484-RA	2	21	2552	1	19	250	270	19	21	0	NNU_001484-RA transcript Name:"Similar to SPBP8B7.15c Uncharacterized RING finger protein P8B7.15c (Schizosaccharomyces pombe (strain ATCC 38366 / 972))" offset:8 AED:1.00 eAED:1.00 QI:8|0|0|0|0|0|15|0|847
scaffold_107_1_siR3	NNU_021919-RA	2	21	2623	1	19	1978	1998	19	21	0	NNU_021919-RA transcript Name:"Similar to PIF3 Transcription factor PIF3 (Arabidopsis thaliana)" offset:364 AED:1.00 eAED:1.00 QI:364|0|0|0|0|0|9|0|752
scaffold_170_1_siR11	NNU_000361-RA	2	21	279	1	21	243	261	21	19	11	NNU_000361-RA transcript Name:"Similar to CNB1 Calcineurin subunit B (Naegleria gruberi)" offset:0 AED:1.00 eAED:1.00 QI:0|0|0|0|0|0|2|0|93
scaffold_10_1_siR1	NNU_018591-RA	2	21	3153	1	20	599	618	20	20	0	NNU_018591-RA transcript Name:"Similar to PUB42 Putative U-box domain-containing protein 42 (Arabidopsis thaliana)" offset:0 AED:1.00 eAED:1.00 QI:0|0|0|0|0|0|4|0|1050
scaffold_106_1_siR9	NNU_022468-RA	2	21	3489	2	21	3090	3109	20	20	0	NNU_022468-RA transcript Name:"Similar to mdlA Mono- and diacylglycerol lipase (Penicillium camembertii)" offset:0 AED:1.00 eAED:1.00 QI:0|0|0|0|0|0|22|0|1162
scaffold_170_1_siR14	NNU_022522-RA	2	21	4532	1	20	3966	3985	20	20	0	NNU_022522-RA transcript Name:"Similar to CESA2 Cellulose synthase A catalytic subunit 2 [UDP-forming] (Arabidopsis thaliana)" offset:619 AED:1.00 eAED:1.00 QI:619|0|0|0|0|0|14|625|1095
scaffold_65_1_siR4	NNU_023099-RA	2	21	4765	1	21	1958	1976	21	19	0	NNU_023099-RA transcript Name:"Similar to PDR2 Pleiotropic drug resistance protein 2 (Nicotiana plumbaginifolia)" offset:342 AED:1.00 eAED:1.00 QI:342|0|0|0|0|0|19|148|1424
scaffold_170_1_siR11	NNU_018073-RA	2	21	498	1	21	282	300	21	19	11	NNU_018073-RA transcript Name:"Similar to CNB1 Calcineurin subunit B (Naegleria gruberi)" offset:0 AED:1.00 eAED:1.00 QI:0|0|0|0|0|0|5|0|165
scaffold_107_1_siR1	NNU_019803-RA	2	21	5170	2	21	113	132	20	20	0	NNU_019803-RA transcript Name:"Similar to mhcA Myosin-2 heavy chain (Dictyostelium discoideum)" offset:234 AED:1.00 eAED:1.00 QI:234|0|0|0|0|0|38|316|1539
scaffold_87_1_siR5	NNU_023894-RA	2	21	5177	1	21	327	345	21	19	0	NNU_023894-RA transcript Name:"Similar to mybL Myb-like protein L (Dictyostelium discoideum)" offset:126 AED:1.00 eAED:1.00 QI:126|0|0|0|0|0|10|788|1420
scaffold_65_1_siR1	NNU_001280-RA	2	21	5530	2	21	2916	2935	20	20	0	NNU_001280-RA transcript Name:"Similar to sasA Serine-rich adhesin for platelets (Staphylococcus aureus (strain MRSA252))" offset:1962 AED:1.00 eAED:1.00 QI:1962|0|0|0|0|0|5|547|1006
scaffold_170_1_siR1	NNU_023891-RA	2	21	3135	2	21	1376	1397	20	22	0	NNU_023891-RA transcript Name:"Similar to GCNT1 Beta-1,3-galactosyl-O-glycosyl-glycoprotein beta-1,6-N-acetylglucosaminyltransferase (Bos taurus)" offset:534 AED:1.00 eAED:1.00 QI:534|0|0|0|0|0|4|1335|421
scaffold_8_2_siR3	NNU_000665-RA	2	21	951	1	21	817	837	21	21	15	NNU_000665-RA transcript Name:"Similar to Metalloendoproteinase 1 (Glycine max)" offset:0 AED:1.00 eAED:1.00 QI:0|-1|0|0|-1|0|1|0|316
scaffold_131_1_siR4	NNU_022018-RA	2	21	2482	1	21	1228	1250	21	23	0	NNU_022018-RA transcript Name:"Similar to KAT1 Potassium channel KAT1 (Arabidopsis thaliana)" offset:34 AED:1.00 eAED:1.00 QI:34|0|0|0|0|0|10|0|816
scaffold_131_1_siR4	NNU_025543-RA	2	21	667	1	21	406	428	21	23	0	NNU_025543-RA transcript Name:"Similar to KAT2 Potassium channel KAT2 (Arabidopsis thaliana)" offset:82 AED:1.00 eAED:1.00 QI:82|0|0|0|0|0|4|0|195
scaffold_87_1_siR3	NNU_024029-RA	2.5	21	2946	3	21	836	854	19	19	18.5	NNU_024029-RA transcript Name:"Similar to RPM1 Disease resistance protein RPM1 (Arabidopsis thaliana)" offset:0 AED:1.00 eAED:1.00 QI:0|-1|0|0|-1|0|1|0|981
scaffold_87_1_siR3	NNU_024027-RA	2.5	21	594	3	21	31	49	19	19	18.5	NNU_024027-RA transcript Name:"Similar to RPPL1 Putative disease resistance RPP13-like protein 1 (Arabidopsis thaliana)" offset:21 AED:1.00 eAED:1.00 QI:21|0|0|0|0|0|5|0|190
scaffold_65_1_siR12	NNU_008938-RA	2.5	21	1281	1	20	1165	1184	20	20	11	NNU_008938-RA transcript Name:"Similar to harbi1 Putative nuclease HARBI1 (Danio rerio)" offset:0 AED:1.00 eAED:1.00 QI:0|0|0|0|0|0|3|0|426
scaffold_65_1_siR1	NNU_020447-RA	2.5	21	1591	1	20	71	90	20	20	0	NNU_020447-RA transcript Name:"Similar to At1g11820 Glucan endo-1,3-beta-glucosidase 1 (Arabidopsis thaliana)" offset:55 AED:1.00 eAED:1.00 QI:55|0|0|0|0|0|3|228|435
scaffold_10_1_siR4	NNU_010685-RA	2.5	21	1700	1	20	439	458	20	20	14.5	NNU_010685-RA transcript Name:"Similar to At5g26210 PHD finger protein At5g26210 (Arabidopsis thaliana)" offset:496 AED:1.00 eAED:1.00 QI:496|0|0|0|0|0|5|445|252
scaffold_170_1_siR22	NNU_007220-RA	2.5	21	1790	1	20	179	198	20	20	0	NNU_007220-RA transcript Name:"Similar to Stk25 Serine/threonine-protein kinase 25 (Mus musculus)" offset:15 AED:1.00 eAED:1.00 QI:15|0|0|0|0|0|4|1334|146
scaffold_107_1_siR6	NNU_011859-RA	2.5	21	1795	1	20	721	740	20	20	11	NNU_011859-RA transcript Name:"Similar to Squalene synthase (Nicotiana benthamiana)" offset:235 AED:1.00 eAED:1.00 QI:235|0|0|0|0|0|14|312|415
scaffold_170_1_siR23	NNU_014908-RA	2.5	21	2127	2	21	883	902	20	20	12.5	NNU_014908-RA transcript Name:"Similar to TSC22D1 TSC22 domain family protein 1 (Pongo abelii)" offset:0 AED:1.00 eAED:1.00 QI:0|0|0|0|0|0|4|0|708
scaffold_106_1_siR1	NNU_022211-RA	2.5	21	2188	2	21	1598	1617	20	20	11	NNU_022211-RA transcript Name:"Similar to TUBGCP2 Gamma-tubulin complex component 2 (Homo sapiens)" offset:81 AED:1.00 eAED:1.00 QI:81|0|0|0|0|0|18|316|596
scaffold_8_2_siR11	NNU_005819-RA	2.5	21	2274	1	20	643	662	20	20	0	NNU_005819-RA transcript Name:"Similar to PLC4 Phosphoinositide phospholipase C 4 (Arabidopsis thaliana)" offset:18 AED:1.00 eAED:1.00 QI:18|0|0|0|0|0|9|438|605
scaffold_10_1_siR4	NNU_012554-RA	2.5	21	2747	2	21	28	47	20	20	16.5	NNU_012554-RA transcript Name:"Similar to PHO1 Phosphate transporter PHO1 (Arabidopsis thaliana)" offset:57 AED:1.00 eAED:1.00 QI:57|0|0|0|0|0|15|359|776
scaffold_90_1_siR2	NNU_026301-RA	2.5	21	3140	2	21	1808	1827	20	20	13.5	NNU_026301-RA transcript Name:"Similar to At4g27290 G-type lectin S-receptor-like serine/threonine-protein kinase At4g27290 (Arabidopsis thaliana)" offset:265 AED:1.00 eAED:1.00 QI:265|0|0|0|0|0|7|1495|459
scaffold_170_1_siR28	NNU_009813-RA	2.5	21	3210	1	20	1192	1211	20	20	0	NNU_009813-RA transcript Name:"Similar to uafA Uro-adherence factor A (Staphylococcus saprophyticus subsp. saprophyticus (strain ATCC 15305 / DSM 20229))" offset:0 AED:1.00 eAED:1.00 QI:0|0|0|0|0|0|3|0|1069
scaffold_326_3_siR10	NNU_010480-RA	2.5	21	3317	1	20	2452	2471	20	20	0	NNU_010480-RA transcript Name:"Similar to CYCT1-3 Cyclin-T1-3 (Oryza sativa subsp. japonica)" offset:0 AED:1.00 eAED:1.00 QI:0|0|0|0|0|0|7|1229|695
scaffold_170_1_siR27	NNU_021753-RA	2.5	21	3387	1	20	1486	1505	20	20	17.5	NNU_021753-RA transcript Name:"Similar to RPPL1 Putative disease resistance RPP13-like protein 1 (Arabidopsis thaliana)" offset:0 AED:1.00 eAED:1.00 QI:0|-1|0|0|-1|0|1|0|1128
scaffold_170_1_siR16	NNU_021753-RA	2.5	21	3387	2	21	844	863	20	20	0	NNU_021753-RA transcript Name:"Similar to RPPL1 Putative disease resistance RPP13-like protein 1 (Arabidopsis thaliana)" offset:0 AED:1.00 eAED:1.00 QI:0|-1|0|0|-1|0|1|0|1128
scaffold_87_1_siR3	NNU_002767-RA	2.5	21	3423	2	21	856	875	20	20	11	NNU_002767-RA transcript Name:"Similar to RPPL1 Putative disease resistance RPP13-like protein 1 (Arabidopsis thaliana)" offset:0 AED:1.00 eAED:1.00 QI:0|0|0|0|0|0|5|0|1140
scaffold_87_1_siR3	NNU_025149-RA	2.5	21	3465	2	21	832	851	20	20	14	NNU_025149-RA transcript Name:"Similar to RPPL1 Putative disease resistance RPP13-like protein 1 (Arabidopsis thaliana)" offset:0 AED:1.00 eAED:1.00 QI:0|-1|0|0|-1|0|1|0|1154
scaffold_170_1_siR16	NNU_025149-RA	2.5	21	3465	2	21	835	854	20	20	0	NNU_025149-RA transcript Name:"Similar to RPPL1 Putative disease resistance RPP13-like protein 1 (Arabidopsis thaliana)" offset:0 AED:1.00 eAED:1.00 QI:0|-1|0|0|-1|0|1|0|1154
scaffold_326_1_siR7	NNU_017635-RA	2.5	21	3547	2	21	2838	2857	20	20	0	NNU_017635-RA transcript Name:"Similar to Esyt3 Extended synaptotagmin-3 (Mus musculus)" offset:517 AED:1.00 eAED:1.00 QI:517|0|0|0|0|0|2|0|1009
scaffold_170_1_siR16	NNU_025365-RA	2.5	21	3793	2	21	886	905	20	20	15.5	NNU_025365-RA transcript Name:"Similar to RPPL1 Putative disease resistance RPP13-like protein 1 (Arabidopsis thaliana)" offset:0 AED:1.00 eAED:1.00 QI:0|0|0|0|0|0|2|553|1079
scaffold_131_1_siR3	NNU_021199-RA	2.5	21	428	2	21	388	407	20	20	14	NNU_021199-RA transcript Name:"Protein of unknown function" offset:74 AED:1.00 eAED:1.00 QI:74|0|0|0|0|0|2|0|118
sf_39_1_siR4	NNU_018792-RA	2.5	21	495	1	20	376	395	20	20	14.5	NNU_018792-RA transcript Name:"Similar to MYB114 Transcription factor MYB114 (Arabidopsis thaliana)" offset:0 AED:1.00 eAED:1.00 QI:0|0|0|0|0|0|3|0|164
scaffold_170_1_siR12	NNU_004368-RA	2.5	21	5914	2	21	545	564	20	20	13.5	NNU_004368-RA transcript Name:"Similar to BOR2 Probable boron transporter 2 (Arabidopsis thaliana)" offset:3154 AED:1.00 eAED:1.00 QI:3154|0|0|0|0|0|12|630|709
scaffold_87_1_siR3	NNU_015582-RA	2.5	21	906	2	21	295	314	20	20	13.5	NNU_015582-RA transcript Name:"Similar to RGA3 Putative disease resistance protein RGA3 (Solanum bulbocastanum)" offset:0 AED:1.00 eAED:1.00 QI:0|0|0|0|0|0|2|0|301
scaffold_131_1_siR4	NNU_001238-RA	2.5	21	1042	1	21	625	645	21	21	16	NNU_001238-RA transcript Name:"Similar to At1g49140 NADH dehydrogenase [ubiquinone] iron-sulfur protein 6 (Arabidopsis thaliana)" offset:55 AED:1.00 eAED:1.00 QI:55|0|0|0|0|0|2|561|141
scaffold_10_1_siR5	NNU_025504-RA	2.5	21	1083	1	21	911	931	21	21	0	NNU_025504-RA transcript Name:"Similar to fd1 Ferredoxin-1 (Desulfovibrio africanus)" offset:0 AED:1.00 eAED:1.00 QI:0|0|0|0|0|0|9|0|360
scaffold_107_1_siR1	NNU_001479-RA	2.5	21	1092	1	21	76	96	21	21	0	NNU_001479-RA transcript Name:"Similar to At4g22670 FAM10 family protein At4g22670 (Arabidopsis thaliana)" offset:0 AED:1.00 eAED:1.00 QI:0|0|0|0|0|0|11|0|363
scaffold_10_1_siR2	NNU_018488-RA	2.5	21	1110	1	21	945	965	21	21	16	NNU_018488-RA transcript Name:"Protein of unknown function" offset:2 AED:1.00 eAED:1.00 QI:2|0|0|0|0|0|2|880|75
scaffold_10_1_siR1	NNU_024709-RA	2.5	21	1132	1	21	167	187	21	21	14	NNU_024709-RA transcript Name:"Similar to Bag1 BAG family molecular chaperone regulator 1 (Rattus norvegicus)" offset:164 AED:1.00 eAED:1.00 QI:164|0|0|0|0|0|4|194|257
scaffold_87_1_siR7	NNU_020786-RA	2.5	21	1140	1	21	28	48	21	21	12.5	NNU_020786-RA transcript Name:"Similar to petC2 Cytochrome b6-f complex iron-sulfur subunit 2, chloroplastic (Nicotiana tabacum)" offset:126 AED:1.00 eAED:1.00 QI:126|0|0|0|0|0|5|327|228
scaffold_65_1_siR1	NNU_009719-RA	2.5	21	1143	1	21	52	72	21	21	13.5	NNU_009719-RA transcript Name:"Similar to At5g45960 GDSL esterase/lipase At5g45960 (Arabidopsis thaliana)" offset:0 AED:1.00 eAED:1.00 QI:0|0|0|0|0|0|5|0|380
scaffold_90_1_siR2	NNU_005780-RA	2.5	21	1194	1	21	301	321	21	21	11.5	NNU_005780-RA transcript Name:"Similar to Pa2g4 Proliferation-associated protein 2G4 (Mus musculus)" offset:0 AED:1.00 eAED:1.00 QI:0|0|0|0|0|0|9|0|397
scaffold_65_1_siR11	NNU_004238-RA	2.5	21	1281	1	21	573	593	21	21	0	NNU_004238-RA transcript Name:"Similar to PBB2 Proteasome subunit beta type-7-B (Arabidopsis thaliana)" offset:18 AED:1.00 eAED:1.00 QI:18|0|0|0|0|0|8|438|274
scaffold_170_1_siR10	NNU_008938-RA	2.5	21	1281	1	21	75	95	21	21	14.5	NNU_008938-RA transcript Name:"Similar to harbi1 Putative nuclease HARBI1 (Danio rerio)" offset:0 AED:1.00 eAED:1.00 QI:0|0|0|0|0|0|3|0|426
scaffold_107_1_siR3	NNU_013745-RA	2.5	21	1291	1	21	803	823	21	21	0	NNU_013745-RA transcript Name:"Similar to UBC9 SUMO-conjugating enzyme UBC9 (Arabidopsis thaliana)" offset:614 AED:1.00 eAED:1.00 QI:614|0|0|0|0|0|4|230|148
sf_39_1_siR15	NNU_006236-RA	2.5	21	1338	1	21	1205	1225	21	21	11	NNU_006236-RA transcript Name:"Similar to GATA28 GATA transcription factor 28 (Arabidopsis thaliana)" offset:0 AED:1.00 eAED:1.00 QI:0|0|0|0|0|0|11|411|308
scaffold_107_1_siR6	NNU_002643-RA	2.5	21	1353	1	21	921	941	21	21	16	NNU_002643-RA transcript Name:"Similar to RSL1D1 Ribosomal L1 domain-containing protein 1 (Homo sapiens)" offset:0 AED:1.00 eAED:1.00 QI:0|-1|0|0|-1|0|1|0|450
sf_39_1_siR1	NNU_010097-RA	2.5	21	1411	1	21	852	872	21	21	0	NNU_010097-RA transcript Name:"Similar to WRKY13 Probable WRKY transcription factor 13 (Arabidopsis thaliana)" offset:453 AED:1.00 eAED:1.00 QI:453|0|0|0|0|0|3|286|223
scaffold_106_1_siR1	NNU_002642-RA	2.5	21	1425	1	21	286	306	21	21	0	NNU_002642-RA transcript Name:"Similar to ABCB11 ABC transporter B family member 11 (Arabidopsis thaliana)" offset:0 AED:1.00 eAED:1.00 QI:0|0|0|0|0|0|4|0|474
scaffold_170_1_siR8	NNU_024691-RA	2.5	21	1458	1	21	778	798	21	21	0	NNU_024691-RA transcript Name:"Similar to bcsl1b Probable mitochondrial chaperone BCS1-B (Dictyostelium discoideum)" offset:0 AED:1.00 eAED:1.00 QI:0|0|0|0|0|0|2|0|485
scaffold_131_1_siR11	NNU_009711-RA	2.5	21	1503	1	21	437	457	21	21	0	NNU_009711-RA transcript Name:"Similar to WOX9 WUSCHEL-related homeobox 9 (Arabidopsis thaliana)" offset:441 AED:1.00 eAED:1.00 QI:441|0|0|0|0|0|5|0|353
scaffold_65_1_siR11	NNU_011327-RA	2.5	21	1545	1	21	1341	1361	21	21	0	NNU_011327-RA transcript Name:"Similar to PCMP-H12 Pentatricopeptide repeat-containing protein At1g08070 (Arabidopsis thaliana)" offset:0 AED:1.00 eAED:1.00 QI:0|-1|0|0|-1|0|1|0|514
scaffold_131_1_siR18	NNU_004151-RA	2.5	21	1581	1	21	40	60	21	21	0	NNU_004151-RA transcript Name:"Protein of unknown function" offset:0 AED:1.00 eAED:1.00 QI:0|0|0|0|0|0|4|267|437
scaffold_10_1_siR7	NNU_026151-RA	2.5	21	1636	1	21	863	883	21	21	0	NNU_026151-RA transcript Name:"Similar to RPL3B 50S ribosomal protein L3-2, chloroplastic (Arabidopsis thaliana)" offset:189 AED:1.00 eAED:1.00 QI:189|0|0|0|0|0|5|484|320
scaffold_131_1_siR6	NNU_021789-RA	2.5	21	1694	1	21	1561	1581	21	21	0	NNU_021789-RA transcript Name:"Similar to UFGT Anthocyanidin 3-O-glucosyltransferase 2 (Vitis vinifera)" offset:59 AED:1.00 eAED:1.00 QI:59|0|0|0|0|0|2|243|463
scaffold_87_1_siR3	NNU_014223-RA	2.5	21	1733	1	21	598	618	21	21	0	NNU_014223-RA transcript Name:"Similar to B2 protein (Daucus carota)" offset:391 AED:1.00 eAED:1.00 QI:391|0|0|0|0|0|4|442|299
scaffold_106_1_siR10	NNU_001884-RA	2.5	21	1753	1	21	159	179	21	21	0	NNU_001884-RA transcript Name:"Similar to UBP3 Ubiquitin carboxyl-terminal hydrolase 3 (Arabidopsis thaliana)" offset:356 AED:1.00 eAED:1.00 QI:356|0|0|0|0|0|5|401|331
scaffold_65_1_siR13	NNU_008101-RA	2.5	21	180	1	21	132	152	21	21	0	NNU_008101-RA transcript Name:"Similar to AGP13 Arabinogalactan peptide 13 (Arabidopsis thaliana)" offset:0 AED:1.00 eAED:1.00 QI:0|-1|0|0|-1|0|1|0|59
scaffold_107_1_siR6	NNU_007034-RA	2.5	21	1843	1	21	909	929	21	21	0	NNU_007034-RA transcript Name:"Similar to N66 matrix protein (Pinctada maxima)" offset:351 AED:1.00 eAED:1.00 QI:351|0|0|0|0|0|3|40|483
scaffold_170_1_siR32	NNU_014038-RA	2.5	21	1851	1	21	395	415	21	21	15	NNU_014038-RA transcript Name:"Similar to fluG Protein fluG (Emericella nidulans)" offset:66 AED:1.00 eAED:1.00 QI:66|0|0|0|0|0|13|0|594
scaffold_326_1_siR16	NNU_025364-RA	2.5	21	1877	1	21	329	349	21	21	0	NNU_025364-RA transcript Name:"Similar to EXPA13 Expansin-A13 (Arabidopsis thaliana)" offset:593 AED:1.00 eAED:1.00 QI:593|0|0|0|0|0|2|474|269
scaffold_149_1_siR4	NNU_025364-RA	2.5	21	1877	1	21	330	350	21	21	0	NNU_025364-RA transcript Name:"Similar to EXPA13 Expansin-A13 (Arabidopsis thaliana)" offset:593 AED:1.00 eAED:1.00 QI:593|0|0|0|0|0|2|474|269
scaffold_326_1_siR17	NNU_003971-RA	2.5	21	1937	1	21	110	130	21	21	11	NNU_003971-RA transcript Name:"Similar to SCPL45 Serine carboxypeptidase-like 45 (Arabidopsis thaliana)" offset:159 AED:1.00 eAED:1.00 QI:159|0|0|0|0|0|10|233|514
scaffold_149_1_siR9	NNU_018631-RA	2.5	21	1995	1	21	1065	1085	21	21	11.5	NNU_018631-RA transcript Name:"Similar to GDH2 Glutamate dehydrogenase 2 (Arabidopsis thaliana)" offset:524 AED:1.00 eAED:1.00 QI:524|0|0|0|0|0|9|235|411
scaffold_106_1_siR10	NNU_011404-RA	2.5	21	2080	1	21	54	74	21	21	0	NNU_011404-RA transcript Name:"Similar to At4g31240 Probable nucleoredoxin 3 (Arabidopsis thaliana)" offset:608 AED:1.00 eAED:1.00 QI:608|0|0|0|0|0|5|308|387
scaffold_87_1_siR7	NNU_012242-RA	2.5	21	2082	1	21	947	967	21	21	0	NNU_012242-RA transcript Name:"Similar to WRKY33 Probable WRKY transcription factor 33 (Arabidopsis thaliana)" offset:0 AED:1.00 eAED:1.00 QI:0|0|0|0|0|0|6|0|693
scaffold_65_1_siR1	NNU_001764-RA	2.5	21	2165	1	21	530	550	21	21	0	NNU_001764-RA transcript Name:"Similar to BHLH143 Transcription factor bHLH143 (Arabidopsis thaliana)" offset:1100 AED:1.00 eAED:1.00 QI:1100|0|0|0|0|0|4|0|354
scaffold_170_1_siR15	NNU_019024-RA	2.5	21	2187	1	21	1377	1397	21	21	14	NNU_019024-RA transcript Name:"Protein of unknown function" offset:861 AED:1.00 eAED:1.00 QI:861|0|0|0|0|0|4|1011|104
sf_39_1_siR2	NNU_012595-RA	2.5	21	2209	1	21	524	544	21	21	0	NNU_012595-RA transcript Name:"Similar to GOR Glutathione reductase, chloroplastic (Fragment) (Nicotiana tabacum)" offset:95 AED:1.00 eAED:1.00 QI:95|0|0|0|0|0|11|440|557
scaffold_131_1_siR4	NNU_015862-RA	2.5	21	2262	1	21	540	560	21	21	0	NNU_015862-RA transcript Name:"Similar to NADK2 NAD kinase 2, chloroplastic (Arabidopsis thaliana)" offset:0 AED:1.00 eAED:1.00 QI:0|0|0|0|0|0|2|0|753
scaffold_170_1_siR10	NNU_016026-RA	2.5	21	2283	1	21	348	368	21	21	0	NNU_016026-RA transcript Name:"Similar to SWI3B SWI/SNF complex subunit SWI3B (Arabidopsis thaliana)" offset:549 AED:1.00 eAED:1.00 QI:549|0|0|0|0|0|6|201|510
scaffold_90_1_siR5	NNU_001167-RA	2.5	21	2292	1	21	1246	1266	21	21	11	NNU_001167-RA transcript Name:"Similar to TFA1 Transcription initiation factor IIE subunit alpha (Saccharomyces cerevisiae (strain ATCC 204508 / S288c))" offset:0 AED:1.00 eAED:1.00 QI:0|0|0|0|0|0|10|855|478
scaffold_10_1_siR1	NNU_015964-RA	2.5	21	2376	1	21	859	879	21	21	14	NNU_015964-RA transcript Name:"Similar to PI4KBETA1 Phosphatidylinositol 4-kinase beta 1 (Arabidopsis thaliana)" offset:0 AED:1.00 eAED:1.00 QI:0|0|0|0|0|0|8|0|791
sf_39_1_siR13	NNU_008384-RA	2.5	21	2491	1	21	979	999	21	21	11	NNU_008384-RA transcript Name:"Similar to EMB2076 Pentatricopeptide repeat-containing protein At3g29290 (Arabidopsis thaliana)" offset:371 AED:1.00 eAED:1.00 QI:371|0|0|0|0|0|3|263|618
scaffold_90_1_siR2	NNU_021021-RA	2.5	21	2525	1	21	1264	1284	21	21	17	NNU_021021-RA transcript Name:"Similar to Pyruvate kinase, cytosolic isozyme (Solanum tuberosum)" offset:237 AED:1.00 eAED:1.00 QI:237|0|0|0|0|0|16|686|533
scaffold_8_1_siR4	NNU_018973-RA	2.5	21	2543	1	21	2500	2520	21	21	15	NNU_018973-RA transcript Name:"Similar to THI74 Thiamine-repressible mitochondrial transport protein THI74 (Saccharomyces cerevisiae (strain ATCC 204508 / S288c))" offset:1009 AED:1.00 eAED:1.00 QI:1009|0|0|0|0|0|4|295|412
scaffold_8_2_siR13	NNU_002838-RA	2.5	21	2571	1	21	2045	2065	21	21	0	NNU_002838-RA transcript Name:"Similar to Jmjd4 JmjC domain-containing protein 4 (Mus musculus)" offset:1113 AED:1.00 eAED:1.00 QI:1113|0|0|0|0|0|11|0|485
scaffold_10_1_siR1	NNU_002401-RA	2.5	21	2615	1	21	222	242	21	21	17	NNU_002401-RA transcript Name:"Protein of unknown function" offset:551 AED:1.00 eAED:1.00 QI:551|0|0|0|0|0|7|84|659
scaffold_107_1_siR3	NNU_013194-RA	2.5	21	2653	1	21	2163	2183	21	21	0	NNU_013194-RA transcript Name:"Similar to UBC10 Ubiquitin-conjugating enzyme E2 10 (Arabidopsis thaliana)" offset:1974 AED:1.00 eAED:1.00 QI:1974|0|0|0|0|0|4|232|148
scaffold_87_1_siR3	NNU_018022-RA	2.5	21	2712	1	21	849	869	21	21	0	NNU_018022-RA transcript Name:"Similar to RPPL1 Putative disease resistance RPP13-like protein 1 (Arabidopsis thaliana)" offset:0 AED:1.00 eAED:1.00 QI:0|0|0|0|0|0|2|0|903
scaffold_106_1_siR9	NNU_008773-RA	2.5	21	2895	1	21	471	491	21	21	11	NNU_008773-RA transcript Name:"Similar to ACX1 Peroxisomal acyl-coenzyme A oxidase 1 (Arabidopsis thaliana)" offset:563 AED:1.00 eAED:1.00 QI:563|0|0|0|0|0|14|337|664
scaffold_170_1_siR25	NNU_013011-RA	2.5	21	2899	1	21	931	951	21	21	12	NNU_013011-RA transcript Name:"Similar to pod Peroxidase 15 (Ipomoea batatas)" offset:165 AED:1.00 eAED:1.00 QI:165|0|0|0|0|0|11|289|814
scaffold_131_1_siR2	NNU_018017-RA	2.5	21	2934	1	21	1207	1227	21	21	11.5	NNU_018017-RA transcript Name:"Similar to RPPL1 Putative disease resistance RPP13-like protein 1 (Arabidopsis thaliana)" offset:0 AED:1.00 eAED:1.00 QI:0|-1|0|0|-1|0|1|0|977
scaffold_10_1_siR1	NNU_005885-RA	2.5	21	2955	1	21	1677	1697	21	21	15	NNU_005885-RA transcript Name:"Similar to RuBisCO large subunit-binding protein subunit beta, chloroplastic (Pisum sativum)" offset:386 AED:1.00 eAED:1.00 QI:386|0|0|0|0|0|15|712|618
scaffold_170_1_siR21	NNU_023394-RA	2.5	21	2986	1	21	2590	2610	21	21	17	NNU_023394-RA transcript Name:"Similar to SLY1 SEC1 family transport protein SLY1 (Arabidopsis thaliana)" offset:324 AED:1.00 eAED:1.00 QI:324|0|0|0|0|0|2|808|617
scaffold_170_1_siR21	NNU_001489-RA	2.5	21	3021	1	21	2132	2152	21	21	0	NNU_001489-RA transcript Name:"Similar to GPI18 GPI mannosyltransferase 2 (Cryptococcus neoformans)" offset:372 AED:1.00 eAED:1.00 QI:372|0|0|0|0|0|8|1122|508
sf_39_1_siR14	NNU_007101-RA	2.5	21	3033	1	21	2379	2399	21	21	0	NNU_007101-RA transcript Name:"Similar to STP8 Sugar transport protein 8 (Arabidopsis thaliana)" offset:0 AED:1.00 eAED:1.00 QI:0|0|0|0|0|0|8|0|1011
scaffold_8_2_siR9	NNU_026035-RA	2.5	21	3057	1	21	9	29	21	21	11	NNU_026035-RA transcript Name:"Similar to WDR44 WD repeat-containing protein 44 (Bos taurus)" offset:406 AED:1.00 eAED:1.00 QI:406|0|0|0|0|0|9|551|699
sf_39_1_siR16	NNU_015138-RA	2.5	21	3075	1	21	188	208	21	21	11.5	NNU_015138-RA transcript Name:"Similar to At4g03230 G-type lectin S-receptor-like serine/threonine-protein kinase At4g03230 (Arabidopsis thaliana)" offset:0 AED:1.00 eAED:1.00 QI:0|0|0|0|0|0|8|0|1024
scaffold_170_1_siR16	NNU_019222-RA	2.5	21	3132	1	21	828	848	21	21	0	NNU_019222-RA transcript Name:"Similar to RPPL1 Putative disease resistance RPP13-like protein 1 (Arabidopsis thaliana)" offset:0 AED:1.00 eAED:1.00 QI:0|-1|0|0|-1|0|1|0|1043
scaffold_170_1_siR25	NNU_012696-RA	2.5	21	3240	1	21	1369	1389	21	21	0	NNU_012696-RA transcript Name:"Similar to RPPL1 Putative disease resistance RPP13-like protein 1 (Arabidopsis thaliana)" offset:0 AED:1.00 eAED:1.00 QI:0|0|0|0|0|0|6|0|1079
scaffold_106_1_siR10	NNU_001911-RA	2.5	21	3248	1	21	381	401	21	21	13	NNU_001911-RA transcript Name:"Similar to APUM7 Putative pumilio homolog 7, chloroplastic (Arabidopsis thaliana)" offset:475 AED:1.00 eAED:1.00 QI:475|0|0|0|0|0|5|403|789
scaffold_326_3_siR4	NNU_013941-RA	2.5	21	3266	1	21	2078	2098	21	21	13.5	NNU_013941-RA transcript Name:"Similar to uafA Uro-adherence factor A (Staphylococcus saprophyticus subsp. saprophyticus (strain ATCC 15305 / DSM 20229))" offset:220 AED:1.00 eAED:1.00 QI:220|0|0|0|0|0|3|541|834
scaffold_65_1_siR1	NNU_019392-RA	2.5	21	3300	1	21	2099	2119	21	21	0	NNU_019392-RA transcript Name:"Similar to FH6 Formin-like protein 6 (Oryza sativa subsp. japonica)" offset:0 AED:1.00 eAED:1.00 QI:0|0|0|0|0|0|7|0|1099
scaffold_326_2_siR2	NNU_020088-RA	2.5	21	3336	1	21	2148	2168	21	21	11	NNU_020088-RA transcript Name:"Similar to RPPL1 Putative disease resistance RPP13-like protein 1 (Arabidopsis thaliana)" offset:699 AED:1.00 eAED:1.00 QI:699|0|0|0|0|0|3|0|878
scaffold_106_1_siR5	NNU_023444-RA	2.5	21	3373	1	21	2849	2869	21	21	0	NNU_023444-RA transcript Name:"Similar to PERK11 Putative proline-rich receptor-like protein kinase PERK11 (Arabidopsis thaliana)" offset:163 AED:1.00 eAED:1.00 QI:163|0|0|0|0|0|8|1089|706
scaffold_87_1_siR2	NNU_007510-RA	2.5	21	3379	1	21	3262	3282	21	21	0	NNU_007510-RA transcript Name:"Similar to Alpha-glucan phosphorylase, H isozyme (Vicia faba)" offset:578 AED:1.00 eAED:1.00 QI:578|0|0|0|0|0|16|272|842
scaffold_170_1_siR16	NNU_016275-RA	2.5	21	3627	1	21	789	809	21	21	0	NNU_016275-RA transcript Name:"Similar to RPPL1 Putative disease resistance RPP13-like protein 1 (Arabidopsis thaliana)" offset:0 AED:1.00 eAED:1.00 QI:0|0|0|0|0|0|4|192|1144
scaffold_65_1_siR5	NNU_014371-RA	2.5	21	3966	1	21	115	135	21	21	0	NNU_014371-RA transcript Name:"Similar to FH5 Formin-like protein 5 (Arabidopsis thaliana)" offset:778 AED:1.00 eAED:1.00 QI:778|0|0|0|0|0|6|143|1014
scaffold_106_1_siR9	NNU_018102-RA	2.5	21	4107	1	21	2753	2773	21	21	11	NNU_018102-RA transcript Name:"Similar to U2SURP U2 snRNP-associated SURP motif-containing protein (Pongo abelii)" offset:0 AED:1.00 eAED:1.00 QI:0|0|0|0|0|0|15|1329|925
scaffold_107_1_siR5	NNU_003960-RA	2.5	21	4108	1	21	2424	2444	21	21	0	NNU_003960-RA transcript Name:"Similar to ARF2 Auxin response factor 2 (Arabidopsis thaliana)" offset:629 AED:1.00 eAED:1.00 QI:629|0|0|0|0|0|14|755|907
scaffold_87_1_siR3	NNU_024351-RA	2.5	21	4125	1	21	1699	1719	21	21	13.5	NNU_024351-RA transcript Name:"Similar to STAG3 Cohesin subunit SA-3 (Homo sapiens)" offset:292 AED:1.00 eAED:1.00 QI:292|0|0|0|0|0|22|428|1134
scaffold_131_1_siR4	NNU_017814-RA	2.5	21	4198	1	21	3952	3972	21	21	0	NNU_017814-RA transcript Name:"Similar to SDP1 Triacylglycerol lipase SDP1 (Arabidopsis thaliana)" offset:1292 AED:1.00 eAED:1.00 QI:1292|0|0|0|0|0|3|302|867
scaffold_149_1_siR9	NNU_015956-RA	2.5	21	4289	1	21	3297	3317	21	21	12	NNU_015956-RA transcript Name:"Similar to SEU Transcriptional corepressor SEUSS (Arabidopsis thaliana)" offset:544 AED:1.00 eAED:1.00 QI:544|0|0|0|0|0|11|1885|619
scaffold_10_1_siR4	NNU_006856-RA	2.5	21	4606	1	21	81	101	21	21	15	NNU_006856-RA transcript Name:"Similar to XSP1 Xylem serine proteinase 1 (Arabidopsis thaliana)" offset:34 AED:1.00 eAED:1.00 QI:34|0|0|0|0|0|12|0|1523
sf_39_1_siR1	NNU_014805-RA	2.5	21	477	1	21	207	227	21	21	0	NNU_014805-RA transcript Name:"Similar to WRKY13 Probable WRKY transcription factor 13 (Arabidopsis thaliana)" offset:0 AED:1.00 eAED:1.00 QI:0|0|0|0|0|0|2|0|158
sf_88_1_siR7	NNU_026029-RA	2.5	21	510	1	21	302	322	21	21	0	NNU_026029-RA transcript Name:"Similar to TRAPPC6B Trafficking protein particle complex subunit 6B (Bos taurus)" offset:0 AED:1.00 eAED:1.00 QI:0|0|0|0|0|0|4|0|169
scaffold_170_1_siR8	NNU_018754-RA	2.5	21	5368	1	21	4705	4725	21	21	0	NNU_018754-RA transcript Name:"Similar to BRCA1 Protein BREAST CANCER SUSCEPTIBILITY 1 homolog (Arabidopsis thaliana)" offset:0 AED:1.00 eAED:1.00 QI:0|0|0|0|0|0|8|1225|1380
scaffold_326_3_siR4	NNU_007503-RA	2.5	21	5426	1	21	1186	1206	21	21	0	NNU_007503-RA transcript Name:"Similar to mapkbp1 Mitogen-activated protein kinase-binding protein 1 (Xenopus laevis)" offset:0 AED:1.00 eAED:1.00 QI:0|0|0|0|0|0|23|1583|1280
scaffold_106_1_siR10	NNU_017363-RA	2.5	21	5483	1	21	79	99	21	21	0	NNU_017363-RA transcript Name:"Similar to ABCB11 ABC transporter B family member 11 (Arabidopsis thaliana)" offset:210 AED:1.00 eAED:1.00 QI:210|0|0|0|0|0|19|1472|1266
scaffold_10_1_siR10	NNU_021805-RA	2.5	21	608	1	21	361	381	21	21	0	NNU_021805-RA transcript Name:"Similar to PGIP Polygalacturonase inhibitor (Pyrus communis)" offset:0 AED:1.00 eAED:1.00 QI:0|0|0|0|0|0|2|128|159
sf_39_1_siR3	NNU_008437-RA	2.5	21	612	1	21	200	220	21	21	12.5	NNU_008437-RA transcript Name:"Similar to At4g10955 GDSL esterase/lipase At4g10955 (Arabidopsis thaliana)" offset:0 AED:1.00 eAED:1.00 QI:0|0|0|0|0|0|2|0|203
scaffold_170_1_siR13	NNU_015636-RA	2.5	21	6228	1	21	5241	5261	21	21	17	NNU_015636-RA transcript Name:"Similar to CALS12 Callose synthase 12 (Arabidopsis thaliana)" offset:325 AED:1.00 eAED:1.00 QI:325|0|0|0|0|0|5|545|1785
scaffold_65_1_siR5	NNU_018647-RA	2.5	21	6571	1	21	5593	5613	21	21	11	NNU_018647-RA transcript Name:"Similar to Syncrip Heterogeneous nuclear ribonucleoprotein Q (Rattus norvegicus)" offset:163 AED:1.00 eAED:1.00 QI:163|0|0|0|0|0|12|4017|796
scaffold_170_1_siR28	NNU_007410-RA	2.5	21	717	1	21	115	135	21	21	11	NNU_007410-RA transcript Name:"Protein of unknown function" offset:117 AED:1.00 eAED:1.00 QI:117|0|0|0|0|0|2|441|52
scaffold_131_1_siR18	NNU_008124-RA	2.5	21	765	1	21	465	485	21	21	0	NNU_008124-RA transcript Name:"Protein of unknown function" offset:312 AED:1.00 eAED:1.00 QI:312|0|0|0|0|0|5|0|150
scaffold_10_1_siR10	NNU_001371-RA	2.5	21	810	1	21	411	431	21	21	0	NNU_001371-RA transcript Name:"Similar to Chlorophyll a-b binding protein, chloroplastic (Spinacia oleracea)" offset:0 AED:1.00 eAED:1.00 QI:0|-1|0|0|-1|0|1|0|269
scaffold_8_1_siR4	NNU_003448-RA	2.5	21	813	1	21	608	628	21	21	0	NNU_003448-RA transcript Name:"Similar to Acot13 Acyl-coenzyme A thioesterase 13 (Mus musculus)" offset:0 AED:1.00 eAED:1.00 QI:0|0|0|0|0|0|6|0|270
scaffold_326_1_siR3	NNU_013850-RA	2.5	21	912	1	21	491	511	21	21	0	NNU_013850-RA transcript Name:"Protein of unknown function" offset:0 AED:1.00 eAED:1.00 QI:0|0|0|0|0|0|3|0|303
scaffold_90_1_siR4	NNU_015533-RA	2.5	21	956	1	21	544	564	21	21	11	NNU_015533-RA transcript Name:"Similar to rpmD 50S ribosomal protein L30 (Corynebacterium efficiens)" offset:249 AED:1.00 eAED:1.00 QI:249|0|0|0|0|0|5|380|108
scaffold_10_1_siR1	NNU_011300-RA	2.5	21	963	1	21	892	912	21	21	11.5	NNU_011300-RA transcript Name:"Protein of unknown function" offset:0 AED:1.00 eAED:1.00 QI:0|0|0|0|0|0|5|0|320
scaffold_170_1_siR25	NNU_012223-RA	2.5	21	972	1	21	754	774	21	21	15	NNU_012223-RA transcript Name:"Similar to PNC1 Cationic peroxidase 1 (Arachis hypogaea)" offset:0 AED:1.00 eAED:1.00 QI:0|0|0|0|0|0|4|0|323
sf_39_1_siR15	NNU_001130-RA	2.5	21	998	1	21	648	668	21	21	11	NNU_001130-RA transcript Name:"Similar to DNLZ DNL-type zinc finger protein (Homo sapiens)" offset:117 AED:1.00 eAED:1.00 QI:117|0|0|0|0|0|4|383|165
sf_39_1_siR17	NNU_006834-RA	2.5	21	999	1	21	762	782	21	21	11	NNU_006834-RA transcript Name:"Protein of unknown function" offset:123 AED:1.00 eAED:1.00 QI:123|0|0|0|0|0|2|102|257
scaffold_65_1_siR1	NNU_020376-RA	2.5	21	1297	1	20	143	161	20	19	15.5	NNU_020376-RA transcript Name:"Similar to DDB_G0269788 Putative C-4 methylsterol oxidase DDB_G0269788 (Dictyostelium discoideum)" offset:304 AED:1.00 eAED:1.00 QI:304|0|0|0|0|0|6|81|303
scaffold_170_1_siR6	NNU_006556-RA	2.5	21	3495	2	21	1041	1059	20	19	15.5	NNU_006556-RA transcript Name:"Similar to MOCOS Molybdenum cofactor sulfurase (Homo sapiens)" offset:669 AED:1.00 eAED:1.00 QI:669|0|0|0|0|0|2|0|941
sf_39_1_siR5	NNU_019793-RA	2.5	21	681	2	21	179	197	20	19	12.5	NNU_019793-RA transcript Name:"Similar to At1g67980 Putative caffeoyl-CoA O-methyltransferase At1g67980 (Arabidopsis thaliana)" offset:0 AED:1.00 eAED:1.00 QI:0|0|0|0|0|0|5|0|226
scaffold_131_1_siR5	NNU_023698-RA	2.5	21	1005	1	21	144	163	21	20	0	NNU_023698-RA transcript Name:"Similar to PI206 Disease resistance response protein 206 (Pisum sativum)" offset:0 AED:1.00 eAED:1.00 QI:0|-1|0|0|-1|0|1|0|334
scaffold_8_2_siR13	NNU_000839-RA	2.5	21	1056	2	21	258	278	20	21	11	NNU_000839-RA transcript Name:"Protein of unknown function" offset:0 AED:1.00 eAED:1.00 QI:0|0|0|0|0|0|4|555|166
scaffold_131_1_siR10	NNU_008154-RA	2.5	21	1074	1	21	688	707	21	20	15.5	NNU_008154-RA transcript Name:"Similar to rio2 Serine/threonine-protein kinase rio2 (Dictyostelium discoideum)" offset:0 AED:1.00 eAED:1.00 QI:0|0|0|0|0|0|10|0|358
scaffold_131_1_siR4	NNU_007535-RA	2.5	21	1080	2	21	651	671	20	21	0	NNU_007535-RA transcript Name:"Similar to LECRK82 L-type lectin-domain containing receptor kinase VIII.2 (Arabidopsis thaliana)" offset:0 AED:1.00 eAED:1.00 QI:0|-1|0|0|-1|0|1|0|359
scaffold_149_1_siR11	NNU_024852-RA	2.5	21	1098	2	21	309	329	20	21	11.5	NNU_024852-RA transcript Name:"Similar to Prkcsh Glucosidase 2 subunit beta (Mus musculus)" offset:144 AED:1.00 eAED:1.00 QI:144|0|0|0|0|0|8|0|317
scaffold_8_2_siR1	NNU_008680-RA	2.5	21	1117	1	20	231	251	20	21	0	NNU_008680-RA transcript Name:"Similar to Uncharacterized protein C12orf26 homolog (Mus musculus)" offset:235 AED:1.00 eAED:1.00 QI:235|0|0|0|0|0|7|0|293
scaffold_8_2_siR11	NNU_008307-RA	2.5	21	1131	1	21	91	110	21	20	0	NNU_008307-RA transcript Name:"Similar to TCP5 Transcription factor TCP5 (Arabidopsis thaliana)" offset:0 AED:1.00 eAED:1.00 QI:0|0|0|0|0|0|3|0|376
scaffold_8_2_siR3	NNU_016257-RA	2.5	21	1155	1	20	435	455	20	21	13.5	NNU_016257-RA transcript Name:"Similar to PERK1 Proline-rich receptor-like protein kinase PERK1 (Arabidopsis thaliana)" offset:66 AED:1.00 eAED:1.00 QI:66|0|0|0|0|0|6|0|362
scaffold_131_1_siR9	NNU_007717-RA	2.5	21	1183	1	20	682	702	20	21	0	NNU_007717-RA transcript Name:"Similar to TS2 Sex determination protein tasselseed-2 (Zea mays)" offset:0 AED:1.00 eAED:1.00 QI:0|0|0|0|0|0|2|142|346
scaffold_149_1_siR14	NNU_006449-RA	2.5	21	1185	1	20	213	233	20	21	14	NNU_006449-RA transcript Name:"Similar to YUC9 Flavin-containing monooxygenase YUCCA9 (Arabidopsis thaliana)" offset:0 AED:1.00 eAED:1.00 QI:0|0|0|0|0|0|4|0|394
scaffold_131_1_siR14	NNU_009068-RA	2.5	21	1197	1	21	1043	1062	21	20	0	NNU_009068-RA transcript Name:"Similar to MARCH9 E3 ubiquitin-protein ligase MARCH9 (Homo sapiens)" offset:221 AED:1.00 eAED:1.00 QI:221|0|0|0|0|0|7|211|254
scaffold_87_1_siR8	NNU_009726-RA	2.5	21	1200	1	21	563	582	21	20	0	NNU_009726-RA transcript Name:"Similar to GLR2.8 Glutamate receptor 2.8 (Arabidopsis thaliana)" offset:0 AED:1.00 eAED:1.00 QI:0|0|0|0|0|0|3|0|399
sf_39_1_siR15	NNU_017767-RA	2.5	21	1229	2	21	1011	1031	20	21	0	NNU_017767-RA transcript Name:"Similar to NIPAL1 Magnesium transporter NIPA3 (Pongo abelii)" offset:175 AED:1.00 eAED:1.00 QI:175|0|0|0|0|0|3|685|122
scaffold_8_2_siR13	NNU_014240-RA	2.5	21	1236	1	21	705	724	21	20	0	NNU_014240-RA transcript Name:"Similar to CBL7 Calcineurin B-like protein 7 (Oryza sativa subsp. japonica)" offset:0 AED:1.00 eAED:1.00 QI:0|0|0|0|0|0|8|528|235
scaffold_65_1_siR5	NNU_013077-RA	2.5	21	1244	1	21	123	142	21	20	0	NNU_013077-RA transcript Name:"Similar to Agglutinin (Castanea crenata)" offset:0 AED:1.00 eAED:1.00 QI:0|0|0|0|0|0|4|233|336
sf_39_1_siR3	NNU_022741-RA	2.5	21	1260	1	21	1038	1057	21	20	11	NNU_022741-RA transcript Name:"Similar to At3g25210 Pentatricopeptide repeat-containing protein At3g25210, mitochondrial (Arabidopsis thaliana)" offset:0 AED:1.00 eAED:1.00 QI:0|-1|0|0|-1|0|1|0|419
scaffold_170_1_siR31	NNU_022012-RA	2.5	21	1285	2	21	539	559	20	21	12.5	NNU_022012-RA transcript Name:"Protein of unknown function" offset:784 AED:1.00 eAED:1.00 QI:784|0|0|0|0|0|4|216|94
scaffold_106_1_siR10	NNU_025767-RA	2.5	21	1321	1	21	1227	1246	21	20	0	NNU_025767-RA transcript Name:"Similar to HRGPNT3 Extensin (Nicotiana tabacum)" offset:7 AED:1.00 eAED:1.00 QI:7|0|0|0|0|0|3|324|329
scaffold_10_1_siR1	NNU_014116-RA	2.5	21	1326	1	20	1264	1284	20	21	0	NNU_014116-RA transcript Name:"Similar to Gpr107 Protein GPR107 (Mus musculus)" offset:0 AED:1.00 eAED:1.00 QI:0|-1|0|0|-1|0|1|0|441
scaffold_65_1_siR13	NNU_011056-RA	2.5	21	1326	1	20	796	816	20	21	0	NNU_011056-RA transcript Name:"Similar to Os11g0706600 Thaumatin-like protein (Oryza sativa subsp. japonica)" offset:178 AED:1.00 eAED:1.00 QI:178|0|0|0|0|0|2|407|246
scaffold_8_2_siR1	NNU_009173-RA	2.5	21	1328	2	21	1114	1134	20	21	12	NNU_009173-RA transcript Name:"Similar to RPL18C 60S ribosomal protein L18-3 (Arabidopsis thaliana)" offset:344 AED:1.00 eAED:1.00 QI:344|0|0|0|0|0|5|420|187
scaffold_65_1_siR7	NNU_022099-RA	2.5	21	1335	2	21	688	708	20	21	11.5	NNU_022099-RA transcript Name:"Similar to At1g02270 Uncharacterized calcium-binding protein At1g02270 (Arabidopsis thaliana)" offset:0 AED:1.00 eAED:1.00 QI:0|0|0|0|0|0|11|0|445
scaffold_106_1_siR10	NNU_011941-RA	2.5	21	1338	1	21	110	129	21	20	15.5	NNU_011941-RA transcript Name:"Similar to Xylt1 Xylosyltransferase 1 (Fragment) (Rattus norvegicus)" offset:0 AED:1.00 eAED:1.00 QI:0|0|0|0|0|0|4|0|445
scaffold_8_2_siR5	NNU_017525-RA	2.5	21	1341	1	21	1008	1027	21	20	0	NNU_017525-RA transcript Name:"Protein of unknown function" offset:0 AED:1.00 eAED:1.00 QI:0|0|0|0|0|0|8|0|446
sf_39_1_siR3	NNU_008796-RA	2.5	21	1347	1	20	238	258	20	21	0	NNU_008796-RA transcript Name:"Similar to MSH4 MutS protein homolog 4 (Homo sapiens)" offset:0 AED:1.00 eAED:1.00 QI:0|0|0|0|0|0|13|0|448
scaffold_65_1_siR5	NNU_011315-RA	2.5	21	1351	1	21	1318	1337	21	20	0	NNU_011315-RA transcript Name:"Protein of unknown function" offset:0 AED:1.00 eAED:1.00 QI:0|0|0|0|0|0|2|1045|101
scaffold_326_2_siR3	NNU_002325-RA	2.5	21	1356	1	20	987	1007	20	21	13.5	NNU_002325-RA transcript Name:"Similar to GCFC1 GC-rich sequence DNA-binding factor 1 (Homo sapiens)" offset:0 AED:1.00 eAED:1.00 QI:0|0|0|0|0|0|5|0|451
scaffold_65_1_siR12	NNU_006177-RA	2.5	21	1366	2	21	106	126	20	21	0	NNU_006177-RA transcript Name:"Protein of unknown function" offset:197 AED:1.00 eAED:1.00 QI:197|0|0|0|0|0|2|347|273
scaffold_10_1_siR8	NNU_012903-RA	2.5	21	1452	1	20	714	734	20	21	0	NNU_012903-RA transcript Name:"Similar to UGT92A1 UDP-glycosyltransferase 92A1 (Arabidopsis thaliana)" offset:0 AED:1.00 eAED:1.00 QI:0|-1|0|0|-1|0|1|0|483
scaffold_87_1_siR3	NNU_024483-RA	2.5	21	1472	1	20	492	512	20	21	0	NNU_024483-RA transcript Name:"Similar to FPS1 Farnesyl pyrophosphate synthase 1 (Lupinus albus)" offset:201 AED:1.00 eAED:1.00 QI:201|0|0|0|0|0|12|236|344
scaffold_326_3_siR6	NNU_015233-RA	2.5	21	1476	1	20	829	849	20	21	0	NNU_015233-RA transcript Name:"Similar to VRP1 Verprolin (Saccharomyces cerevisiae (strain ATCC 204508 / S288c))" offset:0 AED:1.00 eAED:1.00 QI:0|-1|0|0|-1|0|1|0|491
scaffold_170_1_siR9	NNU_006858-RA	2.5	21	1479	2	21	1334	1354	20	21	0	NNU_006858-RA transcript Name:"Similar to lpcat4 Lysophospholipid acyltransferase LPCAT4 (Xenopus laevis)" offset:0 AED:1.00 eAED:1.00 QI:0|0|0|0|0|0|12|0|492
scaffold_170_1_siR18	NNU_007213-RA	2.5	21	1484	1	21	73	92	21	20	0	NNU_007213-RA transcript Name:"Similar to At3g12360 Ankyrin repeat-containing protein At3g12360 (Arabidopsis thaliana)" offset:430 AED:1.00 eAED:1.00 QI:430|0|0|0|0|0|3|148|301
scaffold_106_1_siR1	NNU_016651-RA	2.5	21	1485	1	20	649	669	20	21	0	NNU_016651-RA transcript Name:"Similar to WDR13 WD repeat-containing protein 13 (Homo sapiens)" offset:0 AED:1.00 eAED:1.00 QI:0|0|0|0|0|0|12|0|494
scaffold_170_1_siR21	NNU_005431-RA	2.5	21	1555	2	21	218	238	20	21	0	NNU_005431-RA transcript Name:"Similar to DOF3.6 Dof zinc finger protein DOF3.6 (Arabidopsis thaliana)" offset:295 AED:1.00 eAED:1.00 QI:295|0|0|0|0|0|2|273|328
scaffold_326_1_siR3	NNU_023277-RA	2.5	21	1563	2	21	948	968	20	21	0	NNU_023277-RA transcript Name:"Similar to CYP86B1 Cytochrome P450 86B1 (Arabidopsis thaliana)" offset:0 AED:1.00 eAED:1.00 QI:0|-1|0|0|-1|0|1|0|520
scaffold_65_1_siR10	NNU_025616-RA	2.5	21	1578	1	20	877	897	20	21	0	NNU_025616-RA transcript Name:"Similar to recX Regulatory protein recX (Lactococcus lactis subsp. cremoris (strain SK11))" offset:0 AED:1.00 eAED:1.00 QI:0|0|0|0|0|0|7|0|525
scaffold_170_1_siR11	NNU_023524-RA	2.5	21	1583	2	21	671	691	20	21	0	NNU_023524-RA transcript Name:"Similar to At2g41970 Probable protein kinase At2g41970 (Arabidopsis thaliana)" offset:262 AED:1.00 eAED:1.00 QI:262|0|0|0|0|0|8|232|362
scaffold_149_1_siR2	NNU_004259-RA	2.5	21	1593	1	21	1298	1317	21	20	0	NNU_004259-RA transcript Name:"Similar to creB Probable ubiquitin carboxyl-terminal hydrolase creB (Aspergillus oryzae (strain ATCC 42149 / RIB 40))" offset:0 AED:1.00 eAED:1.00 QI:0|0|0|0|0|0|3|0|530
scaffold_65_1_siR13	NNU_005911-RA	2.5	21	1600	1	20	329	349	20	21	0	NNU_005911-RA transcript Name:"Similar to BHLH68 Transcription factor bHLH68 (Arabidopsis thaliana)" offset:174 AED:1.00 eAED:1.00 QI:174|0|0|0|0|0|8|466|319
scaffold_65_1_siR4	NNU_013352-RA	2.5	21	1622	1	21	1279	1298	21	20	0	NNU_013352-RA transcript Name:"Similar to WOX8 WUSCHEL-related homeobox 8 (Oryza sativa subsp. japonica)" offset:189 AED:1.00 eAED:1.00 QI:189|0|0|0|0|0|2|626|268
scaffold_170_1_siR17	NNU_001973-RA	2.5	21	1627	1	21	104	123	21	20	0	NNU_001973-RA transcript Name:"Similar to nodH Nodulation protein H (Rhizobium meliloti)" offset:530 AED:1.00 eAED:1.00 QI:530|0|0|0|0|0|6|74|340
scaffold_131_1_siR4	NNU_023358-RA	2.5	21	1633	2	21	297	317	20	21	13	NNU_023358-RA transcript Name:"Similar to EXLA1 Expansin-like A1 (Arabidopsis thaliana)" offset:502 AED:1.00 eAED:1.00 QI:502|0|0|0|0|0|5|348|260
scaffold_10_1_siR2	NNU_008816-RA	2.5	21	1634	1	21	1434	1453	21	20	14	NNU_008816-RA transcript Name:"Protein of unknown function" offset:685 AED:1.00 eAED:1.00 QI:685|0|0|0|0|0|6|346|200
scaffold_8_1_siR5	NNU_022316-RA	2.5	21	1637	1	21	482	501	21	20	0	NNU_022316-RA transcript Name:"Protein of unknown function" offset:695 AED:1.00 eAED:1.00 QI:695|0|0|0|0|0|7|0|313
scaffold_326_3_siR11	NNU_023986-RA	2.5	21	1638	2	21	1480	1500	20	21	15	NNU_023986-RA transcript Name:"Similar to ADH1 Alcohol dehydrogenase 1 (Solanum tuberosum)" offset:54 AED:1.00 eAED:1.00 QI:54|0|0|0|0|0|10|441|380
scaffold_131_1_siR15	NNU_016778-RA	2.5	21	1666	2	21	564	584	20	21	14	NNU_016778-RA transcript Name:"Similar to gmppA Mannose-1-phosphate guanyltransferase alpha (Dictyostelium discoideum)" offset:142 AED:1.00 eAED:1.00 QI:142|0|0|0|0|0|15|252|423
scaffold_107_1_siR12	NNU_024038-RA	2.5	21	1700	1	21	441	460	21	20	12	NNU_024038-RA transcript Name:"Similar to eIF3-S8 Eukaryotic translation initiation factor 3 subunit C (Anopheles gambiae)" offset:0 AED:1.00 eAED:1.00 QI:0|0|0|0|0|0|3|1157|180
scaffold_90_1_siR3	NNU_004246-RA	2.5	21	1705	1	20	628	648	20	21	0	NNU_004246-RA transcript Name:"Similar to CYP71A1 Cytochrome P450 71A1 (Persea americana)" offset:259 AED:1.00 eAED:1.00 QI:259|0|0|0|0|0|3|0|481
scaffold_8_2_siR3	NNU_016259-RA	2.5	21	1707	1	20	990	1010	20	21	13.5	NNU_016259-RA transcript Name:"Similar to PERK1 Proline-rich receptor-like protein kinase PERK1 (Arabidopsis thaliana)" offset:0 AED:1.00 eAED:1.00 QI:0|0|0|0|0|0|7|0|568
scaffold_170_1_siR13	NNU_022983-RA	2.5	21	1710	1	21	1626	1645	21	20	0	NNU_022983-RA transcript Name:"Similar to PAO5 Probable polyamine oxidase 5 (Arabidopsis thaliana)" offset:0 AED:1.00 eAED:1.00 QI:0|-1|0|0|-1|0|1|0|569
scaffold_326_1_siR2	NNU_026062-RA	2.5	21	1731	1	21	1205	1224	21	20	0	NNU_026062-RA transcript Name:"Similar to PUR1 Amidophosphoribosyltransferase, chloroplastic (Glycine max)" offset:0 AED:1.00 eAED:1.00 QI:0|-1|0|0|-1|0|1|0|576
scaffold_170_1_siR29	NNU_023864-RA	2.5	21	1731	2	21	983	1003	20	21	14	NNU_023864-RA transcript Name:"Similar to ATPB ATP synthase subunit beta, mitochondrial (Nicotiana plumbaginifolia)" offset:78 AED:1.00 eAED:1.00 QI:78|0|0|0|0|0|9|0|550
scaffold_326_1_siR2	NNU_020124-RA	2.5	21	1734	1	21	1211	1230	21	20	0	NNU_020124-RA transcript Name:"Similar to PUR1 Amidophosphoribosyltransferase, chloroplastic (Glycine max)" offset:0 AED:1.00 eAED:1.00 QI:0|0|0|0|0|0|2|0|577
scaffold_106_1_siR10	NNU_016688-RA	2.5	21	1734	1	21	920	939	21	20	0	NNU_016688-RA transcript Name:"Similar to DDB_G0277255 Putative uncharacterized protein DDB_G0277255 (Dictyostelium discoideum)" offset:0 AED:1.00 eAED:1.00 QI:0|0|0|0|0|0|2|0|577
scaffold_8_2_siR3	NNU_012966-RA	2.5	21	1785	1	20	1179	1199	20	21	11.5	NNU_012966-RA transcript Name:"Similar to RLK1 G-type lectin S-receptor-like serine/threonine-protein kinase RLK1 (Arabidopsis thaliana)" offset:0 AED:1.00 eAED:1.00 QI:0|0|0|0|0|0|2|0|594
scaffold_87_1_siR7	NNU_011374-RA	2.5	21	1802	2	21	643	663	20	21	0	NNU_011374-RA transcript Name:"Similar to MBD2 Methyl-CpG-binding domain-containing protein 2 (Arabidopsis thaliana)" offset:265 AED:1.00 eAED:1.00 QI:265|0|0|0|0|0|6|454|360
scaffold_326_2_siR13	NNU_019801-RA	2.5	21	1809	2	21	448	468	20	21	0	NNU_019801-RA transcript Name:"Similar to GDH1 Glutamate dehydrogenase 1 (Arabidopsis thaliana)" offset:172 AED:1.00 eAED:1.00 QI:172|0|0|0|0|0|10|320|438
scaffold_8_2_siR5	NNU_022433-RA	2.5	21	1819	1	21	975	994	21	20	0	NNU_022433-RA transcript Name:"Protein of unknown function" offset:0 AED:1.00 eAED:1.00 QI:0|0|0|0|0|0|6|637|393
scaffold_65_1_siR5	NNU_018524-RA	2.5	21	1825	1	21	71	90	21	20	0	NNU_018524-RA transcript Name:"Protein of unknown function" offset:99 AED:1.00 eAED:1.00 QI:99|0|0|0|0|0|2|745|326
scaffold_10_1_siR6	NNU_009294-RA	2.5	21	1830	1	21	856	875	21	20	14	NNU_009294-RA transcript Name:"Similar to PCMP-H1 Pentatricopeptide repeat-containing protein At4g15720 (Arabidopsis thaliana)" offset:0 AED:1.00 eAED:1.00 QI:0|-1|0|0|-1|0|1|0|609
scaffold_65_1_siR13	NNU_003442-RA	2.5	21	1836	1	20	366	386	20	21	0	NNU_003442-RA transcript Name:"Similar to BHLH68 Transcription factor bHLH68 (Arabidopsis thaliana)" offset:214 AED:1.00 eAED:1.00 QI:214|0|0|0|0|0|9|590|343
scaffold_170_1_siR31	NNU_006516-RA	2.5	21	1851	2	21	1324	1344	20	21	11	NNU_006516-RA transcript Name:"Similar to PCMP-E28 Pentatricopeptide repeat-containing protein At2g22410, mitochondrial (Arabidopsis thaliana)" offset:0 AED:1.00 eAED:1.00 QI:0|-1|0|0|-1|0|1|0|616
scaffold_107_1_siR3	NNU_002980-RA	2.5	21	1857	1	21	1257	1276	21	20	0	NNU_002980-RA transcript Name:"Similar to rglB Probable rhamnogalacturonate lyase B (Aspergillus flavus (strain ATCC 200026 / FGSC A1120 / NRRL 3357 / JCM 12722 / SRRC 167))" offset:6 AED:1.00 eAED:1.00 QI:6|0|0|0|0|0|13|0|616
scaffold_65_1_siR9	NNU_008336-RA	2.5	21	1884	1	21	1201	1220	21	20	0	NNU_008336-RA transcript Name:"Similar to leo1 RNA polymerase-associated protein LEO1 (Xenopus laevis)" offset:0 AED:1.00 eAED:1.00 QI:0|0|0|0|0|0|11|0|627
scaffold_170_1_siR29	NNU_012181-RA	2.5	21	1891	2	21	41	61	20	21	0	NNU_012181-RA transcript Name:"Protein of unknown function" offset:0 AED:1.00 eAED:1.00 QI:0|0|0|0|0|0|5|781|369
scaffold_170_1_siR27	NNU_004255-RA	2.5	21	1894	1	20	1065	1085	20	21	11.5	NNU_004255-RA transcript Name:"Similar to UKL3 Uridine kinase-like protein 3 (Arabidopsis thaliana)" offset:0 AED:1.00 eAED:1.00 QI:0|0|0|0|0|0|14|280|537
scaffold_106_1_siR9	NNU_001194-RA	2.5	21	1907	1	21	154	173	21	20	0	NNU_001194-RA transcript Name:"Similar to alx-1 Apoptosis-linked gene 2-interacting protein X 1 (Caenorhabditis elegans)" offset:200 AED:1.00 eAED:1.00 QI:200|0|0|0|0|0|7|420|428
scaffold_170_1_siR24	NNU_013467-RA	2.5	21	1908	1	20	91	111	20	21	14.5	NNU_013467-RA transcript Name:"Similar to SPCP25A2.03 Uncharacterized protein P25A2.03 (Schizosaccharomyces pombe (strain ATCC 38366 / 972))" offset:0 AED:1.00 eAED:1.00 QI:0|-1|0|0|-1|0|1|0|635
scaffold_10_1_siR8	NNU_021398-RA	2.5	21	1920	1	21	55	74	21	20	12	NNU_021398-RA transcript Name:"Similar to Prpf38b Pre-mRNA-splicing factor 38B (Rattus norvegicus)" offset:519 AED:1.00 eAED:1.00 QI:519|0|0|0|0|0|5|0|466
scaffold_107_1_siR3	NNU_000442-RA	2.5	21	1923	2	21	1444	1464	20	21	0	NNU_000442-RA transcript Name:"Similar to At5g48800 BTB/POZ domain-containing protein At5g48800 (Arabidopsis thaliana)" offset:123 AED:1.00 eAED:1.00 QI:123|0|0|0|0|0|3|171|542
scaffold_8_2_siR12	NNU_000471-RA	2.5	21	1944	1	21	500	519	21	20	12	NNU_000471-RA transcript Name:"Similar to B3galtl Beta-1,3-glucosyltransferase (Mus musculus)" offset:240 AED:1.00 eAED:1.00 QI:240|0|0|0|0|0|4|0|568
scaffold_87_1_siR3	NNU_014522-RA	2.5	21	1946	1	21	401	420	21	20	0	NNU_014522-RA transcript Name:"Similar to ctps CTP synthase (Dictyostelium discoideum)" offset:224 AED:1.00 eAED:1.00 QI:224|0|0|0|0|0|23|0|573
scaffold_8_1_siR6	NNU_004634-RA	2.5	21	1965	2	21	1466	1486	20	21	14	NNU_004634-RA transcript Name:"Similar to Dnajc2 DnaJ homolog subfamily C member 2 (Mus musculus)" offset:0 AED:1.00 eAED:1.00 QI:0|-1|0|0|-1|0|1|0|654
scaffold_10_1_siR1	NNU_012016-RA	2.5	21	1980	2	21	439	459	20	21	14	NNU_012016-RA transcript Name:"Similar to mx2 Interferon-induced GTP-binding protein Mx2 (Ictalurus punctatus)" offset:0 AED:1.00 eAED:1.00 QI:0|-1|0|0|-1|0|1|0|659
sf_39_1_siR14	NNU_000279-RA	2.5	21	1990	1	20	1796	1816	20	21	13.5	NNU_000279-RA transcript Name:"Protein of unknown function" offset:193 AED:1.00 eAED:1.00 QI:193|0|0|0|0|0|4|522|424
scaffold_106_1_siR3	NNU_020411-RA	2.5	21	1998	1	21	1391	1410	21	20	12.5	NNU_020411-RA transcript Name:"Similar to ARFGEF2 Brefeldin A-inhibited guanine nucleotide-exchange protein 2 (Homo sapiens)" offset:0 AED:1.00 eAED:1.00 QI:0|0|0|0|0|0|4|0|665
scaffold_170_1_siR15	NNU_011060-RA	2.5	21	2025	1	21	1996	2015	21	20	0	NNU_011060-RA transcript Name:"Similar to LECRK41 L-type lectin-domain containing receptor kinase IV.1 (Arabidopsis thaliana)" offset:0 AED:1.00 eAED:1.00 QI:0|-1|0|0|-1|0|1|0|674
scaffold_107_1_siR4	NNU_008786-RA	2.5	21	2035	1	20	833	853	20	21	0	NNU_008786-RA transcript Name:"Similar to At5g03795 Probable glycosyltransferase At5g03795 (Arabidopsis thaliana)" offset:120 AED:1.00 eAED:1.00 QI:120|0|0|0|0|0|2|898|338
scaffold_8_2_siR10	NNU_023786-RA	2.5	21	2040	1	21	517	536	21	20	12.5	NNU_023786-RA transcript Name:"Similar to CASD1 CAS1 domain-containing protein 1 (Homo sapiens)" offset:336 AED:1.00 eAED:1.00 QI:336|0|0|0|0|0|17|0|567
scaffold_10_1_siR1	NNU_002234-RA	2.5	21	2079	1	20	780	800	20	21	16	NNU_002234-RA transcript Name:"Similar to AKAP17A A-kinase anchor protein 17A (Homo sapiens)" offset:437 AED:1.00 eAED:1.00 QI:437|0|0|0|0|0|5|580|353
scaffold_107_1_siR7	NNU_021388-RA	2.5	21	2085	1	21	1012	1031	21	20	0	NNU_021388-RA transcript Name:"Similar to Rnf5 E3 ubiquitin-protein ligase RNF5 (Mus musculus)" offset:0 AED:1.00 eAED:1.00 QI:0|-1|0|0|-1|0|1|0|694
scaffold_170_1_siR16	NNU_022169-RA	2.5	21	2086	1	21	1831	1850	21	20	12	NNU_022169-RA transcript Name:"Similar to Aspartic proteinase (Cucurbita pepo)" offset:219 AED:1.00 eAED:1.00 QI:219|0|0|0|0|0|14|343|507
scaffold_87_1_siR3	NNU_009109-RA	2.5	21	2095	1	20	342	362	20	21	0	NNU_009109-RA transcript Name:"Protein of unknown function" offset:0 AED:1.00 eAED:1.00 QI:0|0|0|0|0|0|7|418|558
scaffold_106_1_siR8	NNU_019467-RA	2.5	21	2098	1	20	2025	2045	20	21	11.5	NNU_019467-RA transcript Name:"Similar to TPRXL Putative protein TPRXL (Homo sapiens)" offset:391 AED:1.00 eAED:1.00 QI:391|0|0|0|0|0|14|0|568
scaffold_326_2_siR6	NNU_006893-RA	2.5	21	2104	1	20	803	823	20	21	15.5	NNU_006893-RA transcript Name:"Similar to At3g60800 Probable S-acyltransferase At3g60800 (Arabidopsis thaliana)" offset:628 AED:1.00 eAED:1.00 QI:628|0|0|0|0|0|7|525|316
scaffold_10_1_siR5	NNU_000620-RA	2.5	21	2108	1	21	652	671	21	20	12	NNU_000620-RA transcript Name:"Similar to Linoleate diol synthase (Gaeumannomyces graminis var. graminis)" offset:0 AED:1.00 eAED:1.00 QI:0|0|0|0|0|0|10|179|642
scaffold_65_1_siR5	NNU_025057-RA	2.5	21	2109	1	20	1974	1994	20	21	0	NNU_025057-RA transcript Name:"Similar to LUP1 Lupeol synthase 1 (Arabidopsis thaliana)" offset:0 AED:1.00 eAED:1.00 QI:0|0|0|0|0|0|18|0|703
scaffold_87_1_siR3	NNU_005266-RA	2.5	21	2111	1	20	622	642	20	21	0	NNU_005266-RA transcript Name:"Similar to FPS1 Farnesyl pyrophosphate synthase 1 (Lupinus albus)" offset:331 AED:1.00 eAED:1.00 QI:331|0|0|0|0|0|12|730|349
scaffold_10_1_siR10	NNU_022865-RA	2.5	21	2113	1	21	533	552	21	20	0	NNU_022865-RA transcript Name:"Similar to SSRP1 FACT complex subunit SSRP1 (Catharanthus roseus)" offset:313 AED:1.00 eAED:1.00 QI:313|0|0|0|0|0|16|0|599
scaffold_65_1_siR5	NNU_002602-RA	2.5	21	2120	2	21	2031	2051	20	21	0	NNU_002602-RA transcript Name:"Protein of unknown function" offset:342 AED:1.00 eAED:1.00 QI:342|0|0|0|0|0|5|1100|225
scaffold_170_1_siR13	NNU_020111-RA	2.5	21	2126	2	21	710	730	20	21	12	NNU_020111-RA transcript Name:"Similar to Rnf14 E3 ubiquitin-protein ligase RNF14 (Mus musculus)" offset:0 AED:1.00 eAED:1.00 QI:0|0|0|0|0|0|7|572|517
scaffold_8_1_siR5	NNU_023346-RA	2.5	21	2127	1	21	1704	1723	21	20	0	NNU_023346-RA transcript Name:"Similar to PCMP-H28 Pentatricopeptide repeat-containing protein At4g21065 (Arabidopsis thaliana)" offset:0 AED:1.00 eAED:1.00 QI:0|0|0|0|0|0|3|0|708
scaffold_170_1_siR28	NNU_013097-RA	2.5	21	2155	1	21	1000	1019	21	20	13	NNU_013097-RA transcript Name:"Similar to Omega-6 fatty acid desaturase, chloroplastic (Brassica napus)" offset:398 AED:1.00 eAED:1.00 QI:398|0|0|0|0|0|10|449|435
scaffold_326_1_siR2	NNU_007786-RA	2.5	21	2197	1	20	255	275	20	21	14	NNU_007786-RA transcript Name:"Similar to bub1 Probable inactive serine/threonine-protein kinase bub1 (Dictyostelium discoideum)" offset:0 AED:1.00 eAED:1.00 QI:0|0|0|0|0|0|5|364|610
scaffold_170_1_siR4	NNU_026285-RA	2.5	21	2207	1	21	10	29	21	20	0	NNU_026285-RA transcript Name:"Similar to WAK5 Wall-associated receptor kinase 5 (Arabidopsis thaliana)" offset:203 AED:1.00 eAED:1.00 QI:203|0|0|0|0|0|3|0|667
sf_39_1_siR11	NNU_008569-RA	2.5	21	2218	2	21	609	629	20	21	0	NNU_008569-RA transcript Name:"Similar to At1g77360 Pentatricopeptide repeat-containing protein At1g77360, mitochondrial (Arabidopsis thaliana)" offset:507 AED:1.00 eAED:1.00 QI:507|0|0|0|0|0|3|391|439
scaffold_10_1_siR4	NNU_016479-RA	2.5	21	2224	1	20	225	245	20	21	0	NNU_016479-RA transcript Name:"Similar to RKL1 Probable inactive receptor kinase At1g48480 (Arabidopsis thaliana)" offset:172 AED:1.00 eAED:1.00 QI:172|0|0|0|0|0|2|0|683
scaffold_131_1_siR3	NNU_017674-RA	2.5	21	2226	1	21	506	525	21	20	11.5	NNU_017674-RA transcript Name:"Similar to sf1 Branchpoint-bridging protein (Dictyostelium discoideum)" offset:0 AED:1.00 eAED:1.00 QI:0|-1|0|0|-1|0|1|0|741
scaffold_170_1_siR19	NNU_009193-RA	2.5	21	2256	1	21	1450	1469	21	20	0	NNU_009193-RA transcript Name:"Similar to PARP2-A Poly [ADP-ribose] polymerase 2-A (Oryza sativa subsp. japonica)" offset:0 AED:1.00 eAED:1.00 QI:0|0|0|0|0|0|18|189|688
scaffold_326_3_siR11	NNU_001912-RA	2.5	21	2259	1	21	1103	1122	21	20	12.5	NNU_001912-RA transcript Name:"Protein of unknown function" offset:1022 AED:1.00 eAED:1.00 QI:1022|0|0|0|0|0|5|307|309
scaffold_65_1_siR6	NNU_012981-RA	2.5	21	2260	1	21	233	252	21	20	15	NNU_012981-RA transcript Name:"Similar to At5g19640 Putative peptide/nitrate transporter At5g19640 (Arabidopsis thaliana)" offset:10 AED:1.00 eAED:1.00 QI:10|0|0|0|0|0|5|411|612
scaffold_170_1_siR1	NNU_017466-RA	2.5	21	2261	1	20	170	190	20	21	12	NNU_017466-RA transcript Name:"Similar to exgA Probable glucan 1,3-beta-glucosidase A (Aspergillus flavus (strain ATCC 200026 / FGSC A1120 / NRRL 3357 / JCM 12722 / SRRC 167))" offset:707 AED:1.00 eAED:1.00 QI:707|0|0|0|0|0|9|0|517
scaffold_149_1_siR7	NNU_008769-RA	2.5	21	2292	2	21	1482	1502	20	21	11.5	NNU_008769-RA transcript Name:"Protein of unknown function" offset:193 AED:1.00 eAED:1.00 QI:193|0|0|0|0|0|2|650|482
scaffold_10_1_siR2	NNU_002370-RA	2.5	21	2306	1	21	430	449	21	20	12.5	NNU_002370-RA transcript Name:"Similar to YMR317W Uncharacterized protein YMR317W (Saccharomyces cerevisiae (strain ATCC 204508 / S288c))" offset:1248 AED:1.00 eAED:1.00 QI:1248|0|0|0|0|0|2|770|95
scaffold_87_1_siR3	NNU_011365-RA	2.5	21	2325	1	21	1608	1627	21	20	0	NNU_011365-RA transcript Name:"Similar to AVPL1 Pyrophosphate-energized membrane proton pump 2 (Arabidopsis thaliana)" offset:0 AED:1.00 eAED:1.00 QI:0|0|0|0|0|0|12|0|774
scaffold_170_1_siR22	NNU_023672-RA	2.5	21	2328	2	21	776	796	20	21	0	NNU_023672-RA transcript Name:"Similar to Os05g0428100 Beta-galactosidase 7 (Oryza sativa subsp. japonica)" offset:0 AED:1.00 eAED:1.00 QI:0|0|0|0|0|0|17|0|775
scaffold_8_1_siR6	NNU_024776-RA	2.5	21	2361	1	21	1784	1803	21	20	0	NNU_024776-RA transcript Name:"Similar to RLK1 G-type lectin S-receptor-like serine/threonine-protein kinase RLK1 (Arabidopsis thaliana)" offset:0 AED:1.00 eAED:1.00 QI:0|-1|0|0|-1|0|1|0|786
scaffold_10_1_siR2	NNU_002986-RA	2.5	21	2394	1	21	236	255	21	20	0	NNU_002986-RA transcript Name:"Similar to RNF141 RING finger protein 141 (Gallus gallus)" offset:335 AED:1.00 eAED:1.00 QI:335|0|0|0|0|0|5|1297|253
scaffold_170_1_siR3	NNU_006203-RA	2.5	21	2404	1	20	337	357	20	21	11	NNU_006203-RA transcript Name:"Similar to At1g04910 DUF246 domain-containing protein At1g04910 (Arabidopsis thaliana)" offset:334 AED:1.00 eAED:1.00 QI:334|0|0|0|0|0|12|0|690
scaffold_149_1_siR10	NNU_003155-RA	2.5	21	2409	1	21	2360	2379	21	20	0	NNU_003155-RA transcript Name:"Similar to hsd11b1l Hydroxysteroid 11-beta-dehydrogenase 1-like protein (Xenopus tropicalis)" offset:0 AED:1.00 eAED:1.00 QI:0|0|0|0|0|0|11|333|691
scaffold_8_1_siR6	NNU_017734-RA	2.5	21	2423	1	20	2271	2291	20	21	0	NNU_017734-RA transcript Name:"Similar to At2g24330 Uncharacterized protein At2g24330 (Arabidopsis thaliana)" offset:836 AED:1.00 eAED:1.00 QI:836|0|0|0|0|0|6|357|409
scaffold_131_1_siR4	NNU_005932-RA	2.5	21	2459	1	20	2150	2170	20	21	11.5	NNU_005932-RA transcript Name:"Similar to Os01g0760900 Probable protein ABIL5 (Oryza sativa subsp. japonica)" offset:691 AED:1.00 eAED:1.00 QI:691|0|0|0|0|0|6|1150|205
scaffold_107_1_siR9	NNU_000459-RA	2.5	21	2461	1	21	1988	2007	21	20	0	NNU_000459-RA transcript Name:"Similar to ARF8 Auxin response factor 8 (Arabidopsis thaliana)" offset:46 AED:1.00 eAED:1.00 QI:46|0|0|0|0|0|14|0|804
scaffold_65_1_siR1	NNU_014075-RA	2.5	21	2468	2	21	1077	1097	20	21	0	NNU_014075-RA transcript Name:"Similar to DDB_G0274399 Probable helicase DDB_G0274399 (Dictyostelium discoideum)" offset:14 AED:1.00 eAED:1.00 QI:14|0|0|0|0|0|20|0|818
sf_39_1_siR1	NNU_024309-RA	2.5	21	2494	1	20	1548	1568	20	21	0	NNU_024309-RA transcript Name:"Similar to rpoD RNA polymerase sigma factor rpoD (Nostoc sp. (strain PCC 7120 / UTEX 2576))" offset:309 AED:1.00 eAED:1.00 QI:309|0|0|0|0|0|7|508|558
sf_39_1_siR14	NNU_024782-RA	2.5	21	2520	2	21	1039	1059	20	21	0	NNU_024782-RA transcript Name:"Similar to RLK1 G-type lectin S-receptor-like serine/threonine-protein kinase RLK1 (Arabidopsis thaliana)" offset:0 AED:1.00 eAED:1.00 QI:0|-1|0|0|-1|0|1|0|839
scaffold_149_1_siR2	NNU_008951-RA	2.5	21	2535	1	20	1451	1471	20	21	13	NNU_008951-RA transcript Name:"Similar to PCMP-H56 Pentatricopeptide repeat-containing protein At3g22690 (Arabidopsis thaliana)" offset:0 AED:1.00 eAED:1.00 QI:0|-1|0|0|-1|0|1|0|844
scaffold_170_1_siR29	NNU_000053-RA	2.5	21	2536	2	21	1159	1179	20	21	14	NNU_000053-RA transcript Name:"Similar to ATPB ATP synthase subunit beta, mitochondrial (Nicotiana plumbaginifolia)" offset:230 AED:1.00 eAED:1.00 QI:230|0|0|0|0|0|9|629|558
scaffold_8_2_siR12	NNU_025655-RA	2.5	21	2570	1	20	377	397	20	21	14	NNU_025655-RA transcript Name:"Similar to At5g18390 Pentatricopeptide repeat-containing protein At5g18390, mitochondrial (Arabidopsis thaliana)" offset:119 AED:1.00 eAED:1.00 QI:119|0|0|0|0|0|4|1029|473
scaffold_170_1_siR17	NNU_005731-RA	2.5	21	2612	2	21	491	511	20	21	0	NNU_005731-RA transcript Name:"Similar to NCRK Receptor-like serine/threonine-protein kinase NCRK (Arabidopsis thaliana)" offset:435 AED:1.00 eAED:1.00 QI:435|0|0|0|0|0|11|269|635
scaffold_170_1_siR26	NNU_025975-RA	2.5	21	2635	2	21	1433	1453	20	21	0	NNU_025975-RA transcript Name:"Similar to cpsf5 Cleavage and polyadenylation specificity factor subunit 5 (Danio rerio)" offset:370 AED:1.00 eAED:1.00 QI:370|0|0|0|0|0|7|1611|217
scaffold_170_1_siR27	NNU_010590-RA	2.5	21	2650	1	21	1708	1727	21	20	0	NNU_010590-RA transcript Name:"Similar to N4BP2 NEDD4-binding protein 2 (Homo sapiens)" offset:374 AED:1.00 eAED:1.00 QI:374|0|0|0|0|0|6|500|591
scaffold_106_1_siR10	NNU_003217-RA	2.5	21	2653	1	21	853	872	21	20	0	NNU_003217-RA transcript Name:"Similar to SCRM Transcription factor ICE1 (Arabidopsis thaliana)" offset:558 AED:1.00 eAED:1.00 QI:558|0|0|0|0|0|4|436|552
scaffold_107_1_siR11	NNU_023965-RA	2.5	21	2691	2	21	1049	1069	20	21	0	NNU_023965-RA transcript Name:"Similar to TRMT11 tRNA guanosine-2'-O-methyltransferase TRM11 homolog (Pongo abelii)" offset:438 AED:1.00 eAED:1.00 QI:438|0|0|0|0|0|6|804|482
scaffold_90_1_siR6	NNU_007487-RA	2.5	21	2712	1	20	92	112	20	21	13	NNU_007487-RA transcript Name:"Similar to sec31 Protein transport protein sec31 (Schizosaccharomyces pombe (strain ATCC 38366 / 972))" offset:285 AED:1.00 eAED:1.00 QI:285|0|0|0|0|0|4|273|717
scaffold_10_1_siR4	NNU_009986-RA	2.5	21	2736	1	20	246	266	20	21	0	NNU_009986-RA transcript Name:"Similar to CYCA1-1 Cyclin-A1-1 (Oryza sativa subsp. japonica)" offset:379 AED:1.00 eAED:1.00 QI:379|0|0|0|0|0|11|818|512
scaffold_170_1_siR14	NNU_004317-RA	2.5	21	2764	2	21	95	115	20	21	14	NNU_004317-RA transcript Name:"Similar to TAA1 Tryptophan aminotransferase 1 (Arabidopsis thaliana)" offset:1024 AED:1.00 eAED:1.00 QI:1024|0|0|0|0|0|5|333|468
scaffold_170_1_siR20	NNU_023426-RA	2.5	21	2840	1	20	2481	2501	20	21	0	NNU_023426-RA transcript Name:"Similar to EX1 Protein EXECUTER 1, chloroplastic (Arabidopsis thaliana)" offset:128 AED:1.00 eAED:1.00 QI:128|0|0|0|0|0|14|0|903
scaffold_87_1_siR2	NNU_008114-RA	2.5	21	2877	2	21	1284	1304	20	21	0	NNU_008114-RA transcript Name:"Similar to cki3 Casein kinase I homolog 3 (Schizosaccharomyces pombe (strain ATCC 38366 / 972))" offset:404 AED:1.00 eAED:1.00 QI:404|0|0|0|0|0|17|346|708
scaffold_170_1_siR12	NNU_005885-RA	2.5	21	2955	1	20	2727	2747	20	21	13	NNU_005885-RA transcript Name:"Similar to RuBisCO large subunit-binding protein subunit beta, chloroplastic (Pisum sativum)" offset:386 AED:1.00 eAED:1.00 QI:386|0|0|0|0|0|15|712|618
scaffold_10_1_siR1	NNU_004428-RA	2.5	21	3012	1	20	24	44	20	21	11.5	NNU_004428-RA transcript Name:"Similar to POT6 Potassium transporter 6 (Arabidopsis thaliana)" offset:495 AED:1.00 eAED:1.00 QI:495|0|0|0|0|0|8|189|775
scaffold_8_2_siR2	NNU_025600-RA	2.5	21	3060	1	21	920	939	21	20	11.5	NNU_025600-RA transcript Name:"Similar to At4g27220 Probable disease resistance protein At4g27220 (Arabidopsis thaliana)" offset:0 AED:1.00 eAED:1.00 QI:0|-1|0|0|-1|0|1|0|1019
scaffold_65_1_siR1	NNU_025298-RA	2.5	21	3083	1	21	830	849	21	20	0	NNU_025298-RA transcript Name:"Similar to GBA2 Non-lysosomal glucosylceramidase (Homo sapiens)" offset:41 AED:1.00 eAED:1.00 QI:41|0|0|0|0|0|23|0|1014
scaffold_106_1_siR1	NNU_025565-RA	2.5	21	309	1	21	49	68	21	20	0	NNU_025565-RA transcript Name:"Protein of unknown function" offset:0 AED:1.00 eAED:1.00 QI:0|-1|0|0|-1|0|1|0|102
scaffold_87_1_siR5	NNU_020140-RA	2.5	21	3099	1	21	2492	2511	21	20	0	NNU_020140-RA transcript Name:"Similar to HSP83A Heat shock protein 83 (Ipomoea nil)" offset:495 AED:1.00 eAED:1.00 QI:495|0|0|0|0|0|4|498|701
scaffold_131_1_siR4	NNU_010604-RA	2.5	21	3110	1	20	642	662	20	21	11.5	NNU_010604-RA transcript Name:"Similar to LOX4 Lipoxygenase 4, chloroplastic (Arabidopsis thaliana)" offset:9 AED:1.00 eAED:1.00 QI:9|0|0|0|0|0|9|347|917
scaffold_65_1_siR3	NNU_002213-RA	2.5	21	3216	1	20	1058	1078	20	21	0	NNU_002213-RA transcript Name:"Similar to ACA2 Calcium-transporting ATPase 2, plasma membrane-type (Arabidopsis thaliana)" offset:0 AED:1.00 eAED:1.00 QI:0|0|0|0|0|0|8|102|1037
scaffold_170_1_siR33	NNU_011479-RA	2.5	21	3229	1	21	1965	1984	21	20	14	NNU_011479-RA transcript Name:"Similar to At1g64625 Uncharacterized basic helix-loop-helix protein At1g64625 (Arabidopsis thaliana)" offset:499 AED:1.00 eAED:1.00 QI:499|0|0|0|0|0|9|0|909
scaffold_170_1_siR29	NNU_006960-RA	2.5	21	3230	1	20	132	152	20	21	15.5	NNU_006960-RA transcript Name:"Similar to At3g47570 Probable LRR receptor-like serine/threonine-protein kinase At3g47570 (Arabidopsis thaliana)" offset:0 AED:1.00 eAED:1.00 QI:0|0|0|0|0|0|2|239|996
scaffold_326_3_siR11	NNU_000774-RA	2.5	21	3261	1	20	607	627	20	21	12.5	NNU_000774-RA transcript Name:"Similar to ABCA2 ABC transporter A family member 2 (Arabidopsis thaliana)" offset:55 AED:1.00 eAED:1.00 QI:55|0|0|0|0|0|16|284|973
scaffold_65_1_siR10	NNU_021029-RA	2.5	21	3298	2	21	112	132	20	21	12	NNU_021029-RA transcript Name:"Similar to Ext2 Exostosin-2 (Drosophila melanogaster)" offset:203 AED:1.00 eAED:1.00 QI:203|0|0|0|0|0|4|821|757
scaffold_106_1_siR10	NNU_014577-RA	2.5	21	3299	1	21	73	92	21	20	0	NNU_014577-RA transcript Name:"Similar to osgep Probable tRNA threonylcarbamoyladenosine biosynthesis protein osgep (Nematostella vectensis)" offset:652 AED:1.00 eAED:1.00 QI:652|0|0|0|0|0|5|2080|188
scaffold_65_1_siR5	NNU_005883-RA	2.5	21	3301	2	21	2079	2099	20	21	13	NNU_005883-RA transcript Name:"Similar to stt3 Dolichyl-diphosphooligosaccharide--protein glycosyltransferase subunit STT3 (Dictyostelium discoideum)" offset:569 AED:1.00 eAED:1.00 QI:569|0|0|0|0|0|23|371|786
sf_39_1_siR15	NNU_010690-RA	2.5	21	3375	1	20	1186	1206	20	21	0	NNU_010690-RA transcript Name:"Similar to MDN1 Midasin (Homo sapiens)" offset:0 AED:1.00 eAED:1.00 QI:0|0|0|0|0|0|14|0|1124
sf_39_1_siR7	NNU_009179-RA	2.5	21	3380	1	20	3063	3083	20	21	0	NNU_009179-RA transcript Name:"Similar to Fanci Fanconi anemia group I protein homolog (Mus musculus)" offset:0 AED:1.00 eAED:1.00 QI:0|0|0|0|0|0|11|257|1040
scaffold_8_2_siR13	NNU_010970-RA	2.5	21	3427	2	21	1081	1101	20	21	12	NNU_010970-RA transcript Name:"Similar to CESA4 Cellulose synthase A catalytic subunit 4 [UDP-forming] (Arabidopsis thaliana)" offset:52 AED:1.00 eAED:1.00 QI:52|0|0|0|0|0|12|237|1045
scaffold_326_2_siR5	NNU_008056-RA	2.5	21	3470	1	20	2761	2781	20	21	0	NNU_008056-RA transcript Name:"Similar to At1g55270 F-box/kelch-repeat protein At1g55270 (Arabidopsis thaliana)" offset:401 AED:1.00 eAED:1.00 QI:401|0|0|0|0|0|2|1758|436
scaffold_65_1_siR1	NNU_002513-RA	2.5	21	3511	1	21	95	114	21	20	14.5	NNU_002513-RA transcript Name:"Similar to TKRP125 125 kDa kinesin-related protein (Nicotiana tabacum)" offset:115 AED:1.00 eAED:1.00 QI:115|0|0|0|0|0|23|366|1009
scaffold_8_1_siR3	NNU_021262-RA	2.5	21	3522	1	20	2143	2163	20	21	0	NNU_021262-RA transcript Name:"Protein of unknown function" offset:602 AED:1.00 eAED:1.00 QI:602|0|0|0|0|0|12|310|869
scaffold_65_1_siR1	NNU_024685-RA	2.5	21	3602	1	20	3430	3450	20	21	11.5	NNU_024685-RA transcript Name:"Similar to PDF2 Homeobox-leucine zipper protein PROTODERMAL FACTOR 2 (Arabidopsis thaliana)" offset:234 AED:1.00 eAED:1.00 QI:234|0|0|0|0|0|12|944|807
scaffold_170_1_siR15	NNU_003454-RA	2.5	21	3627	1	20	2856	2876	20	21	0	NNU_003454-RA transcript Name:"Similar to EMF1 Protein EMBRYONIC FLOWER 1 (Arabidopsis thaliana)" offset:0 AED:1.00 eAED:1.00 QI:0|0|0|0|0|0|6|0|1208
scaffold_149_1_siR2	NNU_011235-RA	2.5	21	3678	1	21	141	160	21	20	0	NNU_011235-RA transcript Name:"Similar to At3g47110 Putative receptor-like protein kinase At3g47110 (Arabidopsis thaliana)" offset:0 AED:1.00 eAED:1.00 QI:0|0|0|0|0|0|6|0|1225
scaffold_8_2_siR11	NNU_023064-RA	2.5	21	3711	1	21	2753	2772	21	20	12	NNU_023064-RA transcript Name:"Similar to ybhP Uncharacterized protein ybhP (Escherichia coli O157:H7)" offset:2091 AED:1.00 eAED:1.00 QI:2091|0|0|0|0|0|5|0|539
scaffold_65_1_siR12	NNU_003065-RA	2.5	21	3742	1	21	970	989	21	20	14	NNU_003065-RA transcript Name:"Similar to At1g66830 Probable inactive leucine-rich repeat receptor-like protein kinase At1g66830 (Arabidopsis thaliana)" offset:1292 AED:1.00 eAED:1.00 QI:1292|0|0|0|0|0|2|290|719
scaffold_65_1_siR1	NNU_018160-RA	2.5	21	3786	1	20	154	174	20	21	11	NNU_018160-RA transcript Name:"Protein of unknown function" offset:1043 AED:1.00 eAED:1.00 QI:1043|0|0|0|0|0|14|502|746
scaffold_10_1_siR4	NNU_002086-RA	2.5	21	3983	1	20	301	321	20	21	11	NNU_002086-RA transcript Name:"Similar to KIF21A Kinesin-like protein KIF21A (Homo sapiens)" offset:446 AED:1.00 eAED:1.00 QI:446|0|0|0|0|0|29|0|1178
scaffold_87_1_siR1	NNU_009427-RA	2.5	21	3991	1	21	708	727	21	20	0	NNU_009427-RA transcript Name:"Similar to ARF19 Auxin response factor 19 (Oryza sativa subsp. japonica)" offset:469 AED:1.00 eAED:1.00 QI:469|0|0|0|0|0|15|555|988
scaffold_170_1_siR5	NNU_007728-RA	2.5	21	3992	2	21	2128	2148	20	21	12.5	NNU_007728-RA transcript Name:"Similar to CHX14 Cation/H(+) antiporter 14 (Arabidopsis thaliana)" offset:51 AED:1.00 eAED:1.00 QI:51|0|0|0|0|0|5|182|1252
scaffold_65_1_siR1	NNU_006132-RA	2.5	21	4003	1	21	271	290	21	20	16	NNU_006132-RA transcript Name:"Similar to CESA1 Probable cellulose synthase A catalytic subunit 1 [UDP-forming] (Oryza sativa subsp. indica)" offset:295 AED:1.00 eAED:1.00 QI:295|0|0|0|0|0|14|450|1085
scaffold_65_1_siR1	NNU_016673-RA	2.5	21	4092	1	20	498	518	20	21	0	NNU_016673-RA transcript Name:"Similar to IKU2 Receptor-like protein kinase HAIKU2 (Arabidopsis thaliana)" offset:450 AED:1.00 eAED:1.00 QI:450|0|0|0|0|0|2|660|993
scaffold_106_1_siR10	NNU_016673-RA	2.5	21	4092	2	21	501	521	20	21	0	NNU_016673-RA transcript Name:"Similar to IKU2 Receptor-like protein kinase HAIKU2 (Arabidopsis thaliana)" offset:450 AED:1.00 eAED:1.00 QI:450|0|0|0|0|0|2|660|993
scaffold_326_2_siR2	NNU_021014-RA	2.5	21	414	1	21	64	83	21	20	11.5	NNU_021014-RA transcript Name:"Similar to ALPHAC-AD AP-2 complex subunit alpha-2 (Arabidopsis thaliana)" offset:0 AED:1.00 eAED:1.00 QI:0|0|0|0|0|0|5|0|137
scaffold_170_1_siR9	NNU_021840-RA	2.5	21	423	2	21	128	148	20	21	0	NNU_021840-RA transcript Name:"Similar to RHA2A E3 ubiquitin-protein ligase RHA2A (Arabidopsis thaliana)" offset:0 AED:1.00 eAED:1.00 QI:0|0|0|0|0|0|2|120|100
scaffold_65_1_siR13	NNU_014294-RA	2.5	21	4264	2	21	74	94	20	21	14	NNU_014294-RA transcript Name:"Similar to PCF11 Pre-mRNA cleavage complex 2 protein Pcf11 (Homo sapiens)" offset:191 AED:1.00 eAED:1.00 QI:191|0|0|0|0|0|7|884|1062
scaffold_326_2_siR13	NNU_014905-RA	2.5	21	4404	2	21	1101	1121	20	21	0	NNU_014905-RA transcript Name:"Similar to TMEM131 Transmembrane protein 131 (Homo sapiens)" offset:321 AED:1.00 eAED:1.00 QI:321|0|0|0|0|0|3|0|1360
scaffold_65_1_siR8	NNU_026050-RA	2.5	21	441	2	21	178	198	20	21	0	NNU_026050-RA transcript Name:"Similar to RPL26A 60S ribosomal protein L26-1 (Arabidopsis thaliana)" offset:0 AED:1.00 eAED:1.00 QI:0|-1|0|0|-1|0|1|0|146
scaffold_131_1_siR13	NNU_016962-RA	2.5	21	4437	1	20	1612	1632	20	21	0	NNU_016962-RA transcript Name:"Similar to At5g03610 GDSL esterase/lipase At5g03610 (Arabidopsis thaliana)" offset:21 AED:1.00 eAED:1.00 QI:21|0|0|0|0|0|18|0|1472
sf_39_1_siR2	NNU_009272-RA	2.5	21	4451	1	20	2717	2737	20	21	15	NNU_009272-RA transcript Name:"Similar to Msh6 DNA mismatch repair protein Msh6 (Mus musculus)" offset:260 AED:1.00 eAED:1.00 QI:260|0|0|0|0|0|2|354|1278
scaffold_10_1_siR1	NNU_011195-RA	2.5	21	4505	1	21	3111	3130	21	20	14.5	NNU_011195-RA transcript Name:"Similar to PTR1 Peptide transporter PTR1 (Arabidopsis thaliana)" offset:770 AED:1.00 eAED:1.00 QI:770|0|0|0|0|0|11|207|1175
scaffold_131_1_siR14	NNU_024609-RA	2.5	21	4563	1	21	2470	2489	21	20	0	NNU_024609-RA transcript Name:"Similar to med26 Putative mediator of RNA polymerase II transcription subunit 26 (Dictyostelium discoideum)" offset:277 AED:1.00 eAED:1.00 QI:277|0|0|0|0|0|13|443|1280
scaffold_170_1_siR22	NNU_010368-RA	2.5	21	4595	2	21	2321	2341	20	21	12	NNU_010368-RA transcript Name:"Similar to TOF1 Topoisomerase 1-associated factor 1 (Cryptococcus neoformans)" offset:354 AED:1.00 eAED:1.00 QI:354|0|0|0|0|0|20|440|1266
scaffold_107_1_siR12	NNU_016714-RA	2.5	21	4617	1	21	990	1009	21	20	0	NNU_016714-RA transcript Name:"Similar to RDR2 RNA-dependent RNA polymerase 2 (Arabidopsis thaliana)" offset:696 AED:1.00 eAED:1.00 QI:696|0|0|0|0|0|4|573|1115
scaffold_107_1_siR5	NNU_007596-RA	2.5	21	462	1	20	368	388	20	21	0	NNU_007596-RA transcript Name:"Similar to HERC5 E3 ISG15--protein ligase HERC5 (Homo sapiens)" offset:0 AED:1.00 eAED:1.00 QI:0|0|0|0|0|0|5|0|153
scaffold_65_1_siR12	NNU_010902-RA	2.5	21	4814	2	21	4361	4381	20	21	0	NNU_010902-RA transcript Name:"Similar to smc1a Structural maintenance of chromosomes protein 1A (Xenopus laevis)" offset:332 AED:1.00 eAED:1.00 QI:332|0|0|0|0|0|19|2526|651
scaffold_170_1_siR4	NNU_008113-RA	2.5	21	4835	1	20	2254	2274	20	21	12.5	NNU_008113-RA transcript Name:"Similar to mhcA Myosin-2 heavy chain (Dictyostelium discoideum)" offset:0 AED:1.00 eAED:1.00 QI:0|0|0|0|0|0|40|167|1555
scaffold_326_1_siR11	NNU_002974-RA	2.5	21	4911	1	21	4635	4654	21	20	0	NNU_002974-RA transcript Name:"Similar to lid Lysine-specific demethylase lid (Drosophila melanogaster)" offset:262 AED:1.00 eAED:1.00 QI:262|0|0|0|0|0|7|683|1321
sf_39_1_siR14	NNU_009925-RA	2.5	21	492	1	21	291	310	21	20	11.5	NNU_009925-RA transcript Name:"Similar to Mosc2 MOSC domain-containing protein 2, mitochondrial (Mus musculus)" offset:0 AED:1.00 eAED:1.00 QI:0|0|0|0|0|0|3|0|164
scaffold_170_1_siR17	NNU_000651-RA	2.5	21	4965	1	21	1234	1253	21	20	0	NNU_000651-RA transcript Name:"Similar to mot1 Probable helicase mot1 (Schizosaccharomyces pombe (strain ATCC 38366 / 972))" offset:0 AED:1.00 eAED:1.00 QI:0|0|0|0|0|0|19|0|1654
sf_39_1_siR15	NNU_003878-RA	2.5	21	4985	2	21	2698	2718	20	21	0	NNU_003878-RA transcript Name:"Similar to At2g44680 Putative casein kinase II subunit beta-4 (Arabidopsis thaliana)" offset:3569 AED:1.00 eAED:1.00 QI:3569|0|0|0|0|0|5|567|282
scaffold_10_1_siR1	NNU_023894-RA	2.5	21	5177	1	21	151	170	21	20	0	NNU_023894-RA transcript Name:"Similar to mybL Myb-like protein L (Dictyostelium discoideum)" offset:126 AED:1.00 eAED:1.00 QI:126|0|0|0|0|0|10|788|1420
scaffold_65_1_siR12	NNU_015656-RA	2.5	21	5285	1	21	3426	3445	21	20	0	NNU_015656-RA transcript Name:"Similar to ABCC3 ABC transporter C family member 3 (Arabidopsis thaliana)" offset:363 AED:1.00 eAED:1.00 QI:363|0|0|0|0|0|11|386|1511
scaffold_8_2_siR2	NNU_018754-RA	2.5	21	5368	1	21	3782	3801	21	20	15	NNU_018754-RA transcript Name:"Similar to BRCA1 Protein BREAST CANCER SUSCEPTIBILITY 1 homolog (Arabidopsis thaliana)" offset:0 AED:1.00 eAED:1.00 QI:0|0|0|0|0|0|8|1225|1380
scaffold_87_1_siR6	NNU_019697-RA	2.5	21	5552	1	21	715	734	21	20	0	NNU_019697-RA transcript Name:"Similar to LKAP Limkain-b1 (Homo sapiens)" offset:251 AED:1.00 eAED:1.00 QI:251|0|0|0|0|0|3|3330|656
scaffold_106_1_siR1	NNU_016977-RA	2.5	21	585	1	21	404	423	21	20	0	NNU_016977-RA transcript Name:"Similar to RPP8L3 Disease resistance RPP8-like protein 3 (Arabidopsis thaliana)" offset:0 AED:1.00 eAED:1.00 QI:0|0|0|0|0|0|3|0|195
scaffold_10_1_siR1	NNU_018586-RA	2.5	21	603	1	20	414	434	20	21	14	NNU_018586-RA transcript Name:"Similar to VHA-F V-type proton ATPase subunit F (Arabidopsis thaliana)" offset:0 AED:1.00 eAED:1.00 QI:0|0|0|0|0|0|3|0|200
sf_88_1_siR2	NNU_022205-RA	2.5	21	609	1	20	452	472	20	21	14.5	NNU_022205-RA transcript Name:"Similar to GSVIVT00019814001 UPF0497 membrane protein 15 (Vitis vinifera)" offset:0 AED:1.00 eAED:1.00 QI:0|0|0|0|0|0|3|0|202
scaffold_170_1_siR28	NNU_009685-RA	2.5	21	6111	1	20	4565	4585	20	21	0	NNU_009685-RA transcript Name:"Similar to SPAC31G5.19 Uncharacterized AAA domain-containing protein C31G5.19 (Schizosaccharomyces pombe (strain ATCC 38366 / 972))" offset:0 AED:1.00 eAED:1.00 QI:0|0|0|0|0|0|6|462|1882
scaffold_149_1_siR7	NNU_021714-RA	2.5	21	618	2	21	566	586	20	21	0	NNU_021714-RA transcript Name:"Similar to Miraculin (Richadella dulcifica)" offset:0 AED:1.00 eAED:1.00 QI:0|-1|0|0|-1|0|1|0|205
scaffold_107_1_siR6	NNU_004457-RA	2.5	21	642	1	21	528	547	21	20	0	NNU_004457-RA transcript Name:"Similar to At4g01050 Uncharacterized protein At4g01050, chloroplastic (Arabidopsis thaliana)" offset:0 AED:1.00 eAED:1.00 QI:0|0|0|0|0|0|3|0|214
scaffold_170_1_siR17	NNU_012152-RA	2.5	21	6675	1	21	3234	3253	21	20	0	NNU_012152-RA transcript Name:"Similar to DSPP Dentin sialophosphoprotein (Homo sapiens)" offset:0 AED:1.00 eAED:1.00 QI:0|0|0|0|0|0|18|0|2225
scaffold_326_2_siR11	NNU_017808-RA	2.5	21	6704	1	21	1018	1037	21	20	0	NNU_017808-RA transcript Name:"Similar to NPR5 Regulatory protein NPR5 (Arabidopsis thaliana)" offset:240 AED:1.00 eAED:1.00 QI:240|0|0|0|0|0|2|4997|488
scaffold_131_1_siR4	NNU_021283-RA	2.5	21	673	1	21	231	250	21	20	0	NNU_021283-RA transcript Name:"Protein of unknown function" offset:394 AED:1.00 eAED:1.00 QI:394|0|0|0|0|0|5|0|92
scaffold_107_1_siR5	NNU_025874-RA	2.5	21	684	1	21	143	162	21	20	0	NNU_025874-RA transcript Name:"Protein of unknown function" offset:0 AED:1.00 eAED:1.00 QI:0|0|0|0|0|0|5|0|227
scaffold_170_1_siR17	NNU_016846-RA	2.5	21	6855	2	21	355	375	20	21	15	NNU_016846-RA transcript Name:"Similar to USP53 Inactive ubiquitin carboxyl-terminal hydrolase 53 (Homo sapiens)" offset:460 AED:1.00 eAED:1.00 QI:460|0|0|0|0|0|14|1127|1755
scaffold_65_1_siR11	NNU_000254-RA	2.5	21	693	1	20	354	374	20	21	0	NNU_000254-RA transcript Name:"Similar to asd Aspartate-semialdehyde dehydrogenase (Synechocystis sp. (strain ATCC 27184 / PCC 6803 / N-1))" offset:153 AED:1.00 eAED:1.00 QI:153|0|0|0|0|0|8|0|179
scaffold_87_1_siR2	NNU_003609-RA	2.5	21	6945	1	21	491	510	21	20	14.5	NNU_003609-RA transcript Name:"Similar to PDR7 Putative pleiotropic drug resistance protein 7 (Oryza sativa subsp. japonica)" offset:0 AED:1.00 eAED:1.00 QI:0|0|0|0|0|0|26|0|2314
scaffold_65_1_siR10	NNU_015868-RA	2.5	21	7215	1	21	6848	6867	21	20	0	NNU_015868-RA transcript Name:"Similar to ASHH2 Histone-lysine N-methyltransferase ASHH2 (Arabidopsis thaliana)" offset:128 AED:1.00 eAED:1.00 QI:128|0|0|0|0|0|17|868|2072
scaffold_87_1_siR5	NNU_009851-RA	2.5	21	738	1	21	137	156	21	20	12	NNU_009851-RA transcript Name:"Protein of unknown function" offset:0 AED:1.00 eAED:1.00 QI:0|0|0|0|0|0|4|0|245
scaffold_87_1_siR5	NNU_010449-RA	2.5	21	7439	1	20	1608	1628	20	21	0	NNU_010449-RA transcript Name:"Similar to Glutamate synthase [NADH], amyloplastic (Medicago sativa)" offset:0 AED:1.00 eAED:1.00 QI:0|0|0|0|0|0|21|503|2311
scaffold_10_1_siR1	NNU_005026-RA	2.5	21	753	1	21	45	64	21	20	13	NNU_005026-RA transcript Name:"Protein of unknown function" offset:0 AED:1.00 eAED:1.00 QI:0|0|0|0|0|0|7|0|251
sf_88_1_siR2	NNU_006488-RA	2.5	21	771	1	20	234	254	20	21	14.5	NNU_006488-RA transcript Name:"Protein of unknown function" offset:0 AED:1.00 eAED:1.00 QI:0|0|0|0|0|0|2|0|256
scaffold_326_3_siR11	NNU_020643-RA	2.5	21	774	1	20	6	26	20	21	0	NNU_020643-RA transcript Name:"Protein of unknown function" offset:0 AED:1.00 eAED:1.00 QI:0|0|0|0|0|0|2|0|258
scaffold_106_1_siR10	NNU_023572-RA	2.5	21	775	1	20	679	699	20	21	0	NNU_023572-RA transcript Name:"Similar to At3g03100 Probable NADH dehydrogenase [ubiquinone] 1 alpha subcomplex subunit 12 (Arabidopsis thaliana)" offset:23 AED:1.00 eAED:1.00 QI:23|0|0|0|0|0|5|281|156
scaffold_65_1_siR1	NNU_020867-RA	2.5	21	8051	1	21	6135	6154	21	20	0	NNU_020867-RA transcript Name:"Similar to Pigb GPI mannosyltransferase 3 (Mus musculus)" offset:351 AED:1.00 eAED:1.00 QI:351|0|0|0|0|0|9|6101|532
scaffold_170_1_siR26	NNU_019906-RA	2.5	21	806	1	20	696	716	20	21	12	NNU_019906-RA transcript Name:"Similar to F Dihydroflavonol-4-reductase (Callistephus chinensis)" offset:0 AED:1.00 eAED:1.00 QI:0|0|0|0|0|0|4|311|164
sf_39_1_siR15	NNU_020432-RA	2.5	21	814	1	20	680	700	20	21	0	NNU_020432-RA transcript Name:"Similar to RAR1 Cysteine and histidine-rich domain-containing protein RAR1 (Arabidopsis thaliana)" offset:394 AED:1.00 eAED:1.00 QI:394|0|0|0|0|0|3|0|139
scaffold_326_3_siR6	NNU_015314-RA	2.5	21	823	1	21	721	740	21	20	14	NNU_015314-RA transcript Name:"Similar to WRKY72 Probable WRKY transcription factor 72 (Arabidopsis thaliana)" offset:0 AED:1.00 eAED:1.00 QI:0|0|0|0|0|0|2|559|87
scaffold_65_1_siR10	NNU_000788-RA	2.5	21	835	1	21	705	724	21	20	0	NNU_000788-RA transcript Name:"Similar to BHLH135 Transcription factor bHLH135 (Arabidopsis thaliana)" offset:364 AED:1.00 eAED:1.00 QI:364|0|0|0|0|0|2|192|92
scaffold_65_1_siR7	NNU_011363-RA	2.5	21	864	1	20	533	553	20	21	0	NNU_011363-RA transcript Name:"Similar to pctA Ethanolamine-phosphate cytidylyltransferase (Dictyostelium discoideum)" offset:0 AED:1.00 eAED:1.00 QI:0|0|0|0|0|0|4|0|287
scaffold_107_1_siR3	NNU_008603-RA	2.5	21	874	1	20	363	383	20	21	11	NNU_008603-RA transcript Name:"Similar to Caskin1 Caskin-1 (Rattus norvegicus)" offset:131 AED:1.00 eAED:1.00 QI:131|0|0|0|0|0|2|377|121
scaffold_107_1_siR10	NNU_015628-RA	2.5	21	906	1	21	106	125	21	20	0	NNU_015628-RA transcript Name:"Similar to PCMP-E17 Pentatricopeptide repeat-containing protein At4g14170 (Arabidopsis thaliana)" offset:0 AED:1.00 eAED:1.00 QI:0|0|0|0|0|0|3|0|301
scaffold_90_1_siR2	NNU_002346-RA	2.5	21	921	1	20	603	623	20	21	11	NNU_002346-RA transcript Name:"Similar to At5g22750 Putative SWI/SNF-related matrix-associated actin-dependent regulator of chromatin subfamily A member 3-like 2 (Arabidopsis thaliana)" offset:27 AED:1.00 eAED:1.00 QI:27|0|0|0|0|0|7|0|297
scaffold_170_1_siR20	NNU_004312-RA	2.5	21	969	1	21	855	874	21	20	0	NNU_004312-RA transcript Name:"Similar to LOB Protein LATERAL ORGAN BOUNDARIES (Arabidopsis thaliana)" offset:405 AED:1.00 eAED:1.00 QI:405|0|0|0|0|0|2|0|187
scaffold_149_1_siR11	NNU_001721-RA	2.5	21	970	1	21	749	768	21	20	0	NNU_001721-RA transcript Name:"Similar to MUB3 Membrane-anchored ubiquitin-fold protein 3 (Oryza sativa subsp. japonica)" offset:541 AED:1.00 eAED:1.00 QI:541|0|0|0|0|0|7|0|142
scaffold_170_1_siR18	NNU_010545-RA	2.5	21	979	1	20	938	958	20	21	11	NNU_010545-RA transcript Name:"Similar to Auxin-repressed 12.5 kDa protein (Fragaria ananassa)" offset:0 AED:1.00 eAED:1.00 QI:0|0|0|0|0|0|3|430|182
scaffold_106_1_siR1	NNU_018181-RA	2.5	21	998	2	21	286	306	20	21	0	NNU_018181-RA transcript Name:"Protein of unknown function" offset:215 AED:1.00 eAED:1.00 QI:215|0|0|0|0|0|5|0|260
sf_39_1_siR12	NNU_001548-RA	2.5	21	1137	1	21	103	124	21	22	0	NNU_001548-RA transcript Name:"Similar to GEM1 Mitochondrial Rho GTPase 1 (Candida albicans)" offset:66 AED:1.00 eAED:1.00 QI:66|0|0|0|0|0|4|447|207
scaffold_170_1_siR16	NNU_021119-RA	2.5	21	1146	1	21	363	384	21	22	0	NNU_021119-RA transcript Name:"Protein of unknown function" offset:3 AED:1.00 eAED:1.00 QI:3|0|0|0|0|0|3|0|380
scaffold_170_1_siR21	NNU_011179-RA	2.5	21	1158	1	21	698	719	21	22	0	NNU_011179-RA transcript Name:"Similar to At4g29360 Glucan endo-1,3-beta-glucosidase 12 (Arabidopsis thaliana)" offset:0 AED:1.00 eAED:1.00 QI:0|-1|0|0|-1|0|1|0|385
scaffold_170_1_siR25	NNU_008431-RA	2.5	21	1345	1	21	1215	1236	21	22	0	NNU_008431-RA transcript Name:"Similar to C20orf30 UPF0414 transmembrane protein C20orf30 (Homo sapiens)" offset:350 AED:1.00 eAED:1.00 QI:350|0|0|0|0|0|4|644|116
scaffold_170_1_siR21	NNU_006892-RA	2.5	21	1367	1	21	1145	1166	21	22	0	NNU_006892-RA transcript Name:"Similar to Mlf1 Myeloid leukemia factor 1 (Mus musculus)" offset:0 AED:1.00 eAED:1.00 QI:0|0|0|0|0|0|7|512|284
scaffold_65_1_siR11	NNU_016590-RA	2.5	21	1490	1	21	1066	1087	21	22	15	NNU_016590-RA transcript Name:"Similar to fosB Metallothiol transferase fosB (Bacillus licheniformis (strain DSM 13 / ATCC 14580))" offset:98 AED:1.00 eAED:1.00 QI:98|0|0|0|0|0|6|153|412
scaffold_170_1_siR21	NNU_009299-RA	2.5	21	1746	1	21	1290	1311	21	22	0	NNU_009299-RA transcript Name:"Similar to Prkag2 5'-AMP-activated protein kinase subunit gamma-2 (Mus musculus)" offset:269 AED:1.00 eAED:1.00 QI:269|0|0|0|0|0|7|757|239
scaffold_65_1_siR6	NNU_012021-RA	2.5	21	1761	1	21	1245	1266	21	22	0	NNU_012021-RA transcript Name:"Similar to PCMP-E96 Putative pentatricopeptide repeat-containing protein At3g25060, mitochondrial (Arabidopsis thaliana)" offset:0 AED:1.00 eAED:1.00 QI:0|0|0|0|0|0|2|0|586
scaffold_170_1_siR31	NNU_015846-RA	2.5	21	1870	1	21	1358	1379	21	22	0	NNU_015846-RA transcript Name:"Similar to NRAMP5 Metal transporter Nramp5 (Oryza sativa subsp. japonica)" offset:33 AED:1.00 eAED:1.00 QI:33|0|0|0|0|0|12|172|554
sf_39_1_siR4	NNU_025135-RA	2.5	21	1902	1	21	1873	1894	21	22	0	NNU_025135-RA transcript Name:"Similar to csd Probable cysteine desulfurase (Staphylococcus aureus (strain COL))" offset:0 AED:1.00 eAED:1.00 QI:0|0|0|0|0|0|6|0|633
scaffold_8_2_siR8	NNU_016625-RA	2.5	21	1944	1	21	419	440	21	22	0	NNU_016625-RA transcript Name:"Similar to At1g35710 Probable leucine-rich repeat receptor-like protein kinase At1g35710 (Arabidopsis thaliana)" offset:0 AED:1.00 eAED:1.00 QI:0|-1|0|0|-1|0|1|0|647
sf_39_1_siR4	NNU_009802-RA	2.5	21	1947	1	21	1918	1939	21	22	0	NNU_009802-RA transcript Name:"Similar to csd Probable cysteine desulfurase (Staphylococcus epidermidis (strain ATCC 12228))" offset:0 AED:1.00 eAED:1.00 QI:0|0|0|0|0|0|5|0|648
scaffold_106_1_siR8	NNU_016318-RA	2.5	21	1962	1	21	104	125	21	22	11	NNU_016318-RA transcript Name:"Similar to At5g13770 Pentatricopeptide repeat-containing protein At5g13770, chloroplastic (Arabidopsis thaliana)" offset:0 AED:1.00 eAED:1.00 QI:0|0|0|0|0|0|2|0|653
scaffold_65_1_siR12	NNU_013172-RA	2.5	21	1977	1	21	1784	1805	21	22	14	NNU_013172-RA transcript Name:"Protein of unknown function" offset:217 AED:1.00 eAED:1.00 QI:217|0|0|0|0|0|5|290|489
scaffold_326_2_siR6	NNU_024175-RA	2.5	21	1985	1	21	795	816	21	22	0	NNU_024175-RA transcript Name:"Similar to ADP-ribosylation factor 1 (Solanum tuberosum)" offset:1520 AED:1.00 eAED:1.00 QI:1520|0|0|0|0|0|6|0|154
scaffold_170_1_siR21	NNU_004692-RA	2.5	21	2219	1	21	1817	1838	21	22	13	NNU_004692-RA transcript Name:"Similar to At2g29880 Uncharacterized protein At2g29880 (Arabidopsis thaliana)" offset:311 AED:1.00 eAED:1.00 QI:311|0|0|0|0|0|3|801|368
scaffold_10_1_siR4	NNU_017438-RA	2.5	21	2411	1	21	88	109	21	22	13.5	NNU_017438-RA transcript Name:"Similar to pgi Glucose-6-phosphate isomerase (Nostoc punctiforme (strain ATCC 29133 / PCC 73102))" offset:125 AED:1.00 eAED:1.00 QI:125|0|0|0|0|0|14|375|636
scaffold_65_1_siR13	NNU_015614-RA	2.5	21	2541	1	21	503	524	21	22	14.5	NNU_015614-RA transcript Name:"Similar to IAP1 Apoptosis inhibitor 1 (Orgyia pseudotsugata multicapsid polyhedrosis virus)" offset:562 AED:1.00 eAED:1.00 QI:562|0|0|0|0|0|4|1187|263
scaffold_107_1_siR4	NNU_025722-RA	2.5	21	2728	1	21	2497	2518	21	22	0	NNU_025722-RA transcript Name:"Similar to Otg1 Uncharacterized protein C10orf118 homolog (Mus musculus)" offset:109 AED:1.00 eAED:1.00 QI:109|0|0|0|0|0|3|0|872
scaffold_87_1_siR3	NNU_003655-RA	2.5	21	3305	1	21	1000	1021	21	22	13	NNU_003655-RA transcript Name:"Similar to At4g27190 Disease resistance protein At4g27190 (Arabidopsis thaliana)" offset:230 AED:1.00 eAED:1.00 QI:230|0|0|0|0|0|3|0|1024
scaffold_106_1_siR10	NNU_005598-RA	2.5	21	3545	1	21	161	182	21	22	14	NNU_005598-RA transcript Name:"Similar to At1g67720 Probable LRR receptor-like serine/threonine-protein kinase At1g67720 (Arabidopsis thaliana)" offset:350 AED:1.00 eAED:1.00 QI:350|0|0|0|0|0|15|381|937
scaffold_107_1_siR3	NNU_007010-RA	2.5	21	3914	1	21	1405	1426	21	22	15.5	NNU_007010-RA transcript Name:"Similar to MPK16 Mitogen-activated protein kinase 16 (Arabidopsis thaliana)" offset:893 AED:1.00 eAED:1.00 QI:893|0|0|0|0|0|10|1335|561
scaffold_131_1_siR18	NNU_001416-RA	2.5	21	650	1	21	138	159	21	22	0	NNU_001416-RA transcript Name:"Similar to sll0608 Ycf49-like protein (Synechocystis sp. (strain ATCC 27184 / PCC 6803 / N-1))" offset:350 AED:1.00 eAED:1.00 QI:350|0|0|0|0|0|4|0|99
scaffold_8_2_siR11	NNU_018533-RA	2.5	21	881	1	21	50	71	21	22	14.5	NNU_018533-RA transcript Name:"Similar to IGS1 Isoeugenol synthase 1 (Petunia hybrida)" offset:0 AED:1.00 eAED:1.00 QI:0|0|0|0|0|0|5|23|285
scaffold_326_2_siR13	NNU_020461-RA	2.5	21	999	1	21	836	857	21	22	0	NNU_020461-RA transcript Name:"Protein of unknown function" offset:414 AED:1.00 eAED:1.00 QI:414|0|0|0|0|0|3|240|114
scaffold_149_1_siR2	NNU_002259-RA	2.5	21	1044	1	20	284	303	20	20	0	NNU_002259-RA transcript Name:"Protein of unknown function" offset:162 AED:1.00 eAED:1.00 QI:162|0|0|0|0|0|6|0|294
scaffold_170_1_siR6	NNU_009720-RA	2.5	21	1107	1	21	887	905	21	19	0	NNU_009720-RA transcript Name:"Similar to At5g45960 GDSL esterase/lipase At5g45960 (Arabidopsis thaliana)" offset:0 AED:1.00 eAED:1.00 QI:0|0|0|0|0|0|5|0|368
scaffold_106_1_siR2	NNU_013049-RA	2.5	21	1120	1	21	138	156	21	19	13.5	NNU_013049-RA transcript Name:"Similar to At5g43560 MATH domain-containing protein At5g43560 (Arabidopsis thaliana)" offset:0 AED:1.00 eAED:1.00 QI:0|0|0|0|0|0|4|310|269
scaffold_10_1_siR3	NNU_013744-RA	2.5	21	1139	3	21	45	65	19	21	0	NNU_013744-RA transcript Name:"Similar to ARAC3 Rac-like GTP-binding protein ARAC3 (Arabidopsis thaliana)" offset:0 AED:1.00 eAED:1.00 QI:0|0|0|0|0|0|8|392|248
scaffold_10_1_siR10	NNU_013416-RA	2.5	21	1143	1	20	439	458	20	20	0	NNU_013416-RA transcript Name:"Protein of unknown function" offset:0 AED:1.00 eAED:1.00 QI:0|0|0|0|0|0|4|552|196
scaffold_10_1_siR4	NNU_012029-RA	2.5	21	1147	1	21	602	620	21	19	0	NNU_012029-RA transcript Name:"Similar to ORP1D Oxysterol-binding protein-related protein 1D (Arabidopsis thaliana)" offset:892 AED:1.00 eAED:1.00 QI:892|0|0|0|0|0|4|0|84
scaffold_149_1_siR2	NNU_018995-RA	2.5	21	1149	1	20	858	877	20	20	0	NNU_018995-RA transcript Name:"Protein of unknown function" offset:0 AED:1.00 eAED:1.00 QI:0|0|0|0|0|0|4|0|382
scaffold_170_1_siR12	NNU_000514-RA	2.5	21	1167	1	20	483	502	20	20	0	NNU_000514-RA transcript Name:"Similar to 33 kDa ribonucleoprotein, chloroplastic (Nicotiana sylvestris)" offset:0 AED:1.00 eAED:1.00 QI:0|0|0|0|0|0|4|258|302
scaffold_131_1_siR15	NNU_007957-RA	2.5	21	1180	3	21	1115	1135	19	21	0	NNU_007957-RA transcript Name:"Similar to PSRP2 30S ribosomal protein 2, chloroplastic (Spinacia oleracea)" offset:161 AED:1.00 eAED:1.00 QI:161|0|0|0|0|0|4|251|255
scaffold_65_1_siR10	NNU_021650-RA	2.5	21	1191	1	19	533	553	19	21	0	NNU_021650-RA transcript Name:"Similar to ark1 Serine/threonine-protein kinase ark1 (Schizosaccharomyces pombe (strain ATCC 38366 / 972))" offset:0 AED:1.00 eAED:1.00 QI:0|0|0|0|0|0|6|0|397
scaffold_10_1_siR3	NNU_012386-RA	2.5	21	1232	1	21	78	96	21	19	0	NNU_012386-RA transcript Name:"Similar to YRDC YrdC domain-containing protein, mitochondrial (Bos taurus)" offset:2 AED:1.00 eAED:1.00 QI:2|0|0|0|0|0|4|465|254
scaffold_170_1_siR10	NNU_018318-RA	2.5	21	1236	2	21	475	494	20	20	0	NNU_018318-RA transcript Name:"Similar to RAD23-2 Putative DNA repair protein RAD23-2 (Arabidopsis thaliana)" offset:0 AED:1.00 eAED:1.00 QI:0|0|0|0|0|0|2|954|93
scaffold_170_1_siR28	NNU_000707-RA	2.5	21	1236	3	21	523	543	19	21	0	NNU_000707-RA transcript Name:"Similar to RAX3 Transcription factor RAX3 (Arabidopsis thaliana)" offset:0 AED:1.00 eAED:1.00 QI:0|0|0|0|0|0|3|0|411
scaffold_65_1_siR10	NNU_002321-RA	2.5	21	1282	2	21	310	329	20	20	0	NNU_002321-RA transcript Name:"Protein of unknown function" offset:1064 AED:1.00 eAED:1.00 QI:1064|0|0|0|0|0|3|50|55
scaffold_107_1_siR11	NNU_009380-RA	2.5	21	1305	1	21	562	580	21	19	0	NNU_009380-RA transcript Name:"Similar to 10-deacetylbaccatin III 10-O-acetyltransferase (Taxus cuspidata)" offset:0 AED:1.00 eAED:1.00 QI:0|0|0|0|0|0|2|0|434
sf_39_1_siR1	NNU_003164-RA	2.5	21	1312	3	21	384	404	19	21	0	NNU_003164-RA transcript Name:"Similar to RPL7A 60S ribosomal protein L7a (Oryza sativa subsp. japonica)" offset:88 AED:1.00 eAED:1.00 QI:88|0|0|0|0|0|7|384|279
scaffold_106_1_siR1	NNU_020866-RA	2.5	21	1317	1	21	8	26	21	19	0	NNU_020866-RA transcript Name:"Similar to EIN4 Protein EIN4 (Arabidopsis thaliana)" offset:0 AED:1.00 eAED:1.00 QI:0|0|0|0|0|0|5|0|438
scaffold_8_2_siR2	NNU_021129-RA	2.5	21	1320	1	20	157	176	20	20	13	NNU_021129-RA transcript Name:"Similar to PAL6 Phenylalanine ammonia-lyase (Citrus limon)" offset:0 AED:1.00 eAED:1.00 QI:0|0|0|0|0|0|5|0|439
scaffold_65_1_siR10	NNU_000548-RA	2.5	21	1323	3	21	530	550	19	21	11.5	NNU_000548-RA transcript Name:"Similar to Gpr107 Protein GPR107 (Mus musculus)" offset:0 AED:1.00 eAED:1.00 QI:0|-1|0|0|-1|0|1|0|440
scaffold_8_2_siR13	NNU_006236-RA	2.5	21	1338	3	21	811	831	19	21	0	NNU_006236-RA transcript Name:"Similar to GATA28 GATA transcription factor 28 (Arabidopsis thaliana)" offset:0 AED:1.00 eAED:1.00 QI:0|0|0|0|0|0|11|411|308
scaffold_131_1_siR6	NNU_022842-RA	2.5	21	1384	2	21	1307	1326	20	20	0	NNU_022842-RA transcript Name:"Similar to cdon Cell adhesion molecule-related/down-regulated by oncogenes (Xenopus laevis)" offset:0 AED:1.00 eAED:1.00 QI:0|0|0|0|0|0|2|445|312
sf_39_1_siR5	NNU_004090-RA	2.5	21	1424	2	20	1210	1230	19	21	0	NNU_004090-RA transcript Name:"Similar to CCDC84 Coiled-coil domain-containing protein 84 (Homo sapiens)" offset:260 AED:1.00 eAED:1.00 QI:260|0|0|0|0|0|5|0|387
scaffold_170_1_siR13	NNU_018811-RA	2.5	21	1426	1	21	344	362	21	19	0	NNU_018811-RA transcript Name:"Protein of unknown function" offset:348 AED:1.00 eAED:1.00 QI:348|0|0|0|0|0|6|310|255
scaffold_326_1_siR14	NNU_024168-RA	2.5	21	1458	1	20	95	114	20	20	12	NNU_024168-RA transcript Name:"Similar to At1g47056 F-box protein At1g47056 (Arabidopsis thaliana)" offset:0 AED:1.00 eAED:1.00 QI:0|0|0|0|0|0|3|0|485
scaffold_106_1_siR8	NNU_012882-RA	2.5	21	1458	2	21	9	28	20	20	0	NNU_012882-RA transcript Name:"Similar to fol1 Folic acid synthesis protein fol1 (Schizosaccharomyces pombe (strain ATCC 38366 / 972))" offset:0 AED:1.00 eAED:1.00 QI:0|0|0|0|0|0|3|0|485
scaffold_149_1_siR8	NNU_024168-RA	2.5	21	1458	2	21	95	114	20	20	12	NNU_024168-RA transcript Name:"Similar to At1g47056 F-box protein At1g47056 (Arabidopsis thaliana)" offset:0 AED:1.00 eAED:1.00 QI:0|0|0|0|0|0|3|0|485
scaffold_8_2_siR3	NNU_013732-RA	2.5	21	1458	3	21	258	278	19	21	0	NNU_013732-RA transcript Name:"Similar to AAP3 Amino acid permease 3 (Arabidopsis thaliana)" offset:0 AED:1.00 eAED:1.00 QI:0|0|0|0|0|0|7|0|485
scaffold_107_1_siR8	NNU_024806-RA	2.5	21	1500	1	21	1170	1188	21	19	12.5	NNU_024806-RA transcript Name:"Similar to PATL1 Patellin-1 (Arabidopsis thaliana)" offset:0 AED:1.00 eAED:1.00 QI:0|0|0|0|0|0|4|0|499
scaffold_65_1_siR13	NNU_018674-RA	2.5	21	1525	1	21	384	402	21	19	0	NNU_018674-RA transcript Name:"Similar to IAP1 Apoptosis inhibitor 1 (Orgyia pseudotsugata multicapsid polyhedrosis virus)" offset:448 AED:1.00 eAED:1.00 QI:448|0|0|0|0|0|4|294|260
scaffold_65_1_siR6	NNU_003681-RA	2.5	21	1556	2	20	1434	1454	19	21	0	NNU_003681-RA transcript Name:"Protein of unknown function" offset:0 AED:1.00 eAED:1.00 QI:0|0|0|0|0|0|5|992|187
sf_39_1_siR15	NNU_002103-RA	2.5	21	1632	3	21	317	337	19	21	12	NNU_002103-RA transcript Name:"Similar to At1g47056 F-box protein At1g47056 (Arabidopsis thaliana)" offset:0 AED:1.00 eAED:1.00 QI:0|0|0|0|0|0|2|0|543
scaffold_65_1_siR1	NNU_021939-RA	2.5	21	1638	1	20	153	172	20	20	0	NNU_021939-RA transcript Name:"Protein of unknown function" offset:389 AED:1.00 eAED:1.00 QI:389|0|0|0|0|0|4|823|141
scaffold_65_1_siR1	NNU_001698-RA	2.5	21	1666	1	20	135	154	20	20	0	NNU_001698-RA transcript Name:"Similar to COL13 Zinc finger protein CONSTANS-LIKE 13 (Arabidopsis thaliana)" offset:424 AED:1.00 eAED:1.00 QI:424|0|0|0|0|0|5|0|413
scaffold_326_1_siR8	NNU_001200-RA	2.5	21	1694	1	21	87	105	21	19	0	NNU_001200-RA transcript Name:"Similar to HERC2 Probable E3 ubiquitin-protein ligase HERC2 (Drosophila melanogaster)" offset:195 AED:1.00 eAED:1.00 QI:195|0|0|0|0|0|11|230|422
scaffold_149_1_siR13	NNU_001200-RA	2.5	21	1694	1	21	88	106	21	19	0	NNU_001200-RA transcript Name:"Similar to HERC2 Probable E3 ubiquitin-protein ligase HERC2 (Drosophila melanogaster)" offset:195 AED:1.00 eAED:1.00 QI:195|0|0|0|0|0|11|230|422
scaffold_87_1_siR6	NNU_022960-RA	2.5	21	1762	1	20	1156	1175	20	20	0	NNU_022960-RA transcript Name:"Similar to ATK4 Kinesin-4 (Arabidopsis thaliana)" offset:0 AED:1.00 eAED:1.00 QI:0|0|0|0|0|0|8|388|457
scaffold_90_1_siR1	NNU_001397-RA	2.5	21	1838	3	21	960	980	19	21	0	NNU_001397-RA transcript Name:"Similar to CRTL-E-1 Lycopene epsilon cyclase, chloroplastic (Solanum lycopersicum)" offset:353 AED:1.00 eAED:1.00 QI:353|0|0|0|0|0|8|1053|143
scaffold_8_2_siR13	NNU_010103-RA	2.5	21	1847	2	21	1058	1077	20	20	0	NNU_010103-RA transcript Name:"Similar to Alliin lyase 1 (Allium sativum)" offset:0 AED:1.00 eAED:1.00 QI:0|0|0|0|0|0|6|245|533
scaffold_65_1_siR12	NNU_017293-RA	2.5	21	1871	1	20	1773	1792	20	20	0	NNU_017293-RA transcript Name:"Similar to HMGS Hydroxymethylglutaryl-CoA synthase (Arabidopsis thaliana)" offset:131 AED:1.00 eAED:1.00 QI:131|0|0|0|0|0|12|312|475
scaffold_170_1_siR10	NNU_010145-RA	2.5	21	1895	2	21	512	531	20	20	0	NNU_010145-RA transcript Name:"Similar to RSP40 Immediate-early protein RSP40 (Suid herpesvirus 1 (strain Kaplan))" offset:638 AED:1.00 eAED:1.00 QI:638|0|0|0|0|0|10|0|418
scaffold_10_1_siR1	NNU_013238-RA	2.5	21	1919	1	19	357	377	19	21	0	NNU_013238-RA transcript Name:"Protein of unknown function" offset:397 AED:1.00 eAED:1.00 QI:397|0|0|0|0|0|3|652|289
scaffold_326_2_siR12	NNU_023653-RA	2.5	21	1926	2	21	616	635	20	20	0	NNU_023653-RA transcript Name:"Similar to Exoc7 Exocyst complex component 7 (Rattus norvegicus)" offset:0 AED:1.00 eAED:1.00 QI:0|-1|0|0|-1|0|1|0|641
scaffold_87_1_siR4	NNU_016340-RA	2.5	21	1971	2	21	1776	1795	20	20	0	NNU_016340-RA transcript Name:"Similar to MS1 PHD finger protein MALE STERILITY 1 (Arabidopsis thaliana)" offset:0 AED:1.00 eAED:1.00 QI:0|0|0|0|0|0|4|0|657
scaffold_10_1_siR1	NNU_007703-RA	2.5	21	2002	1	21	105	123	21	19	14.5	NNU_007703-RA transcript Name:"Similar to SD25 G-type lectin S-receptor-like serine/threonine-protein kinase SD2-5 (Arabidopsis thaliana)" offset:207 AED:1.00 eAED:1.00 QI:207|0|0|0|0|0|2|406|462
scaffold_90_1_siR4	NNU_019285-RA	2.5	21	2009	3	21	1316	1336	19	21	0	NNU_019285-RA transcript Name:"Protein of unknown function" offset:989 AED:1.00 eAED:1.00 QI:989|0|0|0|0|0|3|129|296
scaffold_65_1_siR3	NNU_025290-RA	2.5	21	2010	2	21	475	494	20	20	0	NNU_025290-RA transcript Name:"Similar to At2g19210 Putative leucine-rich repeat receptor-like protein kinase At2g19210 (Arabidopsis thaliana)" offset:0 AED:1.00 eAED:1.00 QI:0|0|0|0|0|0|9|0|670
scaffold_107_1_siR10	NNU_017941-RA	2.5	21	2109	2	21	961	980	20	20	0	NNU_017941-RA transcript Name:"Similar to LRR-RLK Probable leucine-rich repeat receptor-like serine/threonine-protein kinase At3g14840 (Arabidopsis thaliana)" offset:0 AED:1.00 eAED:1.00 QI:0|0|0|0|0|0|8|240|622
scaffold_170_1_siR22	NNU_017165-RA	2.5	21	2125	1	19	347	367	19	21	0	NNU_017165-RA transcript Name:"Similar to RING1A Putative E3 ubiquitin-protein ligase RING1a (Arabidopsis thaliana)" offset:293 AED:1.00 eAED:1.00 QI:293|0|0|0|0|0|10|389|480
scaffold_65_1_siR1	NNU_025220-RA	2.5	21	2138	2	21	137	156	20	20	0	NNU_025220-RA transcript Name:"Protein of unknown function" offset:70 AED:1.00 eAED:1.00 QI:70|0|0|0|0|0|4|445|540
scaffold_8_2_siR12	NNU_021190-RA	2.5	21	2306	2	20	1958	1978	19	21	13.5	NNU_021190-RA transcript Name:"Similar to ale1 Lysophospholipid acyltransferase (Schizosaccharomyces pombe (strain ATCC 38366 / 972))" offset:391 AED:1.00 eAED:1.00 QI:391|0|0|0|0|0|8|520|464
scaffold_90_1_siR1	NNU_010723-RA	2.5	21	2359	3	21	1725	1745	19	21	0	NNU_010723-RA transcript Name:"Similar to CRTL-E-1 Lycopene epsilon cyclase, chloroplastic (Solanum lycopersicum)" offset:178 AED:1.00 eAED:1.00 QI:178|0|0|0|0|0|11|579|533
scaffold_107_1_siR10	NNU_017936-RA	2.5	21	2380	2	21	997	1016	20	20	0	NNU_017936-RA transcript Name:"Similar to LRR-RLK Probable leucine-rich repeat receptor-like serine/threonine-protein kinase At3g14840 (Arabidopsis thaliana)" offset:0 AED:1.00 eAED:1.00 QI:0|0|0|0|0|0|10|478|633
scaffold_90_1_siR1	NNU_007839-RA	2.5	21	2437	1	19	296	316	19	21	13	NNU_007839-RA transcript Name:"Similar to CPK32 Calcium-dependent protein kinase 32 (Arabidopsis thaliana)" offset:830 AED:1.00 eAED:1.00 QI:830|0|0|0|0|0|9|17|529
scaffold_131_1_siR8	NNU_019967-RA	2.5	21	2439	1	20	1588	1607	20	20	12.5	NNU_019967-RA transcript Name:"Similar to AHA9 ATPase 9, plasma membrane-type (Arabidopsis thaliana)" offset:73 AED:1.00 eAED:1.00 QI:73|0|0|0|0|0|11|296|689
scaffold_107_1_siR5	NNU_010079-RA	2.5	21	2442	1	20	905	924	20	20	0	NNU_010079-RA transcript Name:"Protein of unknown function" offset:529 AED:1.00 eAED:1.00 QI:529|0|0|0|0|0|2|1667|81
scaffold_131_1_siR13	NNU_021761-RA	2.5	21	2514	2	20	1110	1130	19	21	0	NNU_021761-RA transcript Name:"Similar to HSP26-A Probable glutathione S-transferase (Glycine max)" offset:24 AED:1.00 eAED:1.00 QI:24|0|0|0|0|0|12|0|829
scaffold_8_2_siR2	NNU_011267-RA	2.5	21	2605	1	20	1220	1239	20	20	12	NNU_011267-RA transcript Name:"Similar to PAL6 Phenylalanine ammonia-lyase (Citrus limon)" offset:196 AED:1.00 eAED:1.00 QI:196|0|0|0|0|0|2|261|715
scaffold_149_1_siR11	NNU_005686-RA	2.5	21	2613	1	21	77	95	21	19	0	NNU_005686-RA transcript Name:"Similar to At2g28450 Zinc finger CCCH domain-containing protein 24 (Arabidopsis thaliana)" offset:0 AED:1.00 eAED:1.00 QI:0|0|0|0|0|0|16|0|870
scaffold_106_1_siR4	NNU_010180-RA	2.5	21	2638	1	20	1028	1047	20	20	0	NNU_010180-RA transcript Name:"Similar to SERK5 Somatic embryogenesis receptor kinase 5 (Arabidopsis thaliana)" offset:450 AED:1.00 eAED:1.00 QI:450|0|0|0|0|0|10|427|586
scaffold_10_1_siR10	NNU_020785-RA	2.5	21	2713	1	21	391	409	21	19	0	NNU_020785-RA transcript Name:"Similar to CYCD6-1 Putative cyclin-D6-1 (Arabidopsis thaliana)" offset:279 AED:1.00 eAED:1.00 QI:279|0|0|0|0|0|6|1474|319
scaffold_131_1_siR5	NNU_018078-RA	2.5	21	2865	1	19	1723	1743	19	21	0	NNU_018078-RA transcript Name:"Similar to At2g24130 Putative leucine-rich repeat receptor-like serine/threonine-protein kinase At2g24130 (Arabidopsis thaliana)" offset:0 AED:1.00 eAED:1.00 QI:0|0|0|0|0|0|3|0|954
scaffold_107_1_siR3	NNU_007132-RA	2.5	21	2901	2	20	88	108	19	21	14	NNU_007132-RA transcript Name:"Similar to WNK1 Probable serine/threonine-protein kinase WNK1 (Oryza sativa subsp. indica)" offset:330 AED:1.00 eAED:1.00 QI:330|0|0|0|0|0|7|351|739
sf_88_1_siR7	NNU_011685-RA	2.5	21	2907	1	20	2480	2499	20	20	11	NNU_011685-RA transcript Name:"Similar to sec14 Sec14 cytosolic factor (Schizosaccharomyces pombe (strain ATCC 38366 / 972))" offset:1053 AED:1.00 eAED:1.00 QI:1053|0|0|0|0|0|15|0|617
scaffold_106_1_siR9	NNU_019277-RA	2.5	21	2926	2	21	2669	2688	20	20	11.5	NNU_019277-RA transcript Name:"Similar to HEMA1 Glutamyl-tRNA reductase 1, chloroplastic (Cucumis sativus)" offset:414 AED:1.00 eAED:1.00 QI:414|0|0|0|0|0|3|853|552
scaffold_131_1_siR5	NNU_022415-RA	2.5	21	2964	2	21	1513	1532	20	20	0	NNU_022415-RA transcript Name:"Similar to aglZ Adventurous-gliding motility protein Z (Myxococcus xanthus (strain DK 1622))" offset:0 AED:1.00 eAED:1.00 QI:0|0|0|0|0|0|7|0|987
scaffold_131_1_siR18	NNU_011785-RA	2.5	21	2968	1	20	226	245	20	20	0	NNU_011785-RA transcript Name:"Similar to At4g33300 Probable disease resistance protein At4g33300 (Arabidopsis thaliana)" offset:517 AED:1.00 eAED:1.00 QI:517|0|0|0|0|0|5|0|816
scaffold_131_1_siR7	NNU_007147-RA	2.5	21	2989	1	19	242	262	19	21	0	NNU_007147-RA transcript Name:"Similar to SPBP8B7.15c Uncharacterized RING finger protein P8B7.15c (Schizosaccharomyces pombe (strain ATCC 38366 / 972))" offset:0 AED:1.00 eAED:1.00 QI:0|0|0|0|0|0|15|382|868
scaffold_107_1_siR6	NNU_021667-RA	2.5	21	3129	2	21	253	272	20	20	0	NNU_021667-RA transcript Name:"Similar to ACA12 Calcium-transporting ATPase 12, plasma membrane-type (Arabidopsis thaliana)" offset:0 AED:1.00 eAED:1.00 QI:0|-1|0|0|-1|0|1|0|1042
scaffold_170_1_siR27	NNU_026297-RA	2.5	21	3144	1	20	3090	3109	20	20	0	NNU_026297-RA transcript Name:"Similar to DDB1 DNA damage-binding protein 1 (Solanum cheesmanii)" offset:0 AED:1.00 eAED:1.00 QI:0|0|0|0|0|0|15|0|1048
scaffold_8_1_siR1	NNU_021294-RA	2.5	21	3363	2	20	144	164	19	21	0	NNU_021294-RA transcript Name:"Similar to Dock6 Dedicator of cytokinesis protein 6 (Mus musculus)" offset:0 AED:1.00 eAED:1.00 QI:0|0|0|0|0|0|15|0|1121
scaffold_65_1_siR14	NNU_018999-RA	2.5	21	3492	2	21	2612	2631	20	20	0	NNU_018999-RA transcript Name:"Similar to Pyruvate kinase, cytosolic isozyme (Glycine max)" offset:67 AED:1.00 eAED:1.00 QI:67|0|0|0|0|0|6|419|1001
scaffold_326_1_siR1	NNU_005487-RA	2.5	21	3566	1	21	990	1008	21	19	0	NNU_005487-RA transcript Name:"Similar to TKRP125 125 kDa kinesin-related protein (Nicotiana tabacum)" offset:16 AED:1.00 eAED:1.00 QI:16|0|0|0|0|0|23|526|1007
scaffold_65_1_siR1	NNU_022529-RA	2.5	21	3632	3	21	3074	3094	19	21	0	NNU_022529-RA transcript Name:"Similar to fam135b Protein FAM135B (Xenopus laevis)" offset:646 AED:1.00 eAED:1.00 QI:646|0|0|0|0|0|15|577|802
scaffold_131_1_siR16	NNU_004910-RA	2.5	21	3684	2	20	602	622	19	21	0	NNU_004910-RA transcript Name:"Protein of unknown function" offset:1881 AED:1.00 eAED:1.00 QI:1881|0|0|0|0|0|4|1425|125
scaffold_170_1_siR22	NNU_005986-RA	2.5	21	3708	3	21	2736	2756	19	21	11	NNU_005986-RA transcript Name:"Similar to DDB_G0289029 IST1-like protein (Dictyostelium discoideum)" offset:802 AED:1.00 eAED:1.00 QI:802|0|0|0|0|0|6|302|867
scaffold_8_1_siR6	NNU_017277-RA	2.5	21	3710	2	21	807	826	20	20	0	NNU_017277-RA transcript Name:"Similar to NPR3 Regulatory protein NPR3 (Arabidopsis thaliana)" offset:1605 AED:1.00 eAED:1.00 QI:1605|0|0|0|0|0|4|389|571
scaffold_10_1_siR1	NNU_026453-RA	2.5	21	3717	1	19	132	152	19	21	0	NNU_026453-RA transcript Name:"Similar to WAK5 Wall-associated receptor kinase 5 (Arabidopsis thaliana)" offset:0 AED:1.00 eAED:1.00 QI:0|0|0|0|0|0|5|0|1238
scaffold_10_1_siR10	NNU_003392-RA	2.5	21	4060	1	19	1050	1070	19	21	0	NNU_003392-RA transcript Name:"Similar to ATHB-15 Homeobox-leucine zipper protein ATHB-15 (Arabidopsis thaliana)" offset:1753 AED:1.00 eAED:1.00 QI:1753|0|0|0|0|0|17|0|768
scaffold_131_1_siR9	NNU_007579-RA	2.5	21	444	1	19	237	257	19	21	0	NNU_007579-RA transcript Name:"Similar to RPL11A 60S ribosomal protein L11-1 (Arabidopsis thaliana)" offset:0 AED:1.00 eAED:1.00 QI:0|0|0|0|0|0|2|0|147
scaffold_131_1_siR9	NNU_024414-RA	2.5	21	522	1	19	330	350	19	21	0	NNU_024414-RA transcript Name:"Similar to RPL11A 60S ribosomal protein L11-1 (Arabidopsis thaliana)" offset:0 AED:1.00 eAED:1.00 QI:0|-1|0|0|-1|0|1|0|173
scaffold_131_1_siR9	NNU_012791-RA	2.5	21	531	1	19	303	323	19	21	0	NNU_012791-RA transcript Name:"Similar to RPL11A 60S ribosomal protein L11-1 (Arabidopsis thaliana)" offset:0 AED:1.00 eAED:1.00 QI:0|0|0|0|0|0|2|0|176
scaffold_326_1_siR15	NNU_000403-RA	2.5	21	5355	2	21	2288	2307	20	20	0	NNU_000403-RA transcript Name:"Similar to RLP12 Receptor-like protein 12 (Arabidopsis thaliana)" offset:0 AED:1.00 eAED:1.00 QI:0|0|0|0|0|0|2|0|1784
scaffold_106_1_siR3	NNU_016290-RA	2.5	21	550	1	20	377	396	20	20	0	NNU_016290-RA transcript Name:"Protein of unknown function" offset:220 AED:1.00 eAED:1.00 QI:220|0|0|0|0|0|3|201|42
sf_39_1_siR3	NNU_017400-RA	2.5	21	576	3	21	258	278	19	21	0	NNU_017400-RA transcript Name:"Similar to HMGB15 High mobility group B protein 15 (Arabidopsis thaliana)" offset:0 AED:1.00 eAED:1.00 QI:0|0|0|0|0|0|2|0|191
scaffold_87_1_siR3	NNU_023917-RA	2.5	21	6190	1	21	1782	1800	21	19	0	NNU_023917-RA transcript Name:"Similar to lig1 DNA ligase 1 (Dictyostelium discoideum)" offset:357 AED:1.00 eAED:1.00 QI:357|0|0|0|0|0|9|706|1708
scaffold_131_1_siR4	NNU_013295-RA	2.5	21	676	1	21	160	178	21	19	12.5	NNU_013295-RA transcript Name:"Similar to At2g36660 Probable polyadenylate-binding protein At2g36660 (Arabidopsis thaliana)" offset:286 AED:1.00 eAED:1.00 QI:286|0|0|0|0|0|2|0|129
scaffold_10_1_siR7	NNU_002668-RA	2.5	21	6805	3	21	1806	1826	19	21	0	NNU_002668-RA transcript Name:"Similar to Muc19 Mucin-19 (Mus musculus)" offset:222 AED:1.00 eAED:1.00 QI:222|0|0|0|0|0|12|1387|1731
scaffold_170_1_siR30	NNU_020994-RA	2.5	21	6844	1	20	5539	5558	20	20	0	NNU_020994-RA transcript Name:"Similar to DME Transcriptional activator DEMETER (Arabidopsis thaliana)" offset:589 AED:1.00 eAED:1.00 QI:589|0|0|0|0|0|19|258|1998
sf_39_1_siR2	NNU_013924-RA	2.5	21	768	1	20	698	717	20	20	0	NNU_013924-RA transcript Name:"Similar to KRT9 Keratin, type I cytoskeletal 9 (Canis familiaris)" offset:0 AED:1.00 eAED:1.00 QI:0|0|0|0|0|0|6|0|255
scaffold_170_1_siR28	NNU_021134-RA	2.5	21	780	3	21	28	48	19	21	0	NNU_021134-RA transcript Name:"Protein of unknown function" offset:0 AED:1.00 eAED:1.00 QI:0|0|0|0|0|0|8|0|259
sf_39_1_siR13	NNU_000105-RA	2.5	21	8491	2	21	4389	4408	20	20	0	NNU_000105-RA transcript Name:"Protein of unknown function" offset:1085 AED:1.00 eAED:1.00 QI:1085|0|0|0|0|0|3|7082|107
scaffold_326_1_siR2	NNU_026508-RA	2.5	21	858	2	21	38	57	20	20	13.5	NNU_026508-RA transcript Name:"Similar to At1g12280 Probable disease resistance protein At1g12280 (Arabidopsis thaliana)" offset:0 AED:1.00 eAED:1.00 QI:0|0|0|0|0|0|3|0|285
scaffold_131_1_siR9	NNU_018481-RA	2.5	21	880	1	19	405	425	19	21	0	NNU_018481-RA transcript Name:"Similar to RPL11A 60S ribosomal protein L11-1 (Arabidopsis thaliana)" offset:81 AED:1.00 eAED:1.00 QI:81|0|0|0|0|0|5|250|182
scaffold_10_1_siR10	NNU_002933-RA	2.5	21	900	1	21	733	751	21	19	0	NNU_002933-RA transcript Name:"Similar to SPBC16E9.05 Sterol 24-C-methyltransferase (Schizosaccharomyces pombe (strain ATCC 38366 / 972))" offset:0 AED:1.00 eAED:1.00 QI:0|0|0|0|0|0|2|0|299
scaffold_170_1_siR32	NNU_010734-RA	2.5	21	936	2	21	752	771	20	20	0	NNU_010734-RA transcript Name:"Protein of unknown function" offset:581 AED:1.00 eAED:1.00 QI:581|0|0|0|0|0|4|106|82
scaffold_65_1_siR4	NNU_004383-RA	2.5	21	972	1	20	768	787	20	20	0	NNU_004383-RA transcript Name:"Similar to RPS23 40S ribosomal protein S23 (Fragaria ananassa)" offset:296 AED:1.00 eAED:1.00 QI:296|0|0|0|0|0|4|247|142
scaffold_8_2_siR3	NNU_006542-RA	2.5	21	9798	1	20	89	108	20	20	0	NNU_006542-RA transcript Name:"Similar to Smg1 Serine/threonine-protein kinase SMG1 (Mus musculus)" offset:0 AED:1.00 eAED:1.00 QI:0|0|0|0|0|0|9|0|3266
scaffold_106_1_siR10	NNU_024105-RA	2.5	21	1164	2	21	258	279	20	22	0	NNU_024105-RA transcript Name:"Similar to SLAH1 S-type anion channel SLAH1 (Arabidopsis thaliana)" offset:0 AED:1.00 eAED:1.00 QI:0|0|0|0|0|0|2|0|387
scaffold_170_1_siR34	NNU_005337-RA	2.5	21	1185	1	21	918	938	21	21	11	NNU_005337-RA transcript Name:"Similar to DDI1 DNA damage-inducible protein 1 (Phaeosphaeria nodorum)" offset:0 AED:1.00 eAED:1.00 QI:0|0|0|0|0|0|13|0|394
sf_39_1_siR1	NNU_016939-RA	2.5	21	1461	2	21	2	23	20	22	15.5	NNU_016939-RA transcript Name:"Similar to (RS)-norcoclaurine 6-O-methyltransferase (Coptis japonica)" offset:200 AED:1.00 eAED:1.00 QI:200|0|0|0|0|0|2|205|351
scaffold_8_1_siR6	NNU_003771-RA	2.5	21	1461	2	21	796	817	20	22	0	NNU_003771-RA transcript Name:"Similar to dnaJ Chaperone protein DnaJ (Thermosynechococcus elongatus (strain BP-1))" offset:0 AED:1.00 eAED:1.00 QI:0|0|0|0|0|0|10|0|486
scaffold_90_1_siR6	NNU_023362-RA	2.5	21	1569	1	21	1034	1054	21	21	0	NNU_023362-RA transcript Name:"Similar to At2g17670 Pentatricopeptide repeat-containing protein At2g17670 (Arabidopsis thaliana)" offset:0 AED:1.00 eAED:1.00 QI:0|0|0|0|0|0|3|0|522
scaffold_149_1_siR7	NNU_016256-RA	2.5	21	1587	2	21	775	796	20	22	0	NNU_016256-RA transcript Name:"Similar to WDR18 WD repeat-containing protein 18 (Bos taurus)" offset:0 AED:1.00 eAED:1.00 QI:0|0|0|0|0|0|9|0|528
scaffold_170_1_siR21	NNU_011017-RA	2.5	21	1737	1	21	624	644	21	21	0	NNU_011017-RA transcript Name:"Similar to KAM1 Xyloglucan galactosyltransferase KATAMARI1 (Arabidopsis thaliana)" offset:0 AED:1.00 eAED:1.00 QI:0|-1|0|0|-1|0|1|0|578
scaffold_107_1_siR5	NNU_008004-RA	2.5	21	1818	1	21	1462	1482	21	21	0	NNU_008004-RA transcript Name:"Similar to LECRKS5 Probable L-type lectin-domain containing receptor kinase S.5 (Arabidopsis thaliana)" offset:0 AED:1.00 eAED:1.00 QI:0|0|0|0|0|0|5|0|605
scaffold_170_1_siR22	NNU_004871-RA	2.5	21	1827	2	21	302	323	20	22	11.5	NNU_004871-RA transcript Name:"Similar to TIAL1 Nucleolysin TIAR (Homo sapiens)" offset:468 AED:1.00 eAED:1.00 QI:468|0|0|0|0|0|13|0|452
scaffold_170_1_siR33	NNU_005266-RA	2.5	21	2111	1	21	566	586	21	21	0	NNU_005266-RA transcript Name:"Similar to FPS1 Farnesyl pyrophosphate synthase 1 (Lupinus albus)" offset:331 AED:1.00 eAED:1.00 QI:331|0|0|0|0|0|12|730|349
scaffold_106_1_siR10	NNU_021814-RA	2.5	21	3002	1	21	43	63	21	21	12.5	NNU_021814-RA transcript Name:"Similar to At1g66830 Probable inactive leucine-rich repeat receptor-like protein kinase At1g66830 (Arabidopsis thaliana)" offset:340 AED:1.00 eAED:1.00 QI:340|0|0|0|0|0|2|526|711
scaffold_65_1_siR13	NNU_000268-RA	2.5	21	327	2	21	48	69	20	22	13.5	NNU_000268-RA transcript Name:"Protein of unknown function" offset:0 AED:1.00 eAED:1.00 QI:0|0|0|0|0|0|2|0|108
scaffold_65_1_siR4	NNU_000903-RA	2.5	21	3812	1	21	3686	3706	21	21	0	NNU_000903-RA transcript Name:"Similar to At1g54610 Probable serine/threonine-protein kinase At1g54610 (Arabidopsis thaliana)" offset:980 AED:1.00 eAED:1.00 QI:980|0|0|0|0|0|9|822|669
scaffold_10_1_siR4	NNU_007010-RA	2.5	21	3914	2	21	208	229	20	22	0	NNU_007010-RA transcript Name:"Similar to MPK16 Mitogen-activated protein kinase 16 (Arabidopsis thaliana)" offset:893 AED:1.00 eAED:1.00 QI:893|0|0|0|0|0|10|1335|561
scaffold_106_1_siR9	NNU_006666-RA	2.5	21	3985	2	21	1519	1540	20	22	0	NNU_006666-RA transcript Name:"Similar to N TMV resistance protein N (Nicotiana glutinosa)" offset:496 AED:1.00 eAED:1.00 QI:496|0|0|0|0|0|7|0|1163
scaffold_326_3_siR11	NNU_016053-RA	2.5	21	4619	1	21	2394	2414	21	21	0	NNU_016053-RA transcript Name:"Similar to SPL14 Squamosa promoter-binding-like protein 14 (Arabidopsis thaliana)" offset:775 AED:1.00 eAED:1.00 QI:775|0|0|0|0|0|11|751|1030
scaffold_149_1_siR3	NNU_022435-RA	2.5	21	4818	1	21	2207	2227	21	21	0	NNU_022435-RA transcript Name:"Similar to GL11405 Protein KIAA0664 homolog (Drosophila persimilis)" offset:0 AED:1.00 eAED:1.00 QI:0|0|0|0|0|0|20|0|1606
scaffold_170_1_siR3	NNU_016801-RA	2.5	21	2293	1	21	879	901	21	23	0	NNU_016801-RA transcript Name:"Similar to SMC2-1 Structural maintenance of chromosomes protein 2-1 (Arabidopsis thaliana)" offset:1312 AED:1.00 eAED:1.00 QI:1312|0|0|0|0|0|6|522|152
scaffold_90_1_siR2	NNU_018789-RA	3	21	855	1	18	565	582	18	18	18	NNU_018789-RA transcript Name:"Similar to MYB114 Transcription factor MYB114 (Arabidopsis thaliana)" offset:0 AED:1.00 eAED:1.00 QI:0|0|0|0|0|0|4|0|284
scaffold_65_1_siR1	NNU_005360-RA	3	21	1492	2	20	490	508	19	19	18	NNU_005360-RA transcript Name:"Similar to atpF ATP synthase subunit b (Acholeplasma laidlawii (strain PG-8A))" offset:628 AED:1.00 eAED:1.00 QI:628|0|0|0|0|0|5|0|287
scaffold_170_1_siR26	NNU_022341-RA	3	21	2736	1	19	2601	2619	19	19	15	NNU_022341-RA transcript Name:"Similar to LACS8 Long chain acyl-CoA synthetase 8 (Arabidopsis thaliana)" offset:298 AED:1.00 eAED:1.00 QI:298|0|0|0|0|0|12|254|727
scaffold_8_2_siR12	NNU_002282-RA	3	21	2799	3	21	1460	1478	19	19	18	NNU_002282-RA transcript Name:"Similar to PRPF40A Pre-mRNA-processing factor 40 homolog A (Homo sapiens)" offset:0 AED:1.00 eAED:1.00 QI:0|0|0|0|0|0|28|0|932
scaffold_87_1_siR3	NNU_024035-RA	3	21	2919	3	21	833	851	19	19	18	NNU_024035-RA transcript Name:"Similar to RPM1 Disease resistance protein RPM1 (Arabidopsis thaliana)" offset:0 AED:1.00 eAED:1.00 QI:0|0|0|0|0|0|2|0|972
scaffold_65_1_siR8	NNU_021637-RA	3	21	2937	3	21	1737	1755	19	19	18	NNU_021637-RA transcript Name:"Similar to ARF2 Auxin response factor 2 (Oryza sativa subsp. japonica)" offset:0 AED:1.00 eAED:1.00 QI:0|0|0|0|0|0|16|0|978
scaffold_106_1_siR10	NNU_014662-RA	3	21	3165	1	19	242	260	19	19	18	NNU_014662-RA transcript Name:"Similar to WRKY2 Probable WRKY transcription factor 2 (Arabidopsis thaliana)" offset:500 AED:1.00 eAED:1.00 QI:500|0|0|0|0|0|6|307|785
scaffold_65_1_siR8	NNU_009693-RA	3	21	3296	3	21	1766	1784	19	19	18	NNU_009693-RA transcript Name:"Similar to ARF2 Auxin response factor 2 (Oryza sativa subsp. japonica)" offset:212 AED:1.00 eAED:1.00 QI:212|0|0|0|0|0|10|792|763
scaffold_65_1_siR8	NNU_005655-RA	3	21	3410	3	21	2062	2080	19	19	18	NNU_005655-RA transcript Name:"Similar to ARF4 Auxin response factor 4 (Arabidopsis thaliana)" offset:520 AED:1.00 eAED:1.00 QI:520|0|0|0|0|0|10|814|691
scaffold_65_1_siR8	NNU_002767-RA	3	21	3423	2	20	1630	1648	19	19	18	NNU_002767-RA transcript Name:"Similar to RPPL1 Putative disease resistance RPP13-like protein 1 (Arabidopsis thaliana)" offset:0 AED:1.00 eAED:1.00 QI:0|0|0|0|0|0|5|0|1140
scaffold_65_1_siR8	NNU_012419-RA	3	21	4405	3	21	2041	2059	19	19	18	NNU_012419-RA transcript Name:"Similar to ARF4 Auxin response factor 4 (Arabidopsis thaliana)" offset:499 AED:1.00 eAED:1.00 QI:499|0|0|0|0|0|12|1479|808
scaffold_8_2_siR11	NNU_002832-RA	3	21	4675	1	19	3271	3289	19	19	16	NNU_002832-RA transcript Name:"Similar to R1 Alpha-glucan water dikinase, chloroplastic (Citrus reticulata)" offset:0 AED:1.00 eAED:1.00 QI:0|0|0|0|0|0|33|283|1463
scaffold_10_1_siR7	NNU_009054-RA	3	21	513	1	19	472	490	19	19	16	NNU_009054-RA transcript Name:"Similar to ARF15 Auxin response factor 15 (Oryza sativa subsp. japonica)" offset:0 AED:1.00 eAED:1.00 QI:0|0|0|0|0|0|2|0|170
scaffold_65_1_siR8	NNU_009054-RA	3	21	513	3	21	472	490	19	19	18	NNU_009054-RA transcript Name:"Similar to ARF15 Auxin response factor 15 (Oryza sativa subsp. japonica)" offset:0 AED:1.00 eAED:1.00 QI:0|0|0|0|0|0|2|0|170
sf_39_1_siR4	NNU_018789-RA	3	21	855	1	19	338	356	19	19	18	NNU_018789-RA transcript Name:"Similar to MYB114 Transcription factor MYB114 (Arabidopsis thaliana)" offset:0 AED:1.00 eAED:1.00 QI:0|0|0|0|0|0|4|0|284
scaffold_8_1_siR2	NNU_024024-RA	3	21	1038	1	20	433	452	20	20	0	NNU_024024-RA transcript Name:"Protein of unknown function" offset:52 AED:1.00 eAED:1.00 QI:52|0|0|0|0|0|3|752|77
scaffold_326_2_siR13	NNU_004288-RA	3	21	1039	2	21	301	320	20	20	0	NNU_004288-RA transcript Name:"Similar to PUB52 U-box domain-containing protein 52 (Arabidopsis thaliana)" offset:43 AED:1.00 eAED:1.00 QI:43|0|0|0|0|0|4|291|234
scaffold_106_1_siR1	NNU_006410-RA	3	21	1060	2	21	651	670	20	20	13	NNU_006410-RA transcript Name:"Similar to At1g01500 Uncharacterized protein At1g01500 (Arabidopsis thaliana)" offset:115 AED:1.00 eAED:1.00 QI:115|0|0|0|0|0|3|0|314
scaffold_170_1_siR18	NNU_025930-RA	3	21	1086	1	20	815	834	20	20	16	NNU_025930-RA transcript Name:"Similar to RIN4 RPM1-interacting protein 4 (Arabidopsis thaliana)" offset:145 AED:1.00 eAED:1.00 QI:145|0|0|0|0|0|4|278|220
scaffold_170_1_siR18	NNU_018305-RA	3	21	1116	1	20	836	855	20	20	15.5	NNU_018305-RA transcript Name:"Similar to RIN4 RPM1-interacting protein 4 (Arabidopsis thaliana)" offset:0 AED:1.00 eAED:1.00 QI:0|0|0|0|0|0|4|288|275
sf_39_1_siR3	NNU_009092-RA	3	21	1118	1	20	819	838	20	20	14	NNU_009092-RA transcript Name:"Similar to ZMAT2 Zinc finger matrin-type protein 2 (Homo sapiens)" offset:43 AED:1.00 eAED:1.00 QI:43|0|0|0|0|0|10|466|202
scaffold_8_2_siR8	NNU_014742-RA	3	21	1152	1	20	21	40	20	20	15	NNU_014742-RA transcript Name:"Similar to YLR126C Putative glutamine amidotransferase YLR126C (Saccharomyces cerevisiae (strain ATCC 204508 / S288c))" offset:232 AED:1.00 eAED:1.00 QI:232|0|0|0|0|0|4|146|257
scaffold_90_1_siR6	NNU_017163-RA	3	21	1164	2	21	203	222	20	20	0	NNU_017163-RA transcript Name:"Similar to (RS)-norcoclaurine 6-O-methyltransferase (Coptis japonica)" offset:43 AED:1.00 eAED:1.00 QI:43|0|0|0|0|0|2|20|366
scaffold_65_1_siR2	NNU_025471-RA	3	21	1194	2	21	46	65	20	20	0	NNU_025471-RA transcript Name:"Similar to March7 E3 ubiquitin-protein ligase MARCH7 (Rattus norvegicus)" offset:0 AED:1.00 eAED:1.00 QI:0|0|0|0|0|0|5|0|397
scaffold_8_2_siR9	NNU_017525-RA	3	21	1341	2	21	1085	1104	20	20	16.5	NNU_017525-RA transcript Name:"Protein of unknown function" offset:0 AED:1.00 eAED:1.00 QI:0|0|0|0|0|0|8|0|446
scaffold_326_2_siR2	NNU_015352-RA	3	21	1410	2	21	890	909	20	20	12.5	NNU_015352-RA transcript Name:"Similar to At1g06800 Phospholipase A1-Igamma1, chloroplastic (Arabidopsis thaliana)" offset:0 AED:1.00 eAED:1.00 QI:0|0|0|0|0|0|2|0|469
scaffold_170_1_siR17	NNU_003566-RA	3	21	1427	2	21	685	704	20	20	0	NNU_003566-RA transcript Name:"Similar to At4g13360 3-hydroxyisobutyryl-CoA hydrolase-like protein 3, mitochondrial (Arabidopsis thaliana)" offset:212 AED:1.00 eAED:1.00 QI:212|0|0|0|0|0|9|0|404
scaffold_149_1_siR9	NNU_019414-RA	3	21	1563	1	20	963	982	20	20	0	NNU_019414-RA transcript Name:"Similar to naa20 N-alpha-acetyltransferase 20, NatB catalytic subunit (Danio rerio)" offset:105 AED:1.00 eAED:1.00 QI:105|0|0|0|0|0|3|207|416
scaffold_326_1_siR13	NNU_019414-RA	3	21	1563	2	21	963	982	20	20	0	NNU_019414-RA transcript Name:"Similar to naa20 N-alpha-acetyltransferase 20, NatB catalytic subunit (Danio rerio)" offset:105 AED:1.00 eAED:1.00 QI:105|0|0|0|0|0|3|207|416
scaffold_87_1_siR5	NNU_022253-RA	3	21	1567	2	21	950	969	20	20	11	NNU_022253-RA transcript Name:"Similar to At2g34460 Uncharacterized protein At2g34460, chloroplastic (Arabidopsis thaliana)" offset:316 AED:1.00 eAED:1.00 QI:316|0|0|0|0|0|4|495|251
scaffold_87_1_siR7	NNU_003075-RA	3	21	1606	2	21	801	820	20	20	16	NNU_003075-RA transcript Name:"Similar to Y-2 Uncharacterized protein At3g27210 (Arabidopsis thaliana)" offset:402 AED:1.00 eAED:1.00 QI:402|0|0|0|0|0|3|460|247
scaffold_107_1_siR2	NNU_008987-RA	3	21	1615	1	20	1151	1170	20	20	14	NNU_008987-RA transcript Name:"Similar to PAPSS2 Bifunctional 3'-phosphoadenosine 5'-phosphosulfate synthase 2 (Homo sapiens)" offset:0 AED:1.00 eAED:1.00 QI:0|0|0|0|0|0|5|16|532
scaffold_107_1_siR12	NNU_005639-RA	3	21	1620	2	21	701	720	20	20	12	NNU_005639-RA transcript Name:"Similar to TIC Protein TIME FOR COFFEE (Arabidopsis thaliana)" offset:603 AED:1.00 eAED:1.00 QI:603|0|0|0|0|0|6|0|338
scaffold_170_1_siR21	NNU_011001-RA	3	21	1656	2	21	475	494	20	20	12.5	NNU_011001-RA transcript Name:"Similar to KAM1 Xyloglucan galactosyltransferase KATAMARI1 (Arabidopsis thaliana)" offset:0 AED:1.00 eAED:1.00 QI:0|-1|0|0|-1|0|1|0|551
scaffold_87_1_siR7	NNU_001682-RA	3	21	1659	2	21	1196	1215	20	20	13	NNU_001682-RA transcript Name:"Similar to At1g09900 Pentatricopeptide repeat-containing protein At1g09900 (Arabidopsis thaliana)" offset:0 AED:1.00 eAED:1.00 QI:0|-1|0|0|-1|0|1|0|552
scaffold_10_1_siR7	NNU_007902-RA	3	21	1695	2	21	1453	1472	20	20	13	NNU_007902-RA transcript Name:"Similar to IGHMBP2 DNA-binding protein SMUBP-2 (Mesocricetus auratus)" offset:0 AED:1.00 eAED:1.00 QI:0|0|0|0|0|0|13|0|564
scaffold_87_1_siR3	NNU_007239-RA	3	21	1695	2	21	835	854	20	20	0	NNU_007239-RA transcript Name:"Similar to At1g50180 Putative disease resistance protein At1g50180 (Arabidopsis thaliana)" offset:0 AED:1.00 eAED:1.00 QI:0|0|0|0|0|0|3|0|564
scaffold_8_2_siR11	NNU_005734-RA	3	21	1761	1	20	628	647	20	20	0	NNU_005734-RA transcript Name:"Similar to PLC2 Phosphoinositide phospholipase C 2 (Arabidopsis thaliana)" offset:0 AED:1.00 eAED:1.00 QI:0|0|0|0|0|0|9|0|586
scaffold_8_2_siR9	NNU_022433-RA	3	21	1819	2	21	1052	1071	20	20	16.5	NNU_022433-RA transcript Name:"Protein of unknown function" offset:0 AED:1.00 eAED:1.00 QI:0|0|0|0|0|0|6|637|393
scaffold_90_1_siR7	NNU_011254-RA	3	21	1824	2	21	852	871	20	20	0	NNU_011254-RA transcript Name:"Similar to NUP88 Nuclear pore complex protein Nup88 (Homo sapiens)" offset:0 AED:1.00 eAED:1.00 QI:0|0|0|0|0|0|6|0|608
scaffold_326_3_siR11	NNU_005947-RA	3	21	1829	1	20	1450	1469	20	20	12.5	NNU_005947-RA transcript Name:"Similar to rplN 50S ribosomal protein L14 (Desulfobacterium autotrophicum (strain ATCC 43914 / DSM 3382 / HRM2))" offset:331 AED:1.00 eAED:1.00 QI:331|0|0|0|0|0|7|694|267
scaffold_65_1_siR3	NNU_014576-RA	3	21	1884	2	21	889	908	20	20	0	NNU_014576-RA transcript Name:"Similar to PME21 Probable pectinesterase/pectinesterase inhibitor 21 (Arabidopsis thaliana)" offset:0 AED:1.00 eAED:1.00 QI:0|0|0|0|0|0|2|0|627
scaffold_170_1_siR8	NNU_008043-RA	3	21	1941	1	20	1338	1357	20	20	17	NNU_008043-RA transcript Name:"Similar to At2g15630 Pentatricopeptide repeat-containing protein At2g15630, mitochondrial (Arabidopsis thaliana)" offset:0 AED:1.00 eAED:1.00 QI:0|-1|0|0|-1|0|1|0|646
scaffold_170_1_siR30	NNU_015544-RA	3	21	1947	2	21	1455	1474	20	20	16	NNU_015544-RA transcript Name:"Similar to RGA2 Disease resistance protein RGA2 (Solanum bulbocastanum)" offset:0 AED:1.00 eAED:1.00 QI:0|0|0|0|0|0|3|0|648
scaffold_170_1_siR16	NNU_015544-RA	3	21	1947	2	21	814	833	20	20	0	NNU_015544-RA transcript Name:"Similar to RGA2 Disease resistance protein RGA2 (Solanum bulbocastanum)" offset:0 AED:1.00 eAED:1.00 QI:0|0|0|0|0|0|3|0|648
scaffold_170_1_siR25	NNU_025101-RA	3	21	1965	2	21	287	306	20	20	0	NNU_025101-RA transcript Name:"Similar to MTERFD1 mTERF domain-containing protein 1, mitochondrial (Gallus gallus)" offset:0 AED:1.00 eAED:1.00 QI:0|0|0|0|0|0|7|0|654
sf_88_1_siR5	NNU_012459-RA	3	21	1971	2	21	1671	1690	20	20	17	NNU_012459-RA transcript Name:"Similar to SUVH9 Probable histone-lysine N-methyltransferase, H3 lysine-9 specific SUVH9 (Arabidopsis thaliana)" offset:0 AED:1.00 eAED:1.00 QI:0|-1|0|0|-1|0|1|0|656
sf_88_1_siR10	NNU_018001-RA	3	21	2025	2	21	1146	1165	20	20	12.5	NNU_018001-RA transcript Name:"Similar to At1g80870 Putative receptor-like protein kinase At1g80870 (Arabidopsis thaliana)" offset:0 AED:1.00 eAED:1.00 QI:0|0|0|0|0|0|3|0|674
scaffold_107_1_siR9	NNU_018763-RA	3	21	2091	1	20	1164	1183	20	20	0	NNU_018763-RA transcript Name:"Similar to GC2 Golgin candidate 2 (Arabidopsis thaliana)" offset:0 AED:1.00 eAED:1.00 QI:0|0|0|0|0|0|9|0|696
scaffold_107_1_siR1	NNU_010241-RA	3	21	2184	1	20	47	66	20	20	13	NNU_010241-RA transcript Name:"Similar to At5g64080 Non-specific lipid-transfer protein-like protein At5g64080 (Arabidopsis thaliana)" offset:151 AED:1.00 eAED:1.00 QI:151|0|0|0|0|0|3|1457|191
scaffold_65_1_siR2	NNU_017560-RA	3	21	2185	2	21	1996	2015	20	20	0	NNU_017560-RA transcript Name:"Protein of unknown function" offset:237 AED:1.00 eAED:1.00 QI:237|0|0|0|0|0|7|487|486
scaffold_8_2_siR8	NNU_006057-RA	3	21	2296	2	21	2254	2273	20	20	16	NNU_006057-RA transcript Name:"Similar to At2g26730 Probable inactive receptor kinase At2g26730 (Arabidopsis thaliana)" offset:0 AED:1.00 eAED:1.00 QI:0|0|0|0|0|0|3|700|531
scaffold_131_1_siR4	NNU_004170-RA	3	21	2324	1	20	1717	1736	20	20	14.5	NNU_004170-RA transcript Name:"Similar to GT-1 Trihelix transcription factor GT-1 (Arabidopsis thaliana)" offset:708 AED:1.00 eAED:1.00 QI:708|0|0|0|0|0|5|479|378
scaffold_10_1_siR4	NNU_021693-RA	3	21	2329	1	20	106	125	20	20	0	NNU_021693-RA transcript Name:"Similar to DDB_G0271670 Uncharacterized protein DDB_G0271670 (Dictyostelium discoideum)" offset:147 AED:1.00 eAED:1.00 QI:147|0|0|0|0|0|4|316|621
scaffold_106_1_siR8	NNU_012506-RA	3	21	2482	1	20	393	412	20	20	0	NNU_012506-RA transcript Name:"Similar to APL Myb family transcription factor APL (Arabidopsis thaliana)" offset:585 AED:1.00 eAED:1.00 QI:585|0|0|0|0|0|9|472|474
sf_39_1_siR14	NNU_012590-RA	3	21	2483	1	20	1605	1624	20	20	12	NNU_012590-RA transcript Name:"Similar to At5g16150 Plastidic glucose transporter 4 (Arabidopsis thaliana)" offset:528 AED:1.00 eAED:1.00 QI:528|0|0|0|0|0|14|314|546
scaffold_8_2_siR11	NNU_012353-RA	3	21	2515	1	20	1098	1117	20	20	0	NNU_012353-RA transcript Name:"Similar to PLC2 Phosphoinositide phospholipase C 2 (Arabidopsis thaliana)" offset:467 AED:1.00 eAED:1.00 QI:467|0|0|0|0|0|8|371|558
scaffold_106_1_siR3	NNU_003401-RA	3	21	2537	1	20	942	961	20	20	0	NNU_003401-RA transcript Name:"Similar to nek9 Serine/threonine-protein kinase Nek9 (Xenopus laevis)" offset:497 AED:1.00 eAED:1.00 QI:497|0|0|0|0|0|4|303|578
scaffold_131_1_siR4	NNU_001158-RA	3	21	2565	1	20	2402	2421	20	20	15	NNU_001158-RA transcript Name:"Similar to eif2b4 Translation initiation factor eIF-2B subunit delta (Dictyostelium discoideum)" offset:0 AED:1.00 eAED:1.00 QI:0|0|0|0|0|0|7|564|666
scaffold_131_1_siR4	NNU_013838-RA	3	21	2612	1	20	210	229	20	20	17	NNU_013838-RA transcript Name:"Similar to Pus1 tRNA pseudouridine synthase A, mitochondrial (Rattus norvegicus)" offset:376 AED:1.00 eAED:1.00 QI:376|0|0|0|0|0|2|610|541
sf_39_1_siR2	NNU_010490-RA	3	21	2625	2	21	612	631	20	20	15	NNU_010490-RA transcript Name:"Similar to Os07g0301200 DEAD-box ATP-dependent RNA helicase 5 (Oryza sativa subsp. japonica)" offset:200 AED:1.00 eAED:1.00 QI:200|0|0|0|0|0|14|619|601
scaffold_90_1_siR4	NNU_019144-RA	3	21	2645	1	20	836	855	20	20	13.5	NNU_019144-RA transcript Name:"Similar to TTL Uric acid degradation bifunctional protein TTL (Arabidopsis thaliana)" offset:753 AED:1.00 eAED:1.00 QI:753|0|0|0|0|0|8|881|336
scaffold_170_1_siR16	NNU_002459-RA	3	21	2715	2	21	835	854	20	20	14	NNU_002459-RA transcript Name:"Similar to RGA4 Putative disease resistance protein RGA4 (Solanum bulbocastanum)" offset:0 AED:1.00 eAED:1.00 QI:0|-1|0|0|-1|0|1|0|904
scaffold_326_2_siR8	NNU_005492-RA	3	21	2749	2	21	682	701	20	20	17	NNU_005492-RA transcript Name:"Similar to Apmap Adipocyte plasma membrane-associated protein (Rattus norvegicus)" offset:711 AED:1.00 eAED:1.00 QI:711|0|0|0|0|0|5|1261|258
sf_39_1_siR13	NNU_017736-RA	3	21	2794	2	21	1164	1183	20	20	15	NNU_017736-RA transcript Name:"Similar to WIT1 WPP domain-interacting tail-anchored protein 1 (Arabidopsis thaliana)" offset:267 AED:1.00 eAED:1.00 QI:267|0|0|0|0|0|4|316|736
scaffold_10_1_siR4	NNU_026350-RA	3	21	2879	2	21	642	661	20	20	15	NNU_026350-RA transcript Name:"Similar to PPC6-1 Probable protein phosphatase 2C 33 (Arabidopsis thaliana)" offset:1308 AED:1.00 eAED:1.00 QI:1308|0|0|0|0|0|5|314|418
scaffold_8_2_siR11	NNU_002392-RA	3	21	2946	2	21	1522	1541	20	20	14	NNU_002392-RA transcript Name:"Similar to SGS3 Protein SUPPRESSOR OF GENE SILENCING 3 (Solanum lycopersicum)" offset:64 AED:1.00 eAED:1.00 QI:64|0|0|0|0|0|3|191|896
scaffold_8_2_siR2	NNU_020910-RA	3	21	3038	1	20	991	1010	20	20	15	NNU_020910-RA transcript Name:"Similar to uafA Uro-adherence factor A (Staphylococcus saprophyticus subsp. saprophyticus (strain ATCC 15305 / DSM 20229))" offset:129 AED:1.00 eAED:1.00 QI:129|0|0|0|0|0|2|26|960
scaffold_170_1_siR16	NNU_015503-RA	3	21	3099	2	21	769	788	20	20	0	NNU_015503-RA transcript Name:"Similar to RPPL1 Putative disease resistance RPP13-like protein 1 (Arabidopsis thaliana)" offset:0 AED:1.00 eAED:1.00 QI:0|0|0|0|0|0|3|0|1032
scaffold_326_1_siR13	NNU_025888-RA	3	21	3141	2	21	375	394	20	20	0	NNU_025888-RA transcript Name:"Protein of unknown function" offset:122 AED:1.00 eAED:1.00 QI:122|0|0|0|0|0|5|304|904
scaffold_170_1_siR16	NNU_007361-RA	3	21	3150	2	21	865	884	20	20	0	NNU_007361-RA transcript Name:"Similar to At3g14460 Putative disease resistance protein At3g14460 (Arabidopsis thaliana)" offset:0 AED:1.00 eAED:1.00 QI:0|0|0|0|0|0|2|273|958
scaffold_131_1_siR15	NNU_014550-RA	3	21	3224	1	20	2940	2959	20	20	17	NNU_014550-RA transcript Name:"Similar to ARI8 Probable E3 ubiquitin-protein ligase ARI8 (Arabidopsis thaliana)" offset:987 AED:1.00 eAED:1.00 QI:987|0|0|0|0|0|15|497|579
scaffold_326_1_siR4	NNU_019468-RA	3	21	327	1	20	140	159	20	20	14.5	NNU_019468-RA transcript Name:"Protein of unknown function" offset:0 AED:1.00 eAED:1.00 QI:0|-1|0|0|-1|0|1|0|108
scaffold_170_1_siR28	NNU_005258-RA	3	21	3474	1	20	2090	2109	20	20	11	NNU_005258-RA transcript Name:"Similar to rne Ribonuclease E (Haemophilus influenzae (strain ATCC 51907 / DSM 11121 / KW20 / Rd))" offset:148 AED:1.00 eAED:1.00 QI:148|0|0|0|0|0|14|302|1007
scaffold_10_1_siR3	NNU_020238-RA	3	21	3479	1	20	1140	1159	20	20	11	NNU_020238-RA transcript Name:"Similar to HMA4 Putative cadmium/zinc-transporting ATPase 2 (Arabidopsis thaliana)" offset:410 AED:1.00 eAED:1.00 QI:410|0|0|0|0|0|11|144|974
scaffold_326_3_siR11	NNU_009571-RA	3	21	3516	2	21	1140	1159	20	20	14	NNU_009571-RA transcript Name:"Similar to SPAC16C9.04c Putative general negative regulator of transcription C16C9.04c (Schizosaccharomyces pombe (strain ATCC 38366 / 972))" offset:0 AED:1.00 eAED:1.00 QI:0|0|0|0|0|0|14|216|1099
scaffold_170_1_siR16	NNU_018042-RA	3	21	3588	2	21	850	869	20	20	0	NNU_018042-RA transcript Name:"Similar to RGA3 Putative disease resistance protein RGA3 (Solanum bulbocastanum)" offset:0 AED:1.00 eAED:1.00 QI:0|-1|0|0|-1|0|1|0|1195
scaffold_326_2_siR6	NNU_006245-RA	3	21	3672	1	20	106	125	20	20	16	NNU_006245-RA transcript Name:"Similar to ATK4 Kinesin-4 (Arabidopsis thaliana)" offset:210 AED:1.00 eAED:1.00 QI:210|0|0|0|0|0|18|324|1045
scaffold_170_1_siR20	NNU_014679-RA	3	21	3675	1	20	1636	1655	20	20	0	NNU_014679-RA transcript Name:"Similar to TPS9 Probable alpha,alpha-trehalose-phosphate synthase [UDP-forming] 9 (Arabidopsis thaliana)" offset:353 AED:1.00 eAED:1.00 QI:353|0|0|0|0|0|3|718|867
scaffold_106_1_siR7	NNU_005321-RA	3	21	3948	1	20	430	449	20	20	0	NNU_005321-RA transcript Name:"Protein of unknown function" offset:174 AED:1.00 eAED:1.00 QI:174|0|0|0|0|0|22|264|1169
scaffold_87_1_siR3	NNU_015526-RA	3	21	3978	1	20	609	628	20	20	12.5	NNU_015526-RA transcript Name:"Similar to RPPL1 Putative disease resistance RPP13-like protein 1 (Arabidopsis thaliana)" offset:0 AED:1.00 eAED:1.00 QI:0|0|0|0|0|0|2|0|1326
scaffold_65_1_siR1	NNU_011379-RA	3	21	4038	1	20	178	197	20	20	11	NNU_011379-RA transcript Name:"Similar to ARF21 Auxin response factor 21 (Oryza sativa subsp. japonica)" offset:411 AED:1.00 eAED:1.00 QI:411|0|0|0|0|0|14|939|895
sf_39_1_siR4	NNU_018784-RA	3	21	420	1	20	167	186	20	20	11.5	NNU_018784-RA transcript Name:"Protein of unknown function" offset:0 AED:1.00 eAED:1.00 QI:0|0|0|0|0|0|3|0|139
scaffold_170_1_siR4	NNU_013549-RA	3	21	4314	2	21	2815	2834	20	20	0	NNU_013549-RA transcript Name:"Similar to stm Protein starmaker (Danio rerio)" offset:666 AED:1.00 eAED:1.00 QI:666|0|0|0|0|0|5|96|1183
scaffold_8_2_siR11	NNU_001731-RA	3	21	438	2	21	64	83	20	20	0	NNU_001731-RA transcript Name:"Protein of unknown function" offset:0 AED:1.00 eAED:1.00 QI:0|0|0|0|0|0|5|0|145
scaffold_8_2_siR11	NNU_007740-RA	3	21	4566	2	21	4512	4531	20	20	0	NNU_007740-RA transcript Name:"Similar to IMK2 Probably inactive leucine-rich repeat receptor-like protein kinase IMK2 (Arabidopsis thaliana)" offset:1494 AED:1.00 eAED:1.00 QI:1494|0|0|0|0|0|2|471|866
scaffold_107_1_siR5	NNU_012227-RA	3	21	4798	2	21	881	900	20	20	15	NNU_012227-RA transcript Name:"Similar to RAPTOR2 Regulatory-associated protein of TOR 2 (Oryza sativa subsp. japonica)" offset:102 AED:1.00 eAED:1.00 QI:102|0|0|0|0|0|21|571|1374
scaffold_107_1_siR12	NNU_001523-RA	3	21	4868	2	21	449	468	20	20	12	NNU_001523-RA transcript Name:"Similar to TIC Protein TIME FOR COFFEE (Arabidopsis thaliana)" offset:1958 AED:1.00 eAED:1.00 QI:1958|0|0|0|0|0|12|0|970
scaffold_107_1_siR5	NNU_007706-RA	3	21	5232	2	21	1766	1785	20	20	15	NNU_007706-RA transcript Name:"Similar to RAPTOR1 Regulatory-associated protein of TOR 1 (Oryza sativa subsp. japonica)" offset:582 AED:1.00 eAED:1.00 QI:582|0|0|0|0|0|23|561|1362
scaffold_8_2_siR10	NNU_003565-RA	3	21	5845	2	21	5367	5386	20	20	17	NNU_003565-RA transcript Name:"Similar to DDB_G0290503 Putative leucine-rich repeat-containing protein DDB_G0290503 (Dictyostelium discoideum)" offset:97 AED:1.00 eAED:1.00 QI:97|0|0|0|0|0|4|594|1717
sf_88_1_siR4	NNU_025773-RA	3	21	5891	1	20	521	540	20	20	0	NNU_025773-RA transcript Name:"Similar to CLV1 Receptor protein kinase CLAVATA1 (Arabidopsis thaliana)" offset:233 AED:1.00 eAED:1.00 QI:233|0|0|0|0|0|2|2973|894
scaffold_87_1_siR8	NNU_024855-RA	3	21	5991	2	21	4935	4954	20	20	13	NNU_024855-RA transcript Name:"Similar to SACS Sacsin (Homo sapiens)" offset:0 AED:1.00 eAED:1.00 QI:0|0|0|0|0|0|2|0|1996
scaffold_170_1_siR31	NNU_020024-RA	3	21	6129	1	20	1513	1532	20	20	11	NNU_020024-RA transcript Name:"Similar to Kiaa0100 UPF0378 protein KIAA0100 (Mus musculus)" offset:0 AED:1.00 eAED:1.00 QI:0|0|0|0|0|0|15|0|2042
sf_39_1_siR13	NNU_000048-RA	3	21	647	2	21	243	262	20	20	11.5	NNU_000048-RA transcript Name:"Protein of unknown function" offset:262 AED:1.00 eAED:1.00 QI:262|0|0|0|0|0|2|250|44
scaffold_90_1_siR4	NNU_000153-RA	3	21	663	1	20	559	578	20	20	0	NNU_000153-RA transcript Name:"Similar to MYB75 Transcription factor MYB75 (Arabidopsis thaliana)" offset:0 AED:1.00 eAED:1.00 QI:0|0|0|0|0|0|3|0|221
scaffold_170_1_siR16	NNU_015582-RA	3	21	906	2	21	298	317	20	20	0	NNU_015582-RA transcript Name:"Similar to RGA3 Putative disease resistance protein RGA3 (Solanum bulbocastanum)" offset:0 AED:1.00 eAED:1.00 QI:0|0|0|0|0|0|2|0|301
scaffold_170_1_siR7	NNU_021080-RA	3	21	969	2	21	55	74	20	20	16	NNU_021080-RA transcript Name:"Similar to nucS Nuclease S1 (Aspergillus oryzae (strain ATCC 42149 / RIB 40))" offset:0 AED:1.00 eAED:1.00 QI:0|0|0|0|0|0|9|0|322
scaffold_87_1_siR6	NNU_021185-RA	3	21	1006	1	21	278	298	21	21	0	NNU_021185-RA transcript Name:"Similar to PEX11C Peroxisomal membrane protein 11C (Arabidopsis thaliana)" offset:0 AED:1.00 eAED:1.00 QI:0|0|0|0|0|0|8|292|237
scaffold_326_2_siR11	NNU_019946-RA	3	21	1014	1	21	73	93	21	21	0	NNU_019946-RA transcript Name:"Similar to MNS1 Mannosyl-oligosaccharide 1,2-alpha-mannosidase MNS1 (Arabidopsis thaliana)" offset:0 AED:1.00 eAED:1.00 QI:0|0|0|0|0|0|9|0|338
scaffold_107_1_siR9	NNU_019185-RA	3	21	1023	1	21	828	848	21	21	14	NNU_019185-RA transcript Name:"Similar to DRT101 Phosphoacetylglucosamine mutase (Arabidopsis thaliana)" offset:0 AED:1.00 eAED:1.00 QI:0|0|0|0|0|0|8|0|340
scaffold_10_1_siR10	NNU_013633-RA	3	21	1029	1	21	370	390	21	21	0	NNU_013633-RA transcript Name:"Similar to PGIP Polygalacturonase inhibitor (Pyrus communis)" offset:0 AED:1.00 eAED:1.00 QI:0|-1|0|0|-1|0|1|0|342
scaffold_8_2_siR11	NNU_019296-RA	3	21	1044	1	21	663	683	21	21	13.5	NNU_019296-RA transcript Name:"Similar to PER9 Peroxidase 9 (Arabidopsis thaliana)" offset:0 AED:1.00 eAED:1.00 QI:0|0|0|0|0|0|4|0|347
scaffold_131_1_siR3	NNU_011245-RA	3	21	1053	1	21	175	195	21	21	13	NNU_011245-RA transcript Name:"Similar to HMGB1 High mobility group B protein 1 (Arabidopsis thaliana)" offset:0 AED:1.00 eAED:1.00 QI:0|0|0|0|0|0|5|681|123
sf_88_1_siR10	NNU_016554-RA	3	21	1066	1	21	118	138	21	21	11	NNU_016554-RA transcript Name:"Similar to MSRA5 Peptide methionine sulfoxide reductase A5 (Arabidopsis thaliana)" offset:313 AED:1.00 eAED:1.00 QI:313|0|0|0|0|0|4|0|250
scaffold_326_3_siR11	NNU_025321-RA	3	21	1086	1	21	563	583	21	21	11.5	NNU_025321-RA transcript Name:"Similar to RING1 E3 ubiquitin-protein ligase RING1 (Gossypium hirsutum)" offset:0 AED:1.00 eAED:1.00 QI:0|-1|0|0|-1|0|1|0|361
scaffold_326_3_siR11	NNU_002188-RA	3	21	1108	1	21	569	589	21	21	11	NNU_002188-RA transcript Name:"Protein of unknown function" offset:186 AED:1.00 eAED:1.00 QI:186|0|0|0|0|0|2|274|215
scaffold_8_2_siR13	NNU_004310-RA	3	21	1119	1	21	911	931	21	21	0	NNU_004310-RA transcript Name:"Protein of unknown function" offset:0 AED:1.00 eAED:1.00 QI:0|0|0|0|0|0|9|0|372
scaffold_131_1_siR17	NNU_008307-RA	3	21	1131	1	21	1017	1037	21	21	11	NNU_008307-RA transcript Name:"Similar to TCP5 Transcription factor TCP5 (Arabidopsis thaliana)" offset:0 AED:1.00 eAED:1.00 QI:0|0|0|0|0|0|3|0|376
scaffold_10_1_siR7	NNU_012374-RA	3	21	1137	1	21	580	600	21	21	0	NNU_012374-RA transcript Name:"Similar to LUC7L Putative RNA-binding protein Luc7-like 1 (Homo sapiens)" offset:259 AED:1.00 eAED:1.00 QI:259|0|0|0|0|0|4|476|133
scaffold_149_1_siR2	NNU_007566-RA	3	21	1140	1	21	219	239	21	21	0	NNU_007566-RA transcript Name:"Similar to TCEB1 Transcription elongation factor B polypeptide 1 (Bos taurus)" offset:324 AED:1.00 eAED:1.00 QI:324|0|0|0|0|0|4|519|98
scaffold_106_1_siR10	NNU_009719-RA	3	21	1143	1	21	54	74	21	21	13	NNU_009719-RA transcript Name:"Similar to At5g45960 GDSL esterase/lipase At5g45960 (Arabidopsis thaliana)" offset:0 AED:1.00 eAED:1.00 QI:0|0|0|0|0|0|5|0|380
scaffold_10_1_siR4	NNU_002834-RA	3	21	1157	1	21	282	302	21	21	15.5	NNU_002834-RA transcript Name:"Similar to HEBP2 Heme-binding protein 2 (Homo sapiens)" offset:217 AED:1.00 eAED:1.00 QI:217|0|0|0|0|0|2|262|225
scaffold_8_2_siR2	NNU_017562-RA	3	21	1161	1	21	381	401	21	21	0	NNU_017562-RA transcript Name:"Similar to SPCC757.02c Uncharacterized protein C757.02c (Schizosaccharomyces pombe (strain ATCC 38366 / 972))" offset:0 AED:1.00 eAED:1.00 QI:0|-1|0|0|-1|0|1|0|386
scaffold_8_2_siR4	NNU_000227-RA	3	21	1167	1	21	711	731	21	21	0	NNU_000227-RA transcript Name:"Similar to NAP57 H/ACA ribonucleoprotein complex subunit 4 (Arabidopsis thaliana)" offset:0 AED:1.00 eAED:1.00 QI:0|0|0|0|0|0|2|0|388
scaffold_65_1_siR11	NNU_002203-RA	3	21	1174	1	21	1062	1082	21	21	16	NNU_002203-RA transcript Name:"Similar to BXL7 Probable beta-D-xylosidase 7 (Arabidopsis thaliana)" offset:28 AED:1.00 eAED:1.00 QI:28|0|0|0|0|0|3|741|134
scaffold_170_1_siR18	NNU_021402-RA	3	21	1175	1	21	924	944	21	21	0	NNU_021402-RA transcript Name:"Protein of unknown function" offset:396 AED:1.00 eAED:1.00 QI:396|0|0|0|0|0|2|377|133
scaffold_149_1_siR3	NNU_026207-RA	3	21	1180	1	21	143	163	21	21	13	NNU_026207-RA transcript Name:"Similar to AHP6 Histidine-containing phosphotransfer protein 6 (Arabidopsis thaliana)" offset:203 AED:1.00 eAED:1.00 QI:203|0|0|0|0|0|5|506|156
scaffold_10_1_siR1	NNU_022432-RA	3	21	1203	1	21	1085	1105	21	21	13	NNU_022432-RA transcript Name:"Similar to At1g74360 Probable LRR receptor-like serine/threonine-protein kinase At1g74360 (Arabidopsis thaliana)" offset:0 AED:1.00 eAED:1.00 QI:0|-1|0|0|-1|0|1|0|400
scaffold_149_1_siR6	NNU_012122-RA	3	21	1214	1	21	79	99	21	21	0	NNU_012122-RA transcript Name:"Protein of unknown function" offset:38 AED:1.00 eAED:1.00 QI:38|0|0|0|0|0|5|0|392
scaffold_106_1_siR3	NNU_009542-RA	3	21	1215	1	21	814	834	21	21	11	NNU_009542-RA transcript Name:"Protein of unknown function" offset:0 AED:1.00 eAED:1.00 QI:0|0|0|0|0|0|10|246|322
scaffold_106_1_siR9	NNU_001927-RA	3	21	1219	1	21	1097	1117	21	21	11	NNU_001927-RA transcript Name:"Similar to Myt1 Myelin transcription factor 1 (Mus musculus)" offset:103 AED:1.00 eAED:1.00 QI:103|0|0|0|0|0|3|0|371
scaffold_326_3_siR11	NNU_020468-RA	3	21	1225	1	21	951	971	21	21	11	NNU_020468-RA transcript Name:"Protein of unknown function" offset:559 AED:1.00 eAED:1.00 QI:559|0|0|0|0|0|3|0|221
scaffold_90_1_siR2	NNU_010924-RA	3	21	1270	1	21	607	627	21	21	0	NNU_010924-RA transcript Name:"Similar to VPS2.3 Vacuolar protein sorting-associated protein 2 homolog 3 (Arabidopsis thaliana)" offset:0 AED:1.00 eAED:1.00 QI:0|0|0|0|0|0|11|520|249
scaffold_10_1_siR7	NNU_000175-RA	3	21	1275	1	21	483	503	21	21	0	NNU_000175-RA transcript Name:"Similar to XPC DNA repair protein complementing XP-C cells (Homo sapiens)" offset:0 AED:1.00 eAED:1.00 QI:0|0|0|0|0|0|5|0|424
scaffold_10_1_siR3	NNU_009855-RA	3	21	1278	1	21	859	879	21	21	0	NNU_009855-RA transcript Name:"Similar to ndc80 Kinetochore protein ndc80 (Schizosaccharomyces pombe (strain ATCC 38366 / 972))" offset:0 AED:1.00 eAED:1.00 QI:0|0|0|0|0|0|5|0|426
scaffold_131_1_siR5	NNU_009615-RA	3	21	1281	1	21	39	59	21	21	12	NNU_009615-RA transcript Name:"Similar to ANT ADP,ATP carrier protein, mitochondrial (Solanum tuberosum)" offset:0 AED:1.00 eAED:1.00 QI:0|0|0|0|0|0|4|0|426
scaffold_131_1_siR6	NNU_008772-RA	3	21	1285	1	21	1100	1120	21	21	0	NNU_008772-RA transcript Name:"Similar to MIMI_R708 Uncharacterized phosphoglycerate mutase family protein R708 (Acanthamoeba polyphaga mimivirus)" offset:27 AED:1.00 eAED:1.00 QI:27|0|0|0|0|0|4|361|298
scaffold_170_1_siR18	NNU_001318-RA	3	21	1302	1	21	1235	1255	21	21	0	NNU_001318-RA transcript Name:"Similar to Cacybp Calcyclin-binding protein (Mus musculus)" offset:343 AED:1.00 eAED:1.00 QI:343|0|0|0|0|0|5|305|217
scaffold_107_1_siR2	NNU_007429-RA	3	21	1302	1	21	540	560	21	21	14	NNU_007429-RA transcript Name:"Similar to PCMP-H66 Pentatricopeptide repeat-containing protein At2g15690 (Arabidopsis thaliana)" offset:0 AED:1.00 eAED:1.00 QI:0|0|0|0|0|0|2|0|433
scaffold_326_1_siR2	NNU_006671-RA	3	21	1335	1	21	567	587	21	21	0	NNU_006671-RA transcript Name:"Protein of unknown function" offset:356 AED:1.00 eAED:1.00 QI:356|0|0|0|0|0|3|259|239
scaffold_65_1_siR1	NNU_010048-RA	3	21	1340	1	21	1085	1105	21	21	14	NNU_010048-RA transcript Name:"Similar to LRX5 Leucine-rich repeat extensin-like protein 5 (Arabidopsis thaliana)" offset:195 AED:1.00 eAED:1.00 QI:195|0|0|0|0|0|4|434|236
sf_39_1_siR16	NNU_015694-RA	3	21	1353	1	21	934	954	21	21	0	NNU_015694-RA transcript Name:"Protein of unknown function" offset:0 AED:1.00 eAED:1.00 QI:0|0|0|0|0|0|9|213|379
scaffold_106_1_siR10	NNU_013136-RA	3	21	1395	1	21	325	345	21	21	0	NNU_013136-RA transcript Name:"Similar to RhGT1 Anthocyanidin 5,3-O-glucosyltransferase (Rosa hybrid cultivar)" offset:0 AED:1.00 eAED:1.00 QI:0|-1|0|0|-1|0|1|0|464
scaffold_326_3_siR2	NNU_017029-RA	3	21	1396	1	21	102	122	21	21	0	NNU_017029-RA transcript Name:"Similar to Haus7 HAUS augmin-like complex subunit 7 (Mus musculus)" offset:127 AED:1.00 eAED:1.00 QI:127|0|0|0|0|0|12|0|423
scaffold_107_1_siR1	NNU_026265-RA	3	21	1399	1	21	138	158	21	21	12	NNU_026265-RA transcript Name:"Similar to V-type proton ATPase 16 kDa proteolipid subunit (Kalanchoe daigremontiana)" offset:243 AED:1.00 eAED:1.00 QI:243|0|0|0|0|0|3|658|165
scaffold_170_1_siR6	NNU_020590-RA	3	21	1411	1	21	778	798	21	21	0	NNU_020590-RA transcript Name:"Similar to har-1 Hemiasterlin resistant protein 1 (Caenorhabditis elegans)" offset:930 AED:1.00 eAED:1.00 QI:930|0|0|0|0|0|5|43|145
scaffold_106_1_siR10	NNU_019643-RA	3	21	1427	1	21	1334	1354	21	21	13	NNU_019643-RA transcript Name:"Similar to GA2OX2 Gibberellin 2-beta-dioxygenase 2 (Pisum sativum)" offset:0 AED:1.00 eAED:1.00 QI:0|0|0|0|0|0|3|239|395
scaffold_87_1_siR7	NNU_021393-RA	3	21	1437	1	21	1408	1428	21	21	0	NNU_021393-RA transcript Name:"Similar to UGT72B3 UDP-glycosyltransferase 72B3 (Arabidopsis thaliana)" offset:0 AED:1.00 eAED:1.00 QI:0|-1|0|0|-1|0|1|0|478
scaffold_10_1_siR3	NNU_012235-RA	3	21	1448	1	21	1216	1236	21	21	0	NNU_012235-RA transcript Name:"Similar to TS2 Sex determination protein tasselseed-2 (Zea mays)" offset:498 AED:1.00 eAED:1.00 QI:498|0|0|0|0|0|2|44|301
scaffold_90_1_siR4	NNU_024240-RA	3	21	1475	1	21	915	935	21	21	0	NNU_024240-RA transcript Name:"Similar to VATE V-type proton ATPase subunit E (Citrus limon)" offset:401 AED:1.00 eAED:1.00 QI:401|0|0|0|0|0|6|381|230
scaffold_8_1_siR2	NNU_007880-RA	3	21	1487	1	21	477	497	21	21	0	NNU_007880-RA transcript Name:"Similar to MKRN E3 ubiquitin-protein ligase makorin (Oryza sativa subsp. japonica)" offset:449 AED:1.00 eAED:1.00 QI:449|0|0|0|0|0|7|0|345
scaffold_170_1_siR4	NNU_017820-RA	3	21	1491	1	21	1050	1070	21	21	14	NNU_017820-RA transcript Name:"Similar to PAP27 Probable inactive purple acid phosphatase 27 (Arabidopsis thaliana)" offset:0 AED:1.00 eAED:1.00 QI:0|0|0|0|0|0|9|0|496
scaffold_170_1_siR1	NNU_006555-RA	3	21	1506	1	21	1310	1330	21	21	0	NNU_006555-RA transcript Name:"Similar to ptrB Protease 2 (Escherichia coli (strain K12))" offset:0 AED:1.00 eAED:1.00 QI:0|0|0|0|0|0|6|567|312
scaffold_170_1_siR13	NNU_010098-RA	3	21	1533	1	21	1134	1154	21	21	0	NNU_010098-RA transcript Name:"Similar to PCMP-E76 Pentatricopeptide repeat-containing protein At2g13600 (Arabidopsis thaliana)" offset:0 AED:1.00 eAED:1.00 QI:0|0|0|0|0|0|2|0|510
scaffold_326_1_siR2	NNU_004593-RA	3	21	1566	1	21	347	367	21	21	0	NNU_004593-RA transcript Name:"Similar to HNRNPD Heterogeneous nuclear ribonucleoprotein D0 (Homo sapiens)" offset:0 AED:1.00 eAED:1.00 QI:0|0|0|0|0|0|3|0|521
scaffold_106_1_siR10	NNU_017697-RA	3	21	1571	1	21	385	405	21	21	0	NNU_017697-RA transcript Name:"Similar to NIP1 NEP1-interacting protein 1 (Arabidopsis thaliana)" offset:518 AED:1.00 eAED:1.00 QI:518|0|0|0|0|0|5|441|203
sf_39_1_siR12	NNU_003593-RA	3	21	1572	1	21	1352	1372	21	21	0	NNU_003593-RA transcript Name:"Similar to AAA1 Katanin p60 ATPase-containing subunit (Arabidopsis thaliana)" offset:0 AED:1.00 eAED:1.00 QI:0|0|0|0|0|0|7|0|523
sf_39_1_siR15	NNU_000247-RA	3	21	1576	1	21	298	318	21	21	16	NNU_000247-RA transcript Name:"Similar to Ij Protein Iojap (Zea mays)" offset:397 AED:1.00 eAED:1.00 QI:397|0|0|0|0|0|5|564|204
scaffold_326_1_siR2	NNU_008993-RA	3	21	1605	1	21	48	68	21	21	12.5	NNU_008993-RA transcript Name:"Similar to GPAT2 Probable glycerol-3-phosphate acyltransferase 2 (Arabidopsis thaliana)" offset:0 AED:1.00 eAED:1.00 QI:0|0|0|0|0|0|2|0|534
sf_39_1_siR12	NNU_013946-RA	3	21	1608	1	21	184	204	21	21	0	NNU_013946-RA transcript Name:"Similar to Slc47a2 Multidrug and toxin extrusion protein 2 (Mus musculus)" offset:0 AED:1.00 eAED:1.00 QI:0|-1|0|0|-1|0|1|0|535
sf_88_1_siR11	NNU_006678-RA	3	21	1611	1	21	50	70	21	21	12	NNU_006678-RA transcript Name:"Similar to arsB Putative transporter arsB (Dictyostelium discoideum)" offset:0 AED:1.00 eAED:1.00 QI:0|0|0|0|0|0|3|0|536
scaffold_65_1_siR3	NNU_012841-RA	3	21	1619	1	21	1572	1592	21	21	0	NNU_012841-RA transcript Name:"Similar to 4CL1 4-coumarate--CoA ligase 1 (Solanum tuberosum)" offset:0 AED:1.00 eAED:1.00 QI:0|0|0|0|0|0|5|344|424
scaffold_131_1_siR4	NNU_004374-RA	3	21	1620	1	21	1454	1474	21	21	0	NNU_004374-RA transcript Name:"Similar to Iscu Iron-sulfur cluster assembly enzyme ISCU, mitochondrial (Mus musculus)" offset:467 AED:1.00 eAED:1.00 QI:467|0|0|0|0|0|6|280|290
scaffold_8_1_siR1	NNU_013558-RA	3	21	1626	1	21	423	443	21	21	14	NNU_013558-RA transcript Name:"Similar to FRRS1 Ferric-chelate reductase 1 (Mus musculus)" offset:0 AED:1.00 eAED:1.00 QI:0|0|0|0|0|0|5|492|377
scaffold_170_1_siR25	NNU_024965-RA	3	21	1638	1	21	49	69	21	21	13	NNU_024965-RA transcript Name:"Similar to PIF1 Transcription factor PIF1 (Arabidopsis thaliana)" offset:0 AED:1.00 eAED:1.00 QI:0|0|0|0|0|0|9|0|545
scaffold_87_1_siR3	NNU_001043-RA	3	21	16462	1	21	9852	9872	21	21	0	NNU_001043-RA transcript Name:"Similar to UBR4 E3 ubiquitin-protein ligase UBR4 (Homo sapiens)" offset:225 AED:1.00 eAED:1.00 QI:225|0|0|0|0|0|14|928|5102
scaffold_8_1_siR5	NNU_014735-RA	3	21	1653	1	21	1567	1587	21	21	0	NNU_014735-RA transcript Name:"Similar to Kaempferol 3-O-beta-D-galactosyltransferase (Petunia hybrida)" offset:82 AED:1.00 eAED:1.00 QI:82|0|0|0|0|0|2|194|458
scaffold_326_3_siR6	NNU_014541-RA	3	21	1670	1	21	1335	1355	21	21	12	NNU_014541-RA transcript Name:"Similar to GATL7 Probable galacturonosyltransferase-like 7 (Arabidopsis thaliana)" offset:0 AED:1.00 eAED:1.00 QI:0|0|0|0|0|0|2|560|369
scaffold_10_1_siR4	NNU_024832-RA	3	21	1672	1	21	1507	1527	21	21	11	NNU_024832-RA transcript Name:"Similar to Major allergen Pru ar 1 (Prunus armeniaca)" offset:0 AED:1.00 eAED:1.00 QI:0|0|0|0|0|0|7|193|492
scaffold_10_1_siR1	NNU_011155-RA	3	21	1731	1	21	34	54	21	21	0	NNU_011155-RA transcript Name:"Protein of unknown function" offset:235 AED:1.00 eAED:1.00 QI:235|0|0|0|0|0|3|203|430
scaffold_87_1_siR7	NNU_011511-RA	3	21	1746	1	21	1561	1581	21	21	11	NNU_011511-RA transcript Name:"Similar to LDJ2 DnaJ protein homolog 2 (Allium porrum)" offset:230 AED:1.00 eAED:1.00 QI:230|0|0|0|0|0|5|637|292
scaffold_170_1_siR14	NNU_010157-RA	3	21	1746	1	21	282	302	21	21	11	NNU_010157-RA transcript Name:"Similar to At1g71810 Uncharacterized aarF domain-containing protein kinase At1g71810, chloroplastic (Arabidopsis thaliana)" offset:0 AED:1.00 eAED:1.00 QI:0|0|0|0|0|0|18|0|582
scaffold_90_1_siR2	NNU_012313-RA	3	21	1761	1	21	602	622	21	21	11.5	NNU_012313-RA transcript Name:"Similar to Pa2g4 Proliferation-associated protein 2G4 (Mus musculus)" offset:301 AED:1.00 eAED:1.00 QI:301|0|0|0|0|0|10|266|397
scaffold_106_1_siR9	NNU_001411-RA	3	21	1779	1	21	358	378	21	21	0	NNU_001411-RA transcript Name:"Protein of unknown function" offset:330 AED:1.00 eAED:1.00 QI:330|0|0|0|0|0|17|0|482
scaffold_107_1_siR6	NNU_000664-RA	3	21	1791	1	21	201	221	21	21	15	NNU_000664-RA transcript Name:"Similar to Metalloendoproteinase 1 (Glycine max)" offset:0 AED:1.00 eAED:1.00 QI:0|0|0|0|0|0|3|0|596
sf_88_1_siR10	NNU_014741-RA	3	21	1797	1	21	440	460	21	21	13	NNU_014741-RA transcript Name:"Similar to UBP26 Ubiquitin carboxyl-terminal hydrolase 26 (Oryza sativa subsp. indica)" offset:0 AED:1.00 eAED:1.00 QI:0|0|0|0|0|0|6|0|599
scaffold_65_1_siR1	NNU_000190-RA	3	21	1828	1	21	18	38	21	21	0	NNU_000190-RA transcript Name:"Similar to TIFY6B Protein TIFY 6B (Arabidopsis thaliana)" offset:243 AED:1.00 eAED:1.00 QI:243|0|0|0|0|0|7|340|414
scaffold_8_1_siR5	NNU_003442-RA	3	21	1836	1	21	478	498	21	21	0	NNU_003442-RA transcript Name:"Similar to BHLH68 Transcription factor bHLH68 (Arabidopsis thaliana)" offset:214 AED:1.00 eAED:1.00 QI:214|0|0|0|0|0|9|590|343
scaffold_8_2_siR4	NNU_000226-RA	3	21	1839	1	21	708	728	21	21	0	NNU_000226-RA transcript Name:"Similar to NAP57 H/ACA ribonucleoprotein complex subunit 4 (Arabidopsis thaliana)" offset:0 AED:1.00 eAED:1.00 QI:0|-1|0|0|-1|0|1|0|612
scaffold_170_1_siR22	NNU_022952-RA	3	21	1875	1	21	15	35	21	21	0	NNU_022952-RA transcript Name:"Similar to Acot9 Acyl-coenzyme A thioesterase 9, mitochondrial (Mus musculus)" offset:41 AED:1.00 eAED:1.00 QI:41|0|0|0|0|0|5|211|540
scaffold_107_1_siR9	NNU_018172-RA	3	21	1880	1	21	1739	1759	21	21	0	NNU_018172-RA transcript Name:"Similar to CYP75B2 Flavonoid 3'-monooxygenase (Petunia hybrida)" offset:67 AED:1.00 eAED:1.00 QI:67|0|0|0|0|0|2|283|509
scaffold_106_1_siR10	NNU_018384-RA	3	21	1913	1	21	199	219	21	21	13	NNU_018384-RA transcript Name:"Protein of unknown function" offset:404 AED:1.00 eAED:1.00 QI:404|0|0|0|0|0|3|858|216
scaffold_170_1_siR15	NNU_019881-RA	3	21	1924	1	21	1017	1037	21	21	0	NNU_019881-RA transcript Name:"Similar to GAD Glutamate decarboxylase (Petunia hybrida)" offset:576 AED:1.00 eAED:1.00 QI:576|0|0|0|0|0|7|166|393
sf_39_1_siR12	NNU_010560-RA	3	21	1937	1	21	934	954	21	21	0	NNU_010560-RA transcript Name:"Similar to At5g49770 Probable leucine-rich repeat receptor-like protein kinase At5g49770 (Arabidopsis thaliana)" offset:72 AED:1.00 eAED:1.00 QI:72|0|0|0|0|0|4|968|298
sf_39_1_siR4	NNU_022990-RA	3	21	1941	1	21	401	421	21	21	0	NNU_022990-RA transcript Name:"Protein of unknown function" offset:562 AED:1.00 eAED:1.00 QI:562|0|0|0|0|0|7|458|306
scaffold_131_1_siR11	NNU_003778-RA	3	21	1941	1	21	597	617	21	21	11	NNU_003778-RA transcript Name:"Similar to CNOT10 CCR4-NOT transcription complex subunit 10 (Gallus gallus)" offset:0 AED:1.00 eAED:1.00 QI:0|0|0|0|0|0|2|0|646
scaffold_8_2_siR12	NNU_011659-RA	3	21	1952	1	21	1143	1163	21	21	0	NNU_011659-RA transcript Name:"Similar to CYP707A4 Abscisic acid 8'-hydroxylase 4 (Arabidopsis thaliana)" offset:217 AED:1.00 eAED:1.00 QI:217|0|0|0|0|0|9|295|479
scaffold_149_1_siR7	NNU_020918-RA	3	21	1953	1	21	182	202	21	21	0	NNU_020918-RA transcript Name:"Similar to At1g12300 Pentatricopeptide repeat-containing protein At1g12300, mitochondrial (Arabidopsis thaliana)" offset:0 AED:1.00 eAED:1.00 QI:0|-1|0|0|-1|0|1|0|650
scaffold_87_1_siR5	NNU_012169-RA	3	21	1954	1	21	1535	1555	21	21	0	NNU_012169-RA transcript Name:"Similar to At5g03795 Probable glycosyltransferase At5g03795 (Arabidopsis thaliana)" offset:63 AED:1.00 eAED:1.00 QI:63|0|0|0|0|0|4|301|529
scaffold_326_3_siR5	NNU_008331-RA	3	21	1976	1	21	1886	1906	21	21	0	NNU_008331-RA transcript Name:"Similar to At5g61130 Glucan endo-1,3-beta-glucosidase-like protein 2 (Arabidopsis thaliana)" offset:153 AED:1.00 eAED:1.00 QI:153|0|0|0|0|0|4|1199|207
scaffold_106_1_siR8	NNU_025880-RA	3	21	1982	1	21	368	388	21	21	13	NNU_025880-RA transcript Name:"Similar to At4g35600 Probable serine/threonine-protein kinase Cx32, chloroplastic (Arabidopsis thaliana)" offset:452 AED:1.00 eAED:1.00 QI:452|0|0|0|0|0|6|261|422
scaffold_10_1_siR1	NNU_008164-RA	3	21	1986	1	21	897	917	21	21	12	NNU_008164-RA transcript Name:"Similar to At5g15010 Pentatricopeptide repeat-containing protein At5g15010, mitochondrial (Arabidopsis thaliana)" offset:0 AED:1.00 eAED:1.00 QI:0|0|0|0|0|0|5|0|661
scaffold_131_1_siR2	NNU_005930-RA	3	21	1995	1	21	1724	1744	21	21	12	NNU_005930-RA transcript Name:"Similar to Ncoa6 Nuclear receptor coactivator 6 (Mus musculus)" offset:0 AED:1.00 eAED:1.00 QI:0|0|0|0|0|0|6|378|538
scaffold_8_2_siR5	NNU_007623-RA	3	21	2019	1	21	290	310	21	21	0	NNU_007623-RA transcript Name:"Similar to LECRK41 L-type lectin-domain containing receptor kinase IV.1 (Arabidopsis thaliana)" offset:0 AED:1.00 eAED:1.00 QI:0|-1|0|0|-1|0|1|0|672
scaffold_90_1_siR6	NNU_016780-RA	3	21	2022	1	21	1428	1448	21	21	0	NNU_016780-RA transcript Name:"Protein of unknown function" offset:203 AED:1.00 eAED:1.00 QI:203|0|0|0|0|0|8|223|531
scaffold_87_1_siR6	NNU_006917-RA	3	21	2028	1	21	950	970	21	21	0	NNU_006917-RA transcript Name:"Similar to PCMP-E92 Putative pentatricopeptide repeat-containing protein At3g18840 (Arabidopsis thaliana)" offset:0 AED:1.00 eAED:1.00 QI:0|-1|0|0|-1|0|1|0|675
scaffold_107_1_siR9	NNU_014399-RA	3	21	2040	1	21	490	510	21	21	0	NNU_014399-RA transcript Name:"Similar to BGLU41 Putative beta-glucosidase 41 (Arabidopsis thaliana)" offset:299 AED:1.00 eAED:1.00 QI:299|0|0|0|0|0|12|298|480
scaffold_65_1_siR8	NNU_022889-RA	3	21	204	1	21	156	176	21	21	15	NNU_022889-RA transcript Name:"Protein of unknown function" offset:0 AED:1.00 eAED:1.00 QI:0|-1|0|0|-1|0|1|0|67
scaffold_106_1_siR10	NNU_002837-RA	3	21	2060	1	21	1708	1728	21	21	0	NNU_002837-RA transcript Name:"Protein of unknown function" offset:266 AED:1.00 eAED:1.00 QI:266|0|0|0|0|0|7|951|280
scaffold_10_1_siR1	NNU_000958-RA	3	21	2063	1	21	1083	1103	21	21	0	NNU_000958-RA transcript Name:"Similar to CYP75B2 Flavonoid 3'-monooxygenase (Petunia hybrida)" offset:239 AED:1.00 eAED:1.00 QI:239|0|0|0|0|0|3|282|513
scaffold_106_1_siR10	NNU_009029-RA	3	21	2075	1	21	102	122	21	21	13	NNU_009029-RA transcript Name:"Protein of unknown function" offset:143 AED:1.00 eAED:1.00 QI:143|0|0|0|0|0|3|747|394
scaffold_10_1_siR3	NNU_003419-RA	3	21	2088	1	21	332	352	21	21	15	NNU_003419-RA transcript Name:"Similar to At5g02620 Ankyrin repeat-containing protein At5g02620 (Arabidopsis thaliana)" offset:142 AED:1.00 eAED:1.00 QI:142|0|0|0|0|0|3|113|610
sf_39_1_siR15	NNU_015037-RA	3	21	2090	1	21	311	331	21	21	12	NNU_015037-RA transcript Name:"Similar to AHL PAP-specific phosphatase HAL2-like (Arabidopsis thaliana)" offset:452 AED:1.00 eAED:1.00 QI:452|0|0|0|0|0|3|255|460
scaffold_90_1_siR5	NNU_016878-RA	3	21	2114	1	21	874	894	21	21	12	NNU_016878-RA transcript Name:"Similar to INV1 Beta-fructofuranosidase, insoluble isoenzyme 1 (Daucus carota)" offset:0 AED:1.00 eAED:1.00 QI:0|0|0|0|0|0|6|401|570
sf_39_1_siR6	NNU_008520-RA	3	21	2121	1	21	966	986	21	21	0	NNU_008520-RA transcript Name:"Protein of unknown function" offset:0 AED:1.00 eAED:1.00 QI:0|0|0|0|0|0|6|0|706
scaffold_170_1_siR27	NNU_021232-RA	3	21	2124	1	21	670	690	21	21	0	NNU_021232-RA transcript Name:"Similar to RGA3 Putative disease resistance protein RGA3 (Solanum bulbocastanum)" offset:0 AED:1.00 eAED:1.00 QI:0|0|0|0|0|0|2|0|707
scaffold_326_3_siR4	NNU_016458-RA	3	21	2125	1	21	387	407	21	21	0	NNU_016458-RA transcript Name:"Similar to CNR2 Cell number regulator 2 (Zea mays)" offset:112 AED:1.00 eAED:1.00 QI:112|0|0|0|0|0|8|228|594
scaffold_326_3_siR1	NNU_006267-RA	3	21	2126	1	21	1333	1353	21	21	16	NNU_006267-RA transcript Name:"Similar to Serine hydroxymethyltransferase, mitochondrial (Solanum tuberosum)" offset:351 AED:1.00 eAED:1.00 QI:351|0|0|0|0|0|15|290|494
scaffold_149_1_siR3	NNU_009465-RA	3	21	2129	1	21	958	978	21	21	0	NNU_009465-RA transcript Name:"Similar to MTP1 Metal tolerance protein 1 (Arabidopsis thaliana)" offset:431 AED:1.00 eAED:1.00 QI:431|0|0|0|0|0|2|333|454
scaffold_106_1_siR10	NNU_010830-RA	3	21	2148	1	21	2112	2132	21	21	12	NNU_010830-RA transcript Name:"Similar to HEMH Ferrochelatase-2, chloroplastic (Cucumis sativus)" offset:334 AED:1.00 eAED:1.00 QI:334|0|0|0|0|0|9|344|489
sf_39_1_siR3	NNU_009469-RA	3	21	2150	1	21	428	448	21	21	0	NNU_009469-RA transcript Name:"Similar to CHI Chalcone--flavonone isomerase (Camellia sinensis)" offset:319 AED:1.00 eAED:1.00 QI:319|0|0|0|0|0|8|490|446
scaffold_107_1_siR9	NNU_024795-RA	3	21	2151	1	21	1002	1022	21	21	0	NNU_024795-RA transcript Name:"Similar to Tmem184b Transmembrane protein 184B (Mus musculus)" offset:0 AED:1.00 eAED:1.00 QI:0|0|0|0|0|0|6|600|516
sf_39_1_siR1	NNU_010958-RA	3	21	2173	1	21	1250	1270	21	21	0	NNU_010958-RA transcript Name:"Similar to PTR3-A Peptide transporter PTR3-A (Arabidopsis thaliana)" offset:74 AED:1.00 eAED:1.00 QI:74|0|0|0|0|0|4|314|594
scaffold_8_2_siR9	NNU_011967-RA	3	21	2199	1	21	197	217	21	21	0	NNU_011967-RA transcript Name:"Protein of unknown function" offset:0 AED:1.00 eAED:1.00 QI:0|0|0|0|0|0|4|0|732
scaffold_65_1_siR1	NNU_006922-RA	3	21	2224	1	21	2102	2122	21	21	13	NNU_006922-RA transcript Name:"Similar to Isoflavone reductase homolog (Lupinus albus)" offset:1003 AED:1.00 eAED:1.00 QI:1003|0|0|0|0|0|8|276|314
scaffold_10_1_siR7	NNU_016930-RA	3	21	2229	1	21	188	208	21	21	0	NNU_016930-RA transcript Name:"Protein of unknown function" offset:0 AED:1.00 eAED:1.00 QI:0|0|0|0|0|0|9|360|622
scaffold_10_1_siR1	NNU_016789-RA	3	21	2229	1	21	987	1007	21	21	16	NNU_016789-RA transcript Name:"Similar to FH16 Formin-like protein 16 (Oryza sativa subsp. japonica)" offset:0 AED:1.00 eAED:1.00 QI:0|0|0|0|0|0|4|0|742
scaffold_10_1_siR4	NNU_009609-RA	3	21	2245	1	21	613	633	21	21	0	NNU_009609-RA transcript Name:"Similar to LAL5 MATE efflux family protein LAL5 (Arabidopsis thaliana)" offset:234 AED:1.00 eAED:1.00 QI:234|0|0|0|0|0|7|616|464
scaffold_131_1_siR14	NNU_007465-RA	3	21	2254	1	21	1170	1190	21	21	15	NNU_007465-RA transcript Name:"Similar to Ext2 Exostosin-2 (Drosophila melanogaster)" offset:708 AED:1.00 eAED:1.00 QI:708|0|0|0|0|0|5|556|329
scaffold_170_1_siR16	NNU_015817-RA	3	21	2272	1	21	263	283	21	21	0	NNU_015817-RA transcript Name:"Similar to ADA2 Transcriptional adapter ADA2 (Oryza sativa subsp. japonica)" offset:563 AED:1.00 eAED:1.00 QI:563|0|0|0|0|0|12|224|494
scaffold_10_1_siR1	NNU_003405-RA	3	21	2284	1	21	1576	1596	21	21	0	NNU_003405-RA transcript Name:"Similar to RuBisCO large subunit-binding protein subunit beta, chloroplastic (Pisum sativum)" offset:312 AED:1.00 eAED:1.00 QI:312|0|0|0|0|0|14|7|654
scaffold_107_1_siR2	NNU_021598-RA	3	21	2296	1	21	1595	1615	21	21	0	NNU_021598-RA transcript Name:"Similar to PAN1 Actin cytoskeleton-regulatory complex protein PAN1 (Magnaporthe oryzae (strain 70-15 / FGSC 8958))" offset:590 AED:1.00 eAED:1.00 QI:590|0|0|0|0|0|5|455|416
scaffold_106_1_siR10	NNU_002370-RA	3	21	2306	1	21	1126	1146	21	21	0	NNU_002370-RA transcript Name:"Similar to YMR317W Uncharacterized protein YMR317W (Saccharomyces cerevisiae (strain ATCC 204508 / S288c))" offset:1248 AED:1.00 eAED:1.00 QI:1248|0|0|0|0|0|2|770|95
scaffold_65_1_siR11	NNU_009656-RA	3	21	232	1	21	91	111	21	21	12	NNU_009656-RA transcript Name:"Similar to CYP72A1 Secologanin synthase (Catharanthus roseus)" offset:28 AED:1.00 eAED:1.00 QI:28|0|0|0|0|0|2|0|68
scaffold_106_1_siR10	NNU_010599-RA	3	21	2322	1	21	63	83	21	21	0	NNU_010599-RA transcript Name:"Similar to ARA12 Subtilisin-like protease (Arabidopsis thaliana)" offset:0 AED:1.00 eAED:1.00 QI:0|0|0|0|0|0|2|0|773
sf_39_1_siR9	NNU_011365-RA	3	21	2325	1	21	327	347	21	21	0	NNU_011365-RA transcript Name:"Similar to AVPL1 Pyrophosphate-energized membrane proton pump 2 (Arabidopsis thaliana)" offset:0 AED:1.00 eAED:1.00 QI:0|0|0|0|0|0|12|0|774
scaffold_10_1_siR11	NNU_021693-RA	3	21	2329	1	21	2106	2126	21	21	0	NNU_021693-RA transcript Name:"Similar to DDB_G0271670 Uncharacterized protein DDB_G0271670 (Dictyostelium discoideum)" offset:147 AED:1.00 eAED:1.00 QI:147|0|0|0|0|0|4|316|621
scaffold_65_1_siR1	NNU_006475-RA	3	21	2363	1	21	69	89	21	21	12	NNU_006475-RA transcript Name:"Similar to yjjL L-galactonate transporter (Escherichia coli (strain K12))" offset:280 AED:1.00 eAED:1.00 QI:280|0|0|0|0|0|4|607|491
scaffold_106_1_siR10	NNU_006475-RA	3	21	2363	1	21	71	91	21	21	0	NNU_006475-RA transcript Name:"Similar to yjjL L-galactonate transporter (Escherichia coli (strain K12))" offset:280 AED:1.00 eAED:1.00 QI:280|0|0|0|0|0|4|607|491
scaffold_10_1_siR1	NNU_001643-RA	3	21	2375	1	21	386	406	21	21	13	NNU_001643-RA transcript Name:"Similar to GID1C Gibberellin receptor GID1C (Arabidopsis thaliana)" offset:530 AED:1.00 eAED:1.00 QI:530|0|0|0|0|0|2|807|345
scaffold_87_1_siR3	NNU_016496-RA	3	21	2388	1	21	912	932	21	21	0	NNU_016496-RA transcript Name:"Similar to RPPL1 Putative disease resistance RPP13-like protein 1 (Arabidopsis thaliana)" offset:0 AED:1.00 eAED:1.00 QI:0|0|0|0|0|0|3|0|795
scaffold_106_1_siR10	NNU_009225-RA	3	21	2412	1	21	730	750	21	21	0	NNU_009225-RA transcript Name:"Similar to OsI_27296 Probable E3 ubiquitin-protein ligase BAH1-like 1 (Oryza sativa subsp. indica)" offset:889 AED:1.00 eAED:1.00 QI:889|0|0|0|0|0|6|548|324
scaffold_170_1_siR3	NNU_022899-RA	3	21	2418	1	21	1349	1369	21	21	11	NNU_022899-RA transcript Name:"Similar to Rint1 RAD50-interacting protein 1 (Mus musculus)" offset:0 AED:1.00 eAED:1.00 QI:0|0|0|0|0|0|4|0|805
scaffold_90_1_siR5	NNU_003156-RA	3	21	2439	1	21	2389	2409	21	21	0	NNU_003156-RA transcript Name:"Similar to TDRD3 Tudor domain-containing protein 3 (Gallus gallus)" offset:137 AED:1.00 eAED:1.00 QI:137|0|0|0|0|0|8|598|567
sf_39_1_siR12	NNU_004104-RA	3	21	2449	1	21	2066	2086	21	21	0	NNU_004104-RA transcript Name:"Similar to MAP65-8 65-kDa microtubule-associated protein 8 (Arabidopsis thaliana)" offset:340 AED:1.00 eAED:1.00 QI:340|0|0|0|0|0|11|312|598
scaffold_87_1_siR6	NNU_010427-RA	3	21	2462	1	21	1042	1062	21	21	15	NNU_010427-RA transcript Name:"Similar to GSVIVT00026920001 Probable polygalacturonase (Vitis vinifera)" offset:1044 AED:1.00 eAED:1.00 QI:1044|0|0|0|0|0|5|179|412
scaffold_87_1_siR5	NNU_007110-RA	3	21	2470	1	21	1899	1919	21	21	0	NNU_007110-RA transcript Name:"Similar to vmp1 Vacuole membrane protein 1 (Danio rerio)" offset:341 AED:1.00 eAED:1.00 QI:341|0|0|0|0|0|9|1445|227
scaffold_10_1_siR1	NNU_000972-RA	3	21	2476	1	21	2058	2078	21	21	0	NNU_000972-RA transcript Name:"Similar to htr1 Sensory rhodopsin I transducer (Halobacterium salinarium (strain ATCC 700922 / JCM 11081 / NRC-1))" offset:17 AED:1.00 eAED:1.00 QI:17|0|0|0|0|0|3|302|718
scaffold_106_1_siR1	NNU_023218-RA	3	21	2478	1	21	532	552	21	21	0	NNU_023218-RA transcript Name:"Similar to At2g21480 Probable receptor-like protein kinase At2g21480 (Arabidopsis thaliana)" offset:0 AED:1.00 eAED:1.00 QI:0|-1|0|0|-1|0|1|0|825
scaffold_170_1_siR28	NNU_025912-RA	3	21	2487	1	21	549	569	21	21	0	NNU_025912-RA transcript Name:"Similar to sraP Serine-rich adhesin for platelets (Staphylococcus aureus)" offset:0 AED:1.00 eAED:1.00 QI:0|0|0|0|0|0|2|345|713
scaffold_131_1_siR6	NNU_003178-RA	3	21	2503	1	21	257	277	21	21	0	NNU_003178-RA transcript Name:"Similar to At3g26935 Probable S-acyltransferase At3g26935 (Arabidopsis thaliana)" offset:318 AED:1.00 eAED:1.00 QI:318|0|0|0|0|0|5|817|455
scaffold_107_1_siR1	NNU_023985-RA	3	21	2509	1	21	237	257	21	21	0	NNU_023985-RA transcript Name:"Similar to PIN1B Probable auxin efflux carrier component 1b (Oryza sativa subsp. japonica)" offset:73 AED:1.00 eAED:1.00 QI:73|0|0|0|0|0|7|777|552
scaffold_8_2_siR11	NNU_001584-RA	3	21	2520	1	21	1270	1290	21	21	0	NNU_001584-RA transcript Name:"Similar to uafA Uro-adherence factor A (Staphylococcus saprophyticus subsp. saprophyticus (strain ATCC 15305 / DSM 20229))" offset:249 AED:1.00 eAED:1.00 QI:249|0|0|0|0|0|9|468|600
scaffold_90_1_siR1	NNU_006001-RA	3	21	2520	1	21	697	717	21	21	0	NNU_006001-RA transcript Name:"Similar to KAS3A 3-oxoacyl-[acyl-carrier-protein] synthase 3 A, chloroplastic (Cuphea wrightii)" offset:926 AED:1.00 eAED:1.00 QI:926|0|0|0|0|0|8|475|372
scaffold_170_1_siR2	NNU_011682-RA	3	21	2527	1	21	222	242	21	21	0	NNU_011682-RA transcript Name:"Similar to BHLH110 Transcription factor bHLH110 (Arabidopsis thaliana)" offset:881 AED:1.00 eAED:1.00 QI:881|0|0|0|0|0|7|353|430
scaffold_65_1_siR11	NNU_010769-RA	3	21	2558	1	21	1204	1224	21	21	0	NNU_010769-RA transcript Name:"Similar to At5g58300 Probable inactive receptor kinase At5g58300 (Arabidopsis thaliana)" offset:121 AED:1.00 eAED:1.00 QI:121|0|0|0|0|0|2|535|633
scaffold_107_1_siR12	NNU_022426-RA	3	21	2575	1	21	2224	2244	21	21	0	NNU_022426-RA transcript Name:"Similar to At4g00330 Probable leucine-rich repeat receptor-like protein kinase At4g00330 (Arabidopsis thaliana)" offset:625 AED:1.00 eAED:1.00 QI:625|0|0|0|0|0|7|366|527
sf_39_1_siR1	NNU_023027-RA	3	21	2580	1	21	1805	1825	21	21	13	NNU_023027-RA transcript Name:"Similar to DGAT1 Diacylglycerol O-acyltransferase 1 (Arabidopsis thaliana)" offset:329 AED:1.00 eAED:1.00 QI:329|0|0|0|0|0|16|691|519
scaffold_170_1_siR26	NNU_012708-RA	3	21	2592	1	21	1930	1950	21	21	14	NNU_012708-RA transcript Name:"Similar to CDCA7 Cell division cycle-associated protein 7 (Homo sapiens)" offset:181 AED:1.00 eAED:1.00 QI:181|0|0|0|0|0|13|191|739
scaffold_131_1_siR4	NNU_021328-RA	3	21	2600	1	21	2011	2031	21	21	11	NNU_021328-RA transcript Name:"Protein of unknown function" offset:0 AED:1.00 eAED:1.00 QI:0|0|0|0|0|0|3|2294|101
scaffold_87_1_siR3	NNU_016500-RA	3	21	2601	1	21	471	491	21	21	0	NNU_016500-RA transcript Name:"Similar to RPPL1 Putative disease resistance RPP13-like protein 1 (Arabidopsis thaliana)" offset:0 AED:1.00 eAED:1.00 QI:0|0|0|0|0|0|4|0|866
scaffold_90_1_siR1	NNU_007724-RA	3	21	2611	1	21	2573	2593	21	21	12	NNU_007724-RA transcript Name:"Similar to FBL3 F-box/LRR-repeat protein 3 (Arabidopsis thaliana)" offset:293 AED:1.00 eAED:1.00 QI:293|0|0|0|0|0|8|338|659
scaffold_107_1_siR10	NNU_005686-RA	3	21	2613	1	21	774	794	21	21	15	NNU_005686-RA transcript Name:"Similar to At2g28450 Zinc finger CCCH domain-containing protein 24 (Arabidopsis thaliana)" offset:0 AED:1.00 eAED:1.00 QI:0|0|0|0|0|0|16|0|870
scaffold_326_2_siR9	NNU_004881-RA	3	21	2617	1	21	2382	2402	21	21	0	NNU_004881-RA transcript Name:"Similar to PNC1 Cationic peroxidase 1 (Arachis hypogaea)" offset:2041 AED:1.00 eAED:1.00 QI:2041|0|0|0|0|0|2|0|191
scaffold_106_1_siR9	NNU_010590-RA	3	21	2650	1	21	2294	2314	21	21	0	NNU_010590-RA transcript Name:"Similar to N4BP2 NEDD4-binding protein 2 (Homo sapiens)" offset:374 AED:1.00 eAED:1.00 QI:374|0|0|0|0|0|6|500|591
scaffold_170_1_siR21	NNU_014867-RA	3	21	2704	1	21	1218	1238	21	21	0	NNU_014867-RA transcript Name:"Similar to PCMP-H22 Putative pentatricopeptide repeat-containing protein At1g68930 (Arabidopsis thaliana)" offset:194 AED:1.00 eAED:1.00 QI:194|0|0|0|0|0|4|860|549
scaffold_10_1_siR5	NNU_001199-RA	3	21	2708	1	21	2360	2380	21	21	14	NNU_001199-RA transcript Name:"Similar to DDB_G0274487 CTL-like protein DDB_G0274487 (Dictyostelium discoideum)" offset:1075 AED:1.00 eAED:1.00 QI:1075|0|0|0|0|0|7|118|504
scaffold_65_1_siR3	NNU_020785-RA	3	21	2713	1	21	762	782	21	21	0	NNU_020785-RA transcript Name:"Similar to CYCD6-1 Putative cyclin-D6-1 (Arabidopsis thaliana)" offset:279 AED:1.00 eAED:1.00 QI:279|0|0|0|0|0|6|1474|319
scaffold_87_1_siR3	NNU_016495-RA	3	21	2736	1	21	780	800	21	21	0	NNU_016495-RA transcript Name:"Similar to RPPL1 Putative disease resistance RPP13-like protein 1 (Arabidopsis thaliana)" offset:129 AED:1.00 eAED:1.00 QI:129|0|0|0|0|0|4|0|868
scaffold_131_1_siR12	NNU_001810-RA	3	21	2756	1	21	1018	1038	21	21	0	NNU_001810-RA transcript Name:"Similar to MCM9 DNA replication licensing factor MCM9 (Homo sapiens)" offset:0 AED:1.00 eAED:1.00 QI:0|0|0|0|0|0|23|494|753
scaffold_170_1_siR19	NNU_013579-RA	3	21	2796	1	21	2397	2417	21	21	0	NNU_013579-RA transcript Name:"Similar to Soluble starch synthase 1, chloroplastic/amyloplastic (Solanum tuberosum)" offset:153 AED:1.00 eAED:1.00 QI:153|0|0|0|0|0|15|315|775
scaffold_8_2_siR14	NNU_004602-RA	3	21	2802	1	21	1269	1289	21	21	0	NNU_004602-RA transcript Name:"Similar to AAO L-ascorbate oxidase (Nicotiana tabacum)" offset:488 AED:1.00 eAED:1.00 QI:488|0|0|0|0|0|5|562|583
scaffold_106_1_siR10	NNU_000771-RA	3	21	281	1	21	187	207	21	21	12	NNU_000771-RA transcript Name:"Protein of unknown function" offset:162 AED:1.00 eAED:1.00 QI:162|0|0|0|0|0|2|50|22
scaffold_87_1_siR5	NNU_006804-RA	3	21	2813	1	21	2375	2395	21	21	0	NNU_006804-RA transcript Name:"Similar to Faf2 FAS-associated factor 2 (Rattus norvegicus)" offset:140 AED:1.00 eAED:1.00 QI:140|0|0|0|0|0|11|828|614
scaffold_170_1_siR25	NNU_007693-RA	3	21	2814	1	21	748	768	21	21	0	NNU_007693-RA transcript Name:"Similar to PNC1 Cationic peroxidase 1 (Arachis hypogaea)" offset:0 AED:1.00 eAED:1.00 QI:0|0|0|0|0|0|11|0|937
scaffold_131_1_siR8	NNU_011755-RA	3	21	2827	1	21	2434	2454	21	21	0	NNU_011755-RA transcript Name:"Similar to At1g63850 BTB/POZ domain-containing protein At1g63850 (Arabidopsis thaliana)" offset:1002 AED:1.00 eAED:1.00 QI:1002|0|0|0|0|0|2|373|483
scaffold_107_1_siR5	NNU_013537-RA	3	21	2857	1	21	2229	2249	21	21	11	NNU_013537-RA transcript Name:"Similar to pyk Pyruvate kinase (Clostridium acetobutylicum)" offset:305 AED:1.00 eAED:1.00 QI:305|0|0|0|0|0|5|275|758
scaffold_131_1_siR13	NNU_009310-RA	3	21	2892	1	21	146	166	21	21	15	NNU_009310-RA transcript Name:"Similar to GLR2.8 Glutamate receptor 2.8 (Arabidopsis thaliana)" offset:0 AED:1.00 eAED:1.00 QI:0|0|0|0|0|0|5|0|963
scaffold_131_1_siR2	NNU_015580-RA	3	21	2898	1	21	1195	1215	21	21	0	NNU_015580-RA transcript Name:"Similar to RPPL1 Putative disease resistance RPP13-like protein 1 (Arabidopsis thaliana)" offset:0 AED:1.00 eAED:1.00 QI:0|-1|0|0|-1|0|1|0|965
scaffold_10_1_siR11	NNU_003820-RA	3	21	2902	1	21	2042	2062	21	21	16	NNU_003820-RA transcript Name:"Similar to Pyrophosphate-energized vacuolar membrane proton pump (Vigna radiata var. radiata)" offset:0 AED:1.00 eAED:1.00 QI:0|0|0|0|0|0|8|604|765
scaffold_8_2_siR8	NNU_014219-RA	3	21	2922	1	21	642	662	21	21	14	NNU_014219-RA transcript Name:"Similar to CAS Exportin-2 (Arabidopsis thaliana)" offset:0 AED:1.00 eAED:1.00 QI:0|-1|0|0|-1|0|1|0|973
scaffold_170_1_siR27	NNU_021135-RA	3	21	2928	1	21	1537	1557	21	21	15.5	NNU_021135-RA transcript Name:"Similar to RGA1 Putative disease resistance protein RGA1 (Solanum bulbocastanum)" offset:0 AED:1.00 eAED:1.00 QI:0|0|0|0|0|0|5|0|975
scaffold_170_1_siR16	NNU_021135-RA	3	21	2928	1	21	846	866	21	21	0	NNU_021135-RA transcript Name:"Similar to RGA1 Putative disease resistance protein RGA1 (Solanum bulbocastanum)" offset:0 AED:1.00 eAED:1.00 QI:0|0|0|0|0|0|5|0|975
scaffold_326_1_siR10	NNU_020579-RA	3	21	2929	1	21	1321	1341	21	21	0	NNU_020579-RA transcript Name:"Similar to PCBP2 Poly(rC)-binding protein 2 (Homo sapiens)" offset:238 AED:1.00 eAED:1.00 QI:238|0|0|0|0|0|8|630|686
scaffold_65_1_siR12	NNU_019435-RA	3	21	2932	1	21	2553	2573	21	21	14	NNU_019435-RA transcript Name:"Protein of unknown function" offset:830 AED:1.00 eAED:1.00 QI:830|0|0|0|0|0|2|1583|172
scaffold_131_1_siR15	NNU_018017-RA	3	21	2934	1	21	899	919	21	21	0	NNU_018017-RA transcript Name:"Similar to RPPL1 Putative disease resistance RPP13-like protein 1 (Arabidopsis thaliana)" offset:0 AED:1.00 eAED:1.00 QI:0|-1|0|0|-1|0|1|0|977
scaffold_131_1_siR3	NNU_002375-RA	3	21	2941	1	21	1752	1772	21	21	13	NNU_002375-RA transcript Name:"Similar to NAT12 Nucleobase-ascorbate transporter 12 (Arabidopsis thaliana)" offset:326 AED:1.00 eAED:1.00 QI:326|0|0|0|0|0|10|533|693
scaffold_170_1_siR18	NNU_004513-RA	3	21	2993	1	21	630	650	21	21	13.5	NNU_004513-RA transcript Name:"Similar to UBC5B Ubiquitin-conjugating enzyme E2 5B (Oryza sativa subsp. japonica)" offset:0 AED:1.00 eAED:1.00 QI:0|0|0|0|0|0|3|2747|81
scaffold_10_1_siR1	NNU_006206-RA	3	21	2997	1	21	2104	2124	21	21	14	NNU_006206-RA transcript Name:"Similar to At4g38062 Uncharacterized protein At4g38062 (Arabidopsis thaliana)" offset:0 AED:1.00 eAED:1.00 QI:0|0|0|0|0|0|2|0|998
scaffold_107_1_siR12	NNU_018985-RA	3	21	300	1	21	128	148	21	21	0	NNU_018985-RA transcript Name:"Similar to TIC Protein TIME FOR COFFEE (Arabidopsis thaliana)" offset:0 AED:1.00 eAED:1.00 QI:0|0|0|0|0|0|2|114|61
scaffold_90_1_siR2	NNU_002109-RA	3	21	3009	1	21	1060	1080	21	21	14	NNU_002109-RA transcript Name:"Similar to CYP86B1 Cytochrome P450 86B1 (Arabidopsis thaliana)" offset:0 AED:1.00 eAED:1.00 QI:0|0|0|0|0|0|2|0|1002
scaffold_8_1_siR5	NNU_023102-RA	3	21	3018	1	21	2967	2987	21	21	0	NNU_023102-RA transcript Name:"Similar to PCMP-E33 Pentatricopeptide repeat-containing protein At2g39620 (Arabidopsis thaliana)" offset:0 AED:1.00 eAED:1.00 QI:0|-1|0|0|-1|0|1|0|1005
scaffold_8_2_siR5	NNU_005032-RA	3	21	3027	1	21	1716	1736	21	21	0	NNU_005032-RA transcript Name:"Similar to PERK10 Proline-rich receptor-like protein kinase PERK10 (Arabidopsis thaliana)" offset:175 AED:1.00 eAED:1.00 QI:175|0|0|0|0|0|11|464|795
scaffold_170_1_siR17	NNU_020398-RA	3	21	3035	1	21	2724	2744	21	21	14.5	NNU_020398-RA transcript Name:"Similar to MAP65-3 65-kDa microtubule-associated protein 3 (Arabidopsis thaliana)" offset:461 AED:1.00 eAED:1.00 QI:461|0|0|0|0|0|13|363|736
scaffold_87_1_siR7	NNU_014644-RA	3	21	3044	1	21	23	43	21	21	0	NNU_014644-RA transcript Name:"Similar to EPSIN2 Clathrin interactor EPSIN 2 (Arabidopsis thaliana)" offset:425 AED:1.00 eAED:1.00 QI:425|0|0|0|0|0|14|0|873
scaffold_149_1_siR7	NNU_005300-RA	3	21	3048	1	21	1865	1885	21	21	11	NNU_005300-RA transcript Name:"Similar to MLL2 Histone-lysine N-methyltransferase MLL2 (Homo sapiens)" offset:0 AED:1.00 eAED:1.00 QI:0|-1|0|0|-1|0|1|0|1015
scaffold_8_2_siR11	NNU_001374-RA	3	21	3057	1	21	2383	2403	21	21	0	NNU_001374-RA transcript Name:"Similar to glgA Glycogen synthase (Protochlamydia amoebophila (strain UWE25))" offset:0 AED:1.00 eAED:1.00 QI:0|0|0|0|0|0|17|0|1018
scaffold_107_1_siR3	NNU_025298-RA	3	21	3083	1	21	3045	3065	21	21	0	NNU_025298-RA transcript Name:"Similar to GBA2 Non-lysosomal glucosylceramidase (Homo sapiens)" offset:41 AED:1.00 eAED:1.00 QI:41|0|0|0|0|0|23|0|1014
scaffold_170_1_siR33	NNU_020140-RA	3	21	3099	1	21	102	122	21	21	12.5	NNU_020140-RA transcript Name:"Similar to HSP83A Heat shock protein 83 (Ipomoea nil)" offset:495 AED:1.00 eAED:1.00 QI:495|0|0|0|0|0|4|498|701
sf_39_1_siR14	NNU_012549-RA	3	21	3104	1	21	1717	1737	21	21	0	NNU_012549-RA transcript Name:"Similar to ANKRD13B Ankyrin repeat domain-containing protein 13B (Homo sapiens)" offset:680 AED:1.00 eAED:1.00 QI:680|0|0|0|0|0|3|444|659
scaffold_106_1_siR10	NNU_022214-RA	3	21	3118	1	21	2856	2876	21	21	0	NNU_022214-RA transcript Name:"Similar to PLT2 AP2-like ethylene-responsive transcription factor PLT2 (Arabidopsis thaliana)" offset:217 AED:1.00 eAED:1.00 QI:217|0|0|0|0|0|8|381|839
scaffold_65_1_siR13	NNU_018859-RA	3	21	3126	1	21	1206	1226	21	21	0	NNU_018859-RA transcript Name:"Similar to ETFB Electron transfer flavoprotein subunit beta, mitochondrial (Arabidopsis thaliana)" offset:142 AED:1.00 eAED:1.00 QI:142|0|0|0|0|0|12|287|898
scaffold_170_1_siR27	NNU_019222-RA	3	21	3132	1	21	1474	1494	21	21	11	NNU_019222-RA transcript Name:"Similar to RPPL1 Putative disease resistance RPP13-like protein 1 (Arabidopsis thaliana)" offset:0 AED:1.00 eAED:1.00 QI:0|-1|0|0|-1|0|1|0|1043
sf_39_1_siR16	NNU_012022-RA	3	21	3139	1	21	1916	1936	21	21	13.5	NNU_012022-RA transcript Name:"Similar to Os06g0508700 Probable methionyl-tRNA synthetase (Oryza sativa subsp. japonica)" offset:440 AED:1.00 eAED:1.00 QI:440|0|0|0|0|0|17|209|829
scaffold_170_1_siR28	NNU_009628-RA	3	21	3146	1	21	2527	2547	21	21	12.5	NNU_009628-RA transcript Name:"Similar to tpx2 Targeting protein for Xklp2 (Xenopus tropicalis)" offset:0 AED:1.00 eAED:1.00 QI:0|0|0|0|0|0|21|443|900
scaffold_170_1_siR21	NNU_004863-RA	3	21	3185	1	21	1419	1439	21	21	0	NNU_004863-RA transcript Name:"Similar to At4g32640 Protein transport protein Sec24-like At4g32640 (Arabidopsis thaliana)" offset:2807 AED:1.00 eAED:1.00 QI:2807|0|0|0|0|0|2|0|125
scaffold_107_1_siR8	NNU_013113-RA	3	21	3193	1	21	2405	2425	21	21	12	NNU_013113-RA transcript Name:"Similar to Nefh Neurofilament heavy polypeptide (Mus musculus)" offset:253 AED:1.00 eAED:1.00 QI:253|0|0|0|0|0|15|0|979
scaffold_170_1_siR16	NNU_025710-RA	3	21	3204	1	21	885	905	21	21	11	NNU_025710-RA transcript Name:"Similar to RGA3 Putative disease resistance protein RGA3 (Solanum bulbocastanum)" offset:0 AED:1.00 eAED:1.00 QI:0|0|0|0|0|0|2|0|1067
scaffold_170_1_siR29	NNU_002153-RA	3	21	3205	1	21	3125	3145	21	21	11	NNU_002153-RA transcript Name:"Similar to nep2 Aspartic proteinase nepenthesin-2 (Nepenthes gracilis)" offset:354 AED:1.00 eAED:1.00 QI:354|0|0|0|0|0|12|886|654
scaffold_87_1_siR3	NNU_012696-RA	3	21	3240	1	21	810	830	21	21	0	NNU_012696-RA transcript Name:"Similar to RPPL1 Putative disease resistance RPP13-like protein 1 (Arabidopsis thaliana)" offset:0 AED:1.00 eAED:1.00 QI:0|0|0|0|0|0|6|0|1079
scaffold_170_1_siR16	NNU_012696-RA	3	21	3240	1	21	813	833	21	21	0	NNU_012696-RA transcript Name:"Similar to RPPL1 Putative disease resistance RPP13-like protein 1 (Arabidopsis thaliana)" offset:0 AED:1.00 eAED:1.00 QI:0|0|0|0|0|0|6|0|1079
scaffold_65_1_siR11	NNU_025173-RA	3	21	3253	1	21	1400	1420	21	21	12	NNU_025173-RA transcript Name:"Similar to PERK9 Proline-rich receptor-like protein kinase PERK9 (Arabidopsis thaliana)" offset:334 AED:1.00 eAED:1.00 QI:334|0|0|0|0|0|10|456|820
sf_39_1_siR3	NNU_011584-RA	3	21	3267	1	21	2007	2027	21	21	0	NNU_011584-RA transcript Name:"Similar to At1g60630 Inactive leucine-rich repeat receptor-like serine/threonine-protein kinase At1g60630 (Arabidopsis thaliana)" offset:971 AED:1.00 eAED:1.00 QI:971|0|0|0|0|0|2|343|650
scaffold_106_1_siR10	NNU_002189-RA	3	21	3324	1	21	80	100	21	21	0	NNU_002189-RA transcript Name:"Similar to PER51 Peroxidase 51 (Arabidopsis thaliana)" offset:651 AED:1.00 eAED:1.00 QI:651|0|0|0|0|0|5|1674|332
scaffold_106_1_siR10	NNU_007456-RA	3	21	3350	1	21	400	420	21	21	14.5	NNU_007456-RA transcript Name:"Similar to LAX2 Auxin transporter-like protein 2 (Medicago truncatula)" offset:931 AED:1.00 eAED:1.00 QI:931|0|0|0|0|0|9|985|477
scaffold_131_1_siR2	NNU_015581-RA	3	21	3366	1	21	1198	1218	21	21	0	NNU_015581-RA transcript Name:"Similar to RPPL1 Putative disease resistance RPP13-like protein 1 (Arabidopsis thaliana)" offset:0 AED:1.00 eAED:1.00 QI:0|-1|0|0|-1|0|1|0|1121
scaffold_90_1_siR2	NNU_009809-RA	3	21	3369	1	21	696	716	21	21	0	NNU_009809-RA transcript Name:"Similar to FAR1 Protein FAR-RED IMPAIRED RESPONSE 1 (Arabidopsis thaliana)" offset:59 AED:1.00 eAED:1.00 QI:59|0|0|0|0|0|8|712|865
scaffold_65_1_siR13	NNU_011449-RA	3	21	3408	1	21	285	305	21	21	0	NNU_011449-RA transcript Name:"Similar to HSP101 Heat shock protein 101 (Arabidopsis thaliana)" offset:475 AED:1.00 eAED:1.00 QI:475|0|0|0|0|0|3|350|860
scaffold_106_1_siR9	NNU_011223-RA	3	21	3424	1	21	382	402	21	21	0	NNU_011223-RA transcript Name:"Protein of unknown function" offset:825 AED:1.00 eAED:1.00 QI:825|0|0|0|0|0|3|736|620
scaffold_170_1_siR28	NNU_003511-RA	3	21	3445	1	21	1502	1522	21	21	0	NNU_003511-RA transcript Name:"Similar to ROF1 70 kDa peptidyl-prolyl isomerase (Arabidopsis thaliana)" offset:228 AED:1.00 eAED:1.00 QI:228|0|0|0|0|0|13|1651|521
scaffold_170_1_siR6	NNU_000196-RA	3	21	3454	1	21	2574	2594	21	21	14	NNU_000196-RA transcript Name:"Similar to Dspp Dentin sialophosphoprotein (Mus musculus)" offset:124 AED:1.00 eAED:1.00 QI:124|0|0|0|0|0|6|0|1109
scaffold_106_1_siR10	NNU_006794-RA	3	21	3523	1	21	583	603	21	21	0	NNU_006794-RA transcript Name:"Similar to HDG1 Homeobox-leucine zipper protein HDG1 (Arabidopsis thaliana)" offset:1144 AED:1.00 eAED:1.00 QI:1144|0|0|0|0|0|9|192|728
scaffold_10_1_siR3	NNU_009665-RA	3	21	3561	1	21	3352	3372	21	21	11	NNU_009665-RA transcript Name:"Similar to NST1 Stress response protein NST1 (Cryptococcus neoformans)" offset:0 AED:1.00 eAED:1.00 QI:0|0|0|0|0|0|13|0|1187
scaffold_10_1_siR2	NNU_012654-RA	3	21	3562	1	21	432	452	21	21	11.5	NNU_012654-RA transcript Name:"Similar to ERF118 Ethylene-responsive transcription factor ERF118 (Arabidopsis thaliana)" offset:927 AED:1.00 eAED:1.00 QI:927|0|0|0|0|0|2|1603|343
scaffold_149_1_siR7	NNU_005487-RA	3	21	3566	1	21	2103	2123	21	21	0	NNU_005487-RA transcript Name:"Similar to TKRP125 125 kDa kinesin-related protein (Nicotiana tabacum)" offset:16 AED:1.00 eAED:1.00 QI:16|0|0|0|0|0|23|526|1007
scaffold_170_1_siR22	NNU_026025-RA	3	21	3587	1	21	2882	2902	21	21	12	NNU_026025-RA transcript Name:"Similar to sraP Serine-rich adhesin for platelets (Staphylococcus aureus (strain COL))" offset:0 AED:1.00 eAED:1.00 QI:0|0|0|0|0|0|6|407|1059
scaffold_8_2_siR11	NNU_026025-RA	3	21	3587	1	21	3108	3128	21	21	11	NNU_026025-RA transcript Name:"Similar to sraP Serine-rich adhesin for platelets (Staphylococcus aureus (strain COL))" offset:0 AED:1.00 eAED:1.00 QI:0|0|0|0|0|0|6|407|1059
scaffold_131_1_siR2	NNU_018042-RA	3	21	3588	1	21	1252	1272	21	21	0	NNU_018042-RA transcript Name:"Similar to RGA3 Putative disease resistance protein RGA3 (Solanum bulbocastanum)" offset:0 AED:1.00 eAED:1.00 QI:0|-1|0|0|-1|0|1|0|1195
scaffold_170_1_siR1	NNU_013733-RA	3	21	3601	1	21	2067	2087	21	21	15	NNU_013733-RA transcript Name:"Similar to AHK1 Histidine kinase 1 (Arabidopsis thaliana)" offset:0 AED:1.00 eAED:1.00 QI:0|0|0|0|0|0|12|313|1095
scaffold_90_1_siR4	NNU_014759-RA	3	21	3614	1	21	2419	2439	21	21	0	NNU_014759-RA transcript Name:"Similar to DRP3A Dynamin-related protein 3A (Arabidopsis thaliana)" offset:2537 AED:1.00 eAED:1.00 QI:2537|0|0|0|0|0|6|0|358
scaffold_131_1_siR15	NNU_016275-RA	3	21	3627	1	21	863	883	21	21	16	NNU_016275-RA transcript Name:"Similar to RPPL1 Putative disease resistance RPP13-like protein 1 (Arabidopsis thaliana)" offset:0 AED:1.00 eAED:1.00 QI:0|0|0|0|0|0|4|192|1144
scaffold_87_1_siR3	NNU_018661-RA	3	21	3731	1	21	3084	3104	21	21	0	NNU_018661-RA transcript Name:"Similar to RAD54 DNA repair and recombination protein RAD54 (Saccharomyces cerevisiae (strain ATCC 204508 / S288c))" offset:0 AED:1.00 eAED:1.00 QI:0|0|0|0|0|0|7|275|1151
sf_88_1_siR5	NNU_017934-RA	3	21	3739	1	21	3224	3244	21	21	13	NNU_017934-RA transcript Name:"Protein of unknown function" offset:0 AED:1.00 eAED:1.00 QI:0|0|0|0|0|0|15|130|1202
scaffold_170_1_siR16	NNU_016746-RA	3	21	3768	1	21	1052	1072	21	21	0	NNU_016746-RA transcript Name:"Similar to POLL DNA polymerase lambda (Macaca fascicularis)" offset:140 AED:1.00 eAED:1.00 QI:140|0|0|0|0|0|16|2077|516
scaffold_65_1_siR9	NNU_019985-RA	3	21	3802	1	21	3731	3751	21	21	0	NNU_019985-RA transcript Name:"Similar to HERC2 Probable E3 ubiquitin-protein ligase HERC2 (Drosophila melanogaster)" offset:0 AED:1.00 eAED:1.00 QI:0|0|0|0|0|0|8|385|1138
scaffold_65_1_siR1	NNU_023767-RA	3	21	381	1	21	47	67	21	21	0	NNU_023767-RA transcript Name:"Protein of unknown function" offset:0 AED:1.00 eAED:1.00 QI:0|0|0|0|0|0|2|0|126
scaffold_106_1_siR10	NNU_023767-RA	3	21	381	1	21	49	69	21	21	0	NNU_023767-RA transcript Name:"Protein of unknown function" offset:0 AED:1.00 eAED:1.00 QI:0|0|0|0|0|0|2|0|126
scaffold_106_1_siR9	NNU_017236-RA	3	21	3820	1	21	666	686	21	21	14	NNU_017236-RA transcript Name:"Similar to ABCE2 ABC transporter E family member 2 (Arabidopsis thaliana)" offset:1257 AED:1.00 eAED:1.00 QI:1257|0|0|0|0|0|13|745|605
scaffold_326_2_siR6	NNU_018129-RA	3	21	3848	1	21	1315	1335	21	21	0	NNU_018129-RA transcript Name:"Similar to AHA10 ATPase 10, plasma membrane-type (Arabidopsis thaliana)" offset:464 AED:1.00 eAED:1.00 QI:464|0|0|0|0|0|22|531|950
scaffold_8_2_siR14	NNU_025003-RA	3	21	390	1	21	128	148	21	21	0	NNU_025003-RA transcript Name:"Protein of unknown function" offset:69 AED:1.00 eAED:1.00 QI:69|0|0|0|0|0|2|0|107
scaffold_10_1_siR9	NNU_005628-RA	3	21	392	1	21	130	150	21	21	0	NNU_005628-RA transcript Name:"Similar to PDIL5-1 Protein disulfide isomerase-like 5-1 (Oryza sativa subsp. japonica)" offset:209 AED:1.00 eAED:1.00 QI:209|0|0|0|0|0|2|0|60
scaffold_65_1_siR10	NNU_003942-RA	3	21	3947	1	21	617	637	21	21	14	NNU_003942-RA transcript Name:"Similar to ORTH2 E3 ubiquitin-protein ligase ORTHRUS 2 (Arabidopsis thaliana)" offset:1706 AED:1.00 eAED:1.00 QI:1706|0|0|0|0|0|9|0|746
scaffold_131_1_siR13	NNU_018423-RA	3	21	3960	1	21	1060	1080	21	21	0	NNU_018423-RA transcript Name:"Similar to Dis3l2 DIS3-like exonuclease 2 (Mus musculus)" offset:36 AED:1.00 eAED:1.00 QI:36|0|0|0|0|0|6|648|1091
scaffold_131_1_siR1	NNU_003233-RA	3	21	3981	1	21	2972	2992	21	21	0	NNU_003233-RA transcript Name:"Similar to rnf10 RING finger protein 10 (Xenopus laevis)" offset:1396 AED:1.00 eAED:1.00 QI:1396|0|0|0|0|0|10|332|750
scaffold_87_1_siR3	NNU_013088-RA	3	21	3999	1	21	2121	2141	21	21	0	NNU_013088-RA transcript Name:"Similar to RPPL1 Putative disease resistance RPP13-like protein 1 (Arabidopsis thaliana)" offset:0 AED:1.00 eAED:1.00 QI:0|0|0|0|0|0|8|0|1332
scaffold_170_1_siR7	NNU_021193-RA	3	21	4007	1	21	91	111	21	21	0	NNU_021193-RA transcript Name:"Similar to SEU Transcriptional corepressor SEUSS (Arabidopsis thaliana)" offset:1256 AED:1.00 eAED:1.00 QI:1256|0|0|0|0|0|9|300|816
scaffold_87_1_siR3	NNU_026014-RA	3	21	4017	1	21	1574	1594	21	21	13.5	NNU_026014-RA transcript Name:"Similar to RPPL1 Putative disease resistance RPP13-like protein 1 (Arabidopsis thaliana)" offset:713 AED:1.00 eAED:1.00 QI:713|0|0|0|0|0|4|208|1031
scaffold_10_1_siR10	NNU_001738-RA	3	21	405	1	21	157	177	21	21	0	NNU_001738-RA transcript Name:"Similar to PGIP2 Polygalacturonase inhibitor 2 (Arabidopsis thaliana)" offset:0 AED:1.00 eAED:1.00 QI:0|0|0|0|0|0|2|87|105
sf_39_1_siR16	NNU_007819-RA	3	21	4065	1	21	182	202	21	21	0	NNU_007819-RA transcript Name:"Similar to At2g41820 Leucine-rich repeat receptor-like tyrosine-protein kinase At2g41820 (Arabidopsis thaliana)" offset:945 AED:1.00 eAED:1.00 QI:945|0|0|0|0|0|2|450|889
scaffold_65_1_siR1	NNU_018849-RA	3	21	408	1	21	257	277	21	21	15.5	NNU_018849-RA transcript Name:"Similar to ERF098 Ethylene-responsive transcription factor ERF098 (Arabidopsis thaliana)" offset:0 AED:1.00 eAED:1.00 QI:0|-1|0|0|-1|0|1|0|135
scaffold_326_3_siR6	NNU_003380-RA	3	21	4088	1	21	3267	3287	21	21	11	NNU_003380-RA transcript Name:"Similar to cki2 Casein kinase I homolog 2 (Schizosaccharomyces pombe (strain ATCC 38366 / 972))" offset:362 AED:1.00 eAED:1.00 QI:362|0|0|0|0|0|17|1644|693
scaffold_131_1_siR5	NNU_001213-RA	3	21	4104	1	21	2056	2076	21	21	0	NNU_001213-RA transcript Name:"Similar to redC NADPH-dependent diflavin oxidoreductase 1 (Dictyostelium discoideum)" offset:1688 AED:1.00 eAED:1.00 QI:1688|0|0|0|0|0|13|457|652
scaffold_65_1_siR10	NNU_014341-RA	3	21	4127	1	21	2237	2257	21	21	15	NNU_014341-RA transcript Name:"Similar to uhrf1bp1l UHRF1-binding protein 1-like (Xenopus laevis)" offset:299 AED:1.00 eAED:1.00 QI:299|0|0|0|0|0|21|282|1181
scaffold_65_1_siR6	NNU_022862-RA	3	21	4133	1	21	739	759	21	21	0	NNU_022862-RA transcript Name:"Similar to AMYC2 Alpha-amylase isozyme 2A (Oryza sativa subsp. indica)" offset:982 AED:1.00 eAED:1.00 QI:982|0|0|0|0|0|13|424|908
scaffold_8_2_siR8	NNU_017022-RA	3	21	4155	1	21	265	285	21	21	0	NNU_017022-RA transcript Name:"Similar to PIN1C Probable auxin efflux carrier component 1c (Oryza sativa subsp. japonica)" offset:806 AED:1.00 eAED:1.00 QI:806|0|0|0|0|0|6|1477|623
sf_39_1_siR15	NNU_001743-RA	3	21	4168	1	21	47	67	21	21	0	NNU_001743-RA transcript Name:"Similar to UBP16 Ubiquitin carboxyl-terminal hydrolase 16 (Arabidopsis thaliana)" offset:547 AED:1.00 eAED:1.00 QI:547|0|0|0|0|0|12|156|1154
scaffold_90_1_siR2	NNU_018784-RA	3	21	420	1	21	373	393	21	21	0	NNU_018784-RA transcript Name:"Protein of unknown function" offset:0 AED:1.00 eAED:1.00 QI:0|0|0|0|0|0|3|0|139
scaffold_10_1_siR7	NNU_013412-RA	3	21	4207	1	21	386	406	21	21	0	NNU_013412-RA transcript Name:"Similar to DDB_G0290503 Putative leucine-rich repeat-containing protein DDB_G0290503 (Dictyostelium discoideum)" offset:0 AED:1.00 eAED:1.00 QI:0|0|0|0|0|0|8|304|1300
scaffold_326_2_siR8	NNU_019594-RA	3	21	432	1	21	216	236	21	21	12	NNU_019594-RA transcript Name:"Similar to HIS3 Imidazoleglycerol-phosphate dehydratase (Pisum sativum)" offset:0 AED:1.00 eAED:1.00 QI:0|0|0|0|0|0|4|0|143
scaffold_65_1_siR3	NNU_017756-RA	3	21	4343	1	21	861	881	21	21	0	NNU_017756-RA transcript Name:"Similar to ABCG40 ABC transporter G family member 40 (Arabidopsis thaliana)" offset:53 AED:1.00 eAED:1.00 QI:53|0|0|0|0|0|20|0|1429
scaffold_106_1_siR10	NNU_023427-RA	3	21	4443	1	21	3364	3384	21	21	12	NNU_023427-RA transcript Name:"Similar to HT1 Serine/threonine-protein kinase HT1 (Arabidopsis thaliana)" offset:822 AED:1.00 eAED:1.00 QI:822|0|0|0|0|0|3|2556|354
scaffold_90_1_siR3	NNU_017922-RA	3	21	447	1	21	259	279	21	21	13	NNU_017922-RA transcript Name:"Similar to At4g18930 Cyclic phosphodiesterase (Arabidopsis thaliana)" offset:0 AED:1.00 eAED:1.00 QI:0|0|0|0|0|0|2|0|149
sf_39_1_siR9	NNU_005267-RA	3	21	453	1	21	388	408	21	21	12.5	NNU_005267-RA transcript Name:"Similar to CBL3 Calcineurin B-like protein 3 (Oryza sativa subsp. japonica)" offset:0 AED:1.00 eAED:1.00 QI:0|0|0|0|0|0|4|0|150
scaffold_65_1_siR5	NNU_011460-RA	3	21	4542	1	21	1137	1157	21	21	12	NNU_011460-RA transcript Name:"Similar to NEK5 Serine/threonine-protein kinase Nek5 (Arabidopsis thaliana)" offset:1065 AED:1.00 eAED:1.00 QI:1065|0|0|0|0|0|13|372|1034
scaffold_170_1_siR6	NNU_016587-RA	3	21	4607	1	21	4453	4473	21	21	0	NNU_016587-RA transcript Name:"Similar to At5g14080 Pentatricopeptide repeat-containing protein At5g14080 (Arabidopsis thaliana)" offset:1549 AED:1.00 eAED:1.00 QI:1549|0|0|0|0|0|3|1075|660
scaffold_170_1_siR4	NNU_018159-RA	3	21	462	1	21	209	229	21	21	0	NNU_018159-RA transcript Name:"Protein of unknown function" offset:0 AED:1.00 eAED:1.00 QI:0|0|0|0|0|0|5|0|153
sf_39_1_siR7	NNU_016187-RA	3	21	4642	1	21	1580	1600	21	21	11	NNU_016187-RA transcript Name:"Similar to ABCG36 ABC transporter G family member 36 (Arabidopsis thaliana)" offset:0 AED:1.00 eAED:1.00 QI:0|0|0|0|0|0|24|124|1505
scaffold_8_2_siR4	NNU_010381-RA	3	21	4695	1	21	3949	3969	21	21	0	NNU_010381-RA transcript Name:"Similar to ABCC10 ABC transporter C family member 10 (Arabidopsis thaliana)" offset:29 AED:1.00 eAED:1.00 QI:29|0|0|0|0|0|11|229|1478
scaffold_8_2_siR5	NNU_012737-RA	3	21	4700	1	21	471	491	21	21	12	NNU_012737-RA transcript Name:"Similar to CHUP1 Protein CHUP1, chloroplastic (Arabidopsis thaliana)" offset:0 AED:1.00 eAED:1.00 QI:0|0|0|0|0|0|13|113|1528
scaffold_87_1_siR3	NNU_019400-RA	3	21	4787	1	21	4462	4482	21	21	0	NNU_019400-RA transcript Name:"Similar to RPPL1 Putative disease resistance RPP13-like protein 1 (Arabidopsis thaliana)" offset:0 AED:1.00 eAED:1.00 QI:0|0|0|0|0|0|3|689|1365
scaffold_131_1_siR15	NNU_019400-RA	3	21	4787	1	21	959	979	21	21	16	NNU_019400-RA transcript Name:"Similar to RPPL1 Putative disease resistance RPP13-like protein 1 (Arabidopsis thaliana)" offset:0 AED:1.00 eAED:1.00 QI:0|0|0|0|0|0|3|689|1365
scaffold_131_1_siR18	NNU_023763-RA	3	21	496	1	21	315	335	21	21	12	NNU_023763-RA transcript Name:"Similar to At1g56140 Probable LRR receptor-like serine/threonine-protein kinase At1g56140 (Arabidopsis thaliana)" offset:0 AED:1.00 eAED:1.00 QI:0|0|0|0|0|0|4|73|140
scaffold_106_1_siR10	NNU_009504-RA	3	21	5001	1	21	438	458	21	21	0	NNU_009504-RA transcript Name:"Similar to ABCB20 ABC transporter B family member 20 (Arabidopsis thaliana)" offset:696 AED:1.00 eAED:1.00 QI:696|0|0|0|0|0|13|0|1434
scaffold_8_2_siR11	NNU_022769-RA	3	21	5052	1	21	4215	4235	21	21	0	NNU_022769-RA transcript Name:"Similar to SD25 G-type lectin S-receptor-like serine/threonine-protein kinase SD2-5 (Arabidopsis thaliana)" offset:84 AED:1.00 eAED:1.00 QI:84|0|0|0|0|0|7|0|1655
scaffold_131_1_siR6	NNU_006927-RA	3	21	5070	1	21	741	761	21	21	11	NNU_006927-RA transcript Name:"Similar to N TMV resistance protein N (Nicotiana glutinosa)" offset:1005 AED:1.00 eAED:1.00 QI:1005|0|0|0|0|0|5|0|1354
scaffold_107_1_siR1	NNU_006936-RA	3	21	5076	1	21	1021	1041	21	21	0	NNU_006936-RA transcript Name:"Similar to CESA3 Probable cellulose synthase A catalytic subunit 3 [UDP-forming] (Oryza sativa subsp. japonica)" offset:466 AED:1.00 eAED:1.00 QI:466|0|0|0|0|0|14|1337|1090
scaffold_326_2_siR13	NNU_013230-RA	3	21	517	1	21	293	313	21	21	14	NNU_013230-RA transcript Name:"Protein of unknown function" offset:54 AED:1.00 eAED:1.00 QI:54|0|0|0|0|0|2|259|67
scaffold_10_1_siR1	NNU_009869-RA	3	21	519	1	21	484	504	21	21	11	NNU_009869-RA transcript Name:"Similar to PCYT1A Choline-phosphate cytidylyltransferase A (Cricetulus griseus)" offset:0 AED:1.00 eAED:1.00 QI:0|0|0|0|0|0|5|0|172
scaffold_65_1_siR1	NNU_026681-RA	3	21	524	1	21	327	347	21	21	0	NNU_026681-RA transcript Name:"Similar to Rpp25 Ribonuclease P protein subunit p25 (Mus musculus)" offset:383 AED:1.00 eAED:1.00 QI:383|0|0|0|0|0|2|0|46
scaffold_90_1_siR6	NNU_009475-RA	3	21	525	1	21	157	177	21	21	0	NNU_009475-RA transcript Name:"Similar to LPIN3 Phosphatidate phosphatase LPIN3 (Homo sapiens)" offset:0 AED:1.00 eAED:1.00 QI:0|0|0|0|0|0|6|0|174
scaffold_170_1_siR6	NNU_001585-RA	3	21	5621	1	21	4004	4024	21	21	14	NNU_001585-RA transcript Name:"Similar to Hdgf Hepatoma-derived growth factor (Rattus norvegicus)" offset:428 AED:1.00 eAED:1.00 QI:428|0|0|0|0|0|11|435|1585
scaffold_106_1_siR4	NNU_015600-RA	3	21	5627	1	21	1510	1530	21	21	15	NNU_015600-RA transcript Name:"Similar to Rtl1 Retrotransposon-like protein 1 (Mus musculus)" offset:417 AED:1.00 eAED:1.00 QI:417|0|0|0|0|0|11|2765|814
scaffold_170_1_siR20	NNU_005849-RA	3	21	5787	1	21	2057	2077	21	21	0	NNU_005849-RA transcript Name:"Protein of unknown function" offset:3863 AED:1.00 eAED:1.00 QI:3863|0|0|0|0|0|5|1564|119
scaffold_131_1_siR14	NNU_015872-RA	3	21	5839	1	21	1672	1692	21	21	0	NNU_015872-RA transcript Name:"Similar to sraP Serine-rich adhesin for platelets (Staphylococcus haemolyticus (strain JCSC1435))" offset:193 AED:1.00 eAED:1.00 QI:193|0|0|0|0|0|3|348|1765
scaffold_170_1_siR12	NNU_017835-RA	3	21	585	1	21	394	414	21	21	0	NNU_017835-RA transcript Name:"Protein of unknown function" offset:0 AED:1.00 eAED:1.00 QI:0|0|0|0|0|0|3|258|108
scaffold_10_1_siR3	NNU_007012-RA	3	21	5957	1	21	5804	5824	21	21	0	NNU_007012-RA transcript Name:"Protein of unknown function" offset:1227 AED:1.00 eAED:1.00 QI:1227|0|0|0|0|0|12|749|1326
sf_39_1_siR6	NNU_010865-RA	3	21	6040	1	21	3229	3249	21	21	0	NNU_010865-RA transcript Name:"Protein of unknown function" offset:2618 AED:1.00 eAED:1.00 QI:2618|0|0|0|0|0|4|3182|79
scaffold_65_1_siR9	NNU_018708-RA	3	21	6151	1	21	5377	5397	21	21	0	NNU_018708-RA transcript Name:"Similar to CALS12 Callose synthase 12 (Arabidopsis thaliana)" offset:0 AED:1.00 eAED:1.00 QI:0|0|0|0|0|0|2|805|1781
scaffold_10_1_siR10	NNU_008590-RA	3	21	615	1	21	121	141	21	21	0	NNU_008590-RA transcript Name:"Similar to PGIP1 Polygalacturonase inhibitor 1 (Arabidopsis thaliana)" offset:0 AED:1.00 eAED:1.00 QI:0|-1|0|0|-1|0|1|0|204
scaffold_10_1_siR7	NNU_007720-RA	3	21	6224	1	21	992	1012	21	21	13	NNU_007720-RA transcript Name:"Similar to SCAR2 Protein SCAR2 (Arabidopsis thaliana)" offset:435 AED:1.00 eAED:1.00 QI:435|0|0|0|0|0|10|395|1797
scaffold_170_1_siR10	NNU_003707-RA	3	21	6379	1	21	1543	1563	21	21	0	NNU_003707-RA transcript Name:"Similar to NUP205 Nuclear pore complex protein Nup205 (Homo sapiens)" offset:0 AED:1.00 eAED:1.00 QI:0|0|0|0|0|0|44|712|1888
scaffold_106_1_siR4	NNU_018647-RA	3	21	6571	1	21	1181	1201	21	21	15	NNU_018647-RA transcript Name:"Similar to Syncrip Heterogeneous nuclear ribonucleoprotein Q (Rattus norvegicus)" offset:163 AED:1.00 eAED:1.00 QI:163|0|0|0|0|0|12|4017|796
scaffold_10_1_siR1	NNU_018104-RA	3	21	687	1	21	325	345	21	21	0	NNU_018104-RA transcript Name:"Protein of unknown function" offset:0 AED:1.00 eAED:1.00 QI:0|-1|0|0|-1|0|1|0|228
scaffold_10_1_siR10	NNU_018602-RA	3	21	711	1	21	505	525	21	21	0	NNU_018602-RA transcript Name:"Similar to RRP15 RRP15-like protein (Homo sapiens)" offset:0 AED:1.00 eAED:1.00 QI:0|0|0|0|0|0|6|0|236
scaffold_8_2_siR8	NNU_016925-RA	3	21	732	1	21	377	397	21	21	15	NNU_016925-RA transcript Name:"Similar to At1g67190 F-box/LRR-repeat protein At1g67190 (Arabidopsis thaliana)" offset:0 AED:1.00 eAED:1.00 QI:0|0|0|0|0|0|3|0|243
scaffold_10_1_siR5	NNU_018774-RA	3	21	741	1	21	308	328	21	21	0	NNU_018774-RA transcript Name:"Similar to At1g18250 Thaumatin-like protein (Arabidopsis thaliana)" offset:0 AED:1.00 eAED:1.00 QI:0|0|0|0|0|0|2|0|246
scaffold_326_3_siR3	NNU_001671-RA	3	21	747	1	21	428	448	21	21	15	NNU_001671-RA transcript Name:"Similar to EMB3004 Bifunctional 3-dehydroquinate dehydratase/shikimate dehydrogenase, chloroplastic (Arabidopsis thaliana)" offset:0 AED:1.00 eAED:1.00 QI:0|0|0|0|0|0|5|0|248
scaffold_90_1_siR3	NNU_023946-RA	3	21	756	1	21	302	322	21	21	0	NNU_023946-RA transcript Name:"Similar to PBA1 Proteasome subunit beta type-6 (Arabidopsis thaliana)" offset:3 AED:1.00 eAED:1.00 QI:3|0|0|0|0|0|4|363|129
scaffold_106_1_siR9	NNU_021618-RA	3	21	774	1	21	740	760	21	21	0	NNU_021618-RA transcript Name:"Similar to api5 Apoptosis inhibitor 5 homolog (Dictyostelium discoideum)" offset:0 AED:1.00 eAED:1.00 QI:0|0|0|0|0|0|7|0|257
scaffold_10_1_siR9	NNU_020678-RA	3	21	785	1	21	91	111	21	21	0	NNU_020678-RA transcript Name:"Similar to Os04g0670700 Probable phytol kinase 1, chloroplastic (Oryza sativa subsp. japonica)" offset:12 AED:1.00 eAED:1.00 QI:12|0|0|0|0|0|2|641|43
scaffold_131_1_siR11	NNU_017624-RA	3	21	795	1	21	435	455	21	21	0	NNU_017624-RA transcript Name:"Protein of unknown function" offset:0 AED:1.00 eAED:1.00 QI:0|0|0|0|0|0|3|0|264
scaffold_170_1_siR23	NNU_025323-RA	3	21	798	1	21	299	319	21	21	13	NNU_025323-RA transcript Name:"Similar to FIP1 GEM-like protein 1 (Arabidopsis thaliana)" offset:0 AED:1.00 eAED:1.00 QI:0|0|0|0|0|0|5|0|265
scaffold_106_1_siR10	NNU_000996-RA	3	21	813	1	21	17	37	21	21	12	NNU_000996-RA transcript Name:"Protein of unknown function" offset:505 AED:1.00 eAED:1.00 QI:505|0|0|0|0|0|3|29|92
scaffold_326_1_siR2	NNU_002456-RA	3	21	825	1	21	161	181	21	21	12	NNU_002456-RA transcript Name:"Similar to GSVIVT01010181001 Anamorsin homolog (Vitis vinifera)" offset:0 AED:1.00 eAED:1.00 QI:0|-1|0|0|-1|0|1|0|274
scaffold_107_1_siR2	NNU_014960-RA	3	21	846	1	21	204	224	21	21	12	NNU_014960-RA transcript Name:"Similar to OsI_011697 Probable 6-phosphogluconolactonase 1 (Oryza sativa subsp. indica)" offset:0 AED:1.00 eAED:1.00 QI:0|0|0|0|0|0|4|0|281
scaffold_131_1_siR13	NNU_002419-RA	3	21	852	1	21	801	821	21	21	0	NNU_002419-RA transcript Name:"Protein of unknown function" offset:0 AED:1.00 eAED:1.00 QI:0|0|0|0|0|0|3|0|283
scaffold_90_1_siR3	NNU_026351-RA	3	21	879	1	21	846	866	21	21	12.5	NNU_026351-RA transcript Name:"Similar to CBSX6 CBS domain-containing protein CBSX6 (Arabidopsis thaliana)" offset:0 AED:1.00 eAED:1.00 QI:0|-1|0|0|-1|0|1|0|292
scaffold_107_1_siR8	NNU_020882-RA	3	21	885	1	21	31	51	21	21	0	NNU_020882-RA transcript Name:"Protein of unknown function" offset:0 AED:1.00 eAED:1.00 QI:0|0|0|0|0|0|11|0|294
scaffold_326_2_siR2	NNU_015235-RA	3	21	891	1	21	424	444	21	21	13	NNU_015235-RA transcript Name:"Similar to At1g78140 Uncharacterized methyltransferase At1g78140, chloroplastic (Arabidopsis thaliana)" offset:0 AED:1.00 eAED:1.00 QI:0|0|0|0|0|0|7|0|296
scaffold_170_1_siR16	NNU_016579-RA	3	21	8955	1	21	2747	2767	21	21	13	NNU_016579-RA transcript Name:"Similar to Os02g0755200 Lysine-specific histone demethylase 1 homolog 1 (Oryza sativa subsp. japonica)" offset:986 AED:1.00 eAED:1.00 QI:986|0|0|0|0|0|8|1303|2221
scaffold_131_1_siR2	NNU_015582-RA	3	21	906	1	21	682	702	21	21	0	NNU_015582-RA transcript Name:"Similar to RGA3 Putative disease resistance protein RGA3 (Solanum bulbocastanum)" offset:0 AED:1.00 eAED:1.00 QI:0|0|0|0|0|0|2|0|301
scaffold_131_1_siR11	NNU_005312-RA	3	21	922	1	21	185	205	21	21	0	NNU_005312-RA transcript Name:"Similar to UBC28 Ubiquitin-conjugating enzyme E2 28 (Arabidopsis thaliana)" offset:0 AED:1.00 eAED:1.00 QI:0|0|0|0|0|0|5|397|174
scaffold_107_1_siR1	NNU_024229-RA	3	21	933	1	21	813	833	21	21	14	NNU_024229-RA transcript Name:"Similar to TRX9 Thioredoxin H9 (Arabidopsis thaliana)" offset:0 AED:1.00 eAED:1.00 QI:0|0|0|0|0|0|5|363|189
scaffold_87_1_siR7	NNU_025399-RA	3	21	943	1	21	912	932	21	21	0	NNU_025399-RA transcript Name:"Similar to tatB Sec-independent protein translocase protein tatB homolog (Herminiimonas arsenicoxydans)" offset:127 AED:1.00 eAED:1.00 QI:127|0|0|0|0|0|5|198|205
scaffold_170_1_siR22	NNU_007358-RA	3	21	957	1	21	871	891	21	21	15	NNU_007358-RA transcript Name:"Similar to NAC007 NAC domain-containing protein 7 (Arabidopsis thaliana)" offset:0 AED:1.00 eAED:1.00 QI:0|0|0|0|0|0|3|0|318
scaffold_170_1_siR25	NNU_011300-RA	3	21	963	1	21	254	274	21	21	11.5	NNU_011300-RA transcript Name:"Protein of unknown function" offset:0 AED:1.00 eAED:1.00 QI:0|0|0|0|0|0|5|0|320
scaffold_106_1_siR2	NNU_017951-RA	3	21	968	1	21	900	920	21	21	11.5	NNU_017951-RA transcript Name:"Similar to March3 E3 ubiquitin-protein ligase MARCH3 (Mus musculus)" offset:335 AED:1.00 eAED:1.00 QI:335|0|0|0|0|0|5|0|210
scaffold_87_1_siR7	NNU_023279-RA	3	21	9873	1	21	2838	2858	21	21	0	NNU_023279-RA transcript Name:"Similar to SWR1 Helicase SWR1 (Candida glabrata (strain ATCC 2001 / CBS 138 / JCM 3761 / NBRC 0622 / NRRL Y-65))" offset:941 AED:1.00 eAED:1.00 QI:941|0|0|0|0|0|21|2806|2041
scaffold_170_1_siR13	NNU_023279-RA	3	21	9873	1	21	3299	3319	21	21	0	NNU_023279-RA transcript Name:"Similar to SWR1 Helicase SWR1 (Candida glabrata (strain ATCC 2001 / CBS 138 / JCM 3761 / NBRC 0622 / NRRL Y-65))" offset:941 AED:1.00 eAED:1.00 QI:941|0|0|0|0|0|21|2806|2041
scaffold_10_1_siR1	NNU_023279-RA	3	21	9873	1	21	5579	5599	21	21	11.5	NNU_023279-RA transcript Name:"Similar to SWR1 Helicase SWR1 (Candida glabrata (strain ATCC 2001 / CBS 138 / JCM 3761 / NBRC 0622 / NRRL Y-65))" offset:941 AED:1.00 eAED:1.00 QI:941|0|0|0|0|0|21|2806|2041
scaffold_170_1_siR25	NNU_007692-RA	3	21	993	1	21	772	792	21	21	0	NNU_007692-RA transcript Name:"Similar to GSVIVT00023967001 Peroxidase 4 (Vitis vinifera)" offset:0 AED:1.00 eAED:1.00 QI:0|0|0|0|0|0|4|0|330
scaffold_10_1_siR1	NNU_007787-RA	3	21	999	1	21	85	105	21	21	0	NNU_007787-RA transcript Name:"Similar to samm50 Sorting and assembly machinery component 50 homolog (Xenopus tropicalis)" offset:0 AED:1.00 eAED:1.00 QI:0|0|0|0|0|0|2|0|333
scaffold_106_1_siR1	NNU_010978-RA	3	21	1191	1	19	322	339	19	18	0	NNU_010978-RA transcript Name:"Protein of unknown function" offset:0 AED:1.00 eAED:1.00 QI:0|0|0|0|0|0|3|0|396
scaffold_106_1_siR1	NNU_021102-RA	3	21	1260	1	19	84	101	19	18	12	NNU_021102-RA transcript Name:"Similar to CAB13 Chlorophyll a-b binding protein 13, chloroplastic (Solanum lycopersicum)" offset:0 AED:1.00 eAED:1.00 QI:0|0|0|0|0|0|3|264|331
scaffold_8_2_siR3	NNU_020178-RA	3	21	1335	3	21	1198	1215	19	18	11	NNU_020178-RA transcript Name:"Similar to ZNF706 Zinc finger protein 706 (Gallus gallus)" offset:509 AED:1.00 eAED:1.00 QI:509|0|0|0|0|0|2|619|68
scaffold_106_1_siR6	NNU_004749-RA	3	21	1540	3	21	634	651	19	18	0	NNU_004749-RA transcript Name:"Similar to 26S protease regulatory subunit 6B homolog (Helianthus annuus)" offset:27 AED:1.00 eAED:1.00 QI:27|0|0|0|0|0|6|250|420
sf_39_1_siR3	NNU_018271-RA	3	21	4086	3	21	2489	2506	19	18	0	NNU_018271-RA transcript Name:"Similar to cec-1 Chromo domain-containing protein cec-1 (Caenorhabditis elegans)" offset:4 AED:1.00 eAED:1.00 QI:4|0|0|0|0|0|2|632|1149
scaffold_131_1_siR2	NNU_015525-RA	3	21	4358	2	20	1209	1226	19	18	14	NNU_015525-RA transcript Name:"Similar to RPPL1 Putative disease resistance RPP13-like protein 1 (Arabidopsis thaliana)" offset:0 AED:1.00 eAED:1.00 QI:0|0|0|0|0|0|2|359|1332
scaffold_326_3_siR4	NNU_001246-RA	3	21	651	2	20	334	351	19	18	15	NNU_001246-RA transcript Name:"Similar to nuo-51 NADH-ubiquinone oxidoreductase 51 kDa subunit, mitochondrial (Neurospora crassa)" offset:0 AED:1.00 eAED:1.00 QI:0|0|0|0|0|0|2|0|217
sf_39_1_siR12	NNU_014830-RA	3	21	1030	2	21	697	715	20	19	0	NNU_014830-RA transcript Name:"Similar to PBRM1 Protein polybromo-1 (Gallus gallus)" offset:0 AED:1.00 eAED:1.00 QI:0|0|0|0|0|0|5|274|251
scaffold_107_1_siR3	NNU_013079-RA	3	21	1041	1	20	556	574	20	19	0	NNU_013079-RA transcript Name:"Similar to At4g30920 Leucine aminopeptidase 3, chloroplastic (Arabidopsis thaliana)" offset:0 AED:1.00 eAED:1.00 QI:0|0|0|0|0|0|5|0|346
scaffold_149_1_siR2	NNU_015202-RA	3	21	1070	2	21	931	949	20	19	15.5	NNU_015202-RA transcript Name:"Similar to CAP10A Chlorophyll a-b binding protein CP24 10A, chloroplastic (Solanum lycopersicum)" offset:168 AED:1.00 eAED:1.00 QI:168|0|0|0|0|0|2|119|260
sf_39_1_siR9	NNU_015426-RA	3	21	1086	1	20	884	902	20	19	11	NNU_015426-RA transcript Name:"Similar to BGLU21 Beta-glucosidase 21 (Oryza sativa subsp. japonica)" offset:0 AED:1.00 eAED:1.00 QI:0|0|0|0|0|0|8|0|362
scaffold_326_1_siR18	NNU_023916-RA	3	21	1142	1	20	466	484	20	19	0	NNU_023916-RA transcript Name:"Similar to NFYB9 Nuclear transcription factor Y subunit B-9 (Arabidopsis thaliana)" offset:300 AED:1.00 eAED:1.00 QI:300|0|0|0|0|0|2|137|234
sf_39_1_siR5	NNU_019792-RA	3	21	1169	2	21	304	322	20	19	12	NNU_019792-RA transcript Name:"Similar to Caffeoyl-CoA O-methyltransferase (Populus kitakamiensis)" offset:125 AED:1.00 eAED:1.00 QI:125|0|0|0|0|0|5|339|234
scaffold_106_1_siR9	NNU_008102-RA	3	21	1203	2	21	485	503	20	19	12	NNU_008102-RA transcript Name:"Protein of unknown function" offset:663 AED:1.00 eAED:1.00 QI:663|0|0|0|0|0|5|0|179
scaffold_10_1_siR4	NNU_024518-RA	3	21	1379	2	21	253	271	20	19	13	NNU_024518-RA transcript Name:"Protein of unknown function" offset:11 AED:1.00 eAED:1.00 QI:11|0|0|0|0|0|8|51|438
scaffold_106_1_siR4	NNU_006919-RA	3	21	1410	2	21	750	768	20	19	0	NNU_006919-RA transcript Name:"Similar to SEC23A Protein transport protein Sec23A (Homo sapiens)" offset:0 AED:1.00 eAED:1.00 QI:0|0|0|0|0|0|10|0|469
sf_39_1_siR15	NNU_020899-RA	3	21	1475	2	21	873	891	20	19	11.5	NNU_020899-RA transcript Name:"Similar to DDB_G0278631 Putative UDP-sugar transporter DDB_G0278631 (Dictyostelium discoideum)" offset:323 AED:1.00 eAED:1.00 QI:323|0|0|0|0|0|11|0|383
scaffold_131_1_siR1	NNU_020996-RA	3	21	1513	2	21	1047	1065	20	19	0	NNU_020996-RA transcript Name:"Similar to At4g22758 Uncharacterized protein At4g22758 (Arabidopsis thaliana)" offset:564 AED:1.00 eAED:1.00 QI:564|0|0|0|0|0|2|367|193
scaffold_90_1_siR2	NNU_010752-RA	3	21	1578	2	21	1142	1160	20	19	15	NNU_010752-RA transcript Name:"Similar to SPCC777.06c Putative hydrolase C777.06c (Schizosaccharomyces pombe (strain ATCC 38366 / 972))" offset:0 AED:1.00 eAED:1.00 QI:0|0|0|0|0|0|11|648|309
scaffold_131_1_siR4	NNU_005609-RA	3	21	1584	1	20	1257	1275	20	19	12.5	NNU_005609-RA transcript Name:"Similar to DOF5.3 Dof zinc finger protein DOF5.3 (Arabidopsis thaliana)" offset:0 AED:1.00 eAED:1.00 QI:0|0|0|0|0|0|2|537|348
scaffold_106_1_siR9	NNU_009167-RA	3	21	1608	1	20	370	388	20	19	12	NNU_009167-RA transcript Name:"Similar to PME22 Putative pectinesterase/pectinesterase inhibitor 22 (Arabidopsis thaliana)" offset:0 AED:1.00 eAED:1.00 QI:0|0|0|0|0|0|2|0|536
scaffold_107_1_siR10	NNU_015431-RA	3	21	1680	2	21	857	875	20	19	15	NNU_015431-RA transcript Name:"Similar to UPF0551 protein C8orf38 homolog, mitochondrial (Bos taurus)" offset:0 AED:1.00 eAED:1.00 QI:0|0|0|0|0|0|3|0|559
scaffold_170_1_siR31	NNU_003437-RA	3	21	1799	1	20	1071	1089	20	19	0	NNU_003437-RA transcript Name:"Similar to Uncharacterized protein KIAA0090 homolog (Xenopus laevis)" offset:1364 AED:1.00 eAED:1.00 QI:1364|0|0|0|0|0|9|0|145
scaffold_131_1_siR6	NNU_018691-RA	3	21	1866	1	20	123	141	20	19	12	NNU_018691-RA transcript Name:"Similar to RPN1A 26S proteasome non-ATPase regulatory subunit 2 1A (Arabidopsis thaliana)" offset:0 AED:1.00 eAED:1.00 QI:0|0|0|0|0|0|15|0|621
scaffold_107_1_siR3	NNU_021145-RA	3	21	1892	2	21	1787	1805	20	19	0	NNU_021145-RA transcript Name:"Similar to cemA Chloroplast envelope membrane protein (Rhodomonas salina)" offset:559 AED:1.00 eAED:1.00 QI:559|0|0|0|0|0|7|49|427
scaffold_8_2_siR1	NNU_012876-RA	3	21	2136	1	20	1551	1569	20	19	0	NNU_012876-RA transcript Name:"Similar to orc1 Origin recognition complex subunit 1 (Schizosaccharomyces pombe (strain ATCC 38366 / 972))" offset:866 AED:1.00 eAED:1.00 QI:866|0|0|0|0|0|11|196|357
scaffold_65_1_siR2	NNU_004974-RA	3	21	2142	2	21	150	168	20	19	0	NNU_004974-RA transcript Name:"Similar to SPAPJ696.02 SH3 domain-containing protein PJ696.02 (Schizosaccharomyces pombe (strain ATCC 38366 / 972))" offset:417 AED:1.00 eAED:1.00 QI:417|0|0|0|0|0|5|273|483
scaffold_170_1_siR33	NNU_019005-RA	3	21	2172	2	21	444	462	20	19	11	NNU_019005-RA transcript Name:"Similar to AMBRA1 Activating molecule in BECN1-regulated autophagy protein 1 (Homo sapiens)" offset:0 AED:1.00 eAED:1.00 QI:0|0|0|0|0|0|9|0|724
scaffold_10_1_siR12	NNU_003186-RA	3	21	2233	2	21	392	410	20	19	11	NNU_003186-RA transcript Name:"Similar to At3g26840 Acyltransferase-like protein At3g26840, chloroplastic (Arabidopsis thaliana)" offset:604 AED:1.00 eAED:1.00 QI:604|0|0|0|0|0|11|0|542
scaffold_107_1_siR5	NNU_005364-RA	3	21	2328	2	21	378	396	20	19	0	NNU_005364-RA transcript Name:"Similar to ccdc39 Coiled-coil domain-containing protein 39 (Xenopus tropicalis)" offset:0 AED:1.00 eAED:1.00 QI:0|0|0|0|0|0|7|447|626
scaffold_8_2_siR1	NNU_026006-RA	3	21	2334	1	20	1525	1543	20	19	0	NNU_026006-RA transcript Name:"Similar to Orc1 Origin recognition complex subunit 1 (Drosophila melanogaster)" offset:192 AED:1.00 eAED:1.00 QI:192|0|0|0|0|0|11|0|713
scaffold_131_1_siR17	NNU_014942-RA	3	21	2373	1	20	1813	1831	20	19	0	NNU_014942-RA transcript Name:"Similar to BGAL16 Beta-galactosidase 16 (Arabidopsis thaliana)" offset:0 AED:1.00 eAED:1.00 QI:0|0|0|0|0|0|19|0|790
scaffold_10_1_siR4	NNU_001076-RA	3	21	2438	1	20	2006	2024	20	19	0	NNU_001076-RA transcript Name:"Similar to HEMB Delta-aminolevulinic acid dehydratase, chloroplastic (Arabidopsis thaliana)" offset:1871 AED:1.00 eAED:1.00 QI:1871|0|0|0|0|0|5|219|115
scaffold_170_1_siR16	NNU_025798-RA	3	21	2500	2	21	705	723	20	19	14	NNU_025798-RA transcript Name:"Similar to Endoplasmin homolog (Hordeum vulgare)" offset:4 AED:1.00 eAED:1.00 QI:4|0|0|0|0|0|15|81|804
scaffold_170_1_siR18	NNU_025786-RA	3	21	2578	2	21	2508	2526	20	19	0	NNU_025786-RA transcript Name:"Similar to MBP1 26S proteasome non-ATPase regulatory subunit 4 (Arabidopsis thaliana)" offset:351 AED:1.00 eAED:1.00 QI:351|0|0|0|0|0|9|1045|393
scaffold_8_1_siR1	NNU_010942-RA	3	21	2598	2	21	1322	1340	20	19	15	NNU_010942-RA transcript Name:"Similar to PHO1 Phosphate transporter PHO1 (Arabidopsis thaliana)" offset:61 AED:1.00 eAED:1.00 QI:61|0|0|0|0|0|15|197|779
scaffold_326_3_siR8	NNU_015555-RA	3	21	2629	1	20	2176	2194	20	19	0	NNU_015555-RA transcript Name:"Similar to PNS1 Protein PNS1 (Ustilago maydis)" offset:0 AED:1.00 eAED:1.00 QI:0|0|0|0|0|0|5|655|657
sf_88_1_siR3	NNU_014202-RA	3	21	2637	2	21	486	504	20	19	0	NNU_014202-RA transcript Name:"Protein of unknown function" offset:368 AED:1.00 eAED:1.00 QI:368|0|0|0|0|0|3|781|495
scaffold_170_1_siR6	NNU_011806-RA	3	21	2823	2	21	372	390	20	19	15	NNU_011806-RA transcript Name:"Similar to mal3 Molybdenum cofactor sulfurase 3 (Aedes aegypti)" offset:0 AED:1.00 eAED:1.00 QI:0|-1|0|0|-1|0|1|0|940
scaffold_131_1_siR4	NNU_005293-RA	3	21	2825	2	21	744	762	20	19	13	NNU_005293-RA transcript Name:"Similar to WRKY2 Probable WRKY transcription factor 2 (Arabidopsis thaliana)" offset:288 AED:1.00 eAED:1.00 QI:288|0|0|0|0|0|6|305|743
scaffold_326_2_siR1	NNU_009162-RA	3	21	2866	2	21	2722	2740	20	19	0	NNU_009162-RA transcript Name:"Similar to SUS2 Sucrose synthase 2 (Pisum sativum)" offset:341 AED:1.00 eAED:1.00 QI:341|0|0|0|0|0|14|77|815
scaffold_65_1_siR12	NNU_023162-RA	3	21	2923	2	21	271	289	20	19	0	NNU_023162-RA transcript Name:"Similar to At3g06920 Pentatricopeptide repeat-containing protein At3g06920 (Arabidopsis thaliana)" offset:61 AED:1.00 eAED:1.00 QI:61|0|0|0|0|0|2|0|953
scaffold_90_1_siR4	NNU_017939-RA	3	21	301	1	20	26	44	20	19	14	NNU_017939-RA transcript Name:"Protein of unknown function" offset:112 AED:1.00 eAED:1.00 QI:112|0|0|0|0|0|2|0|63
scaffold_326_1_siR2	NNU_016985-RA	3	21	3281	1	20	123	141	20	19	0	NNU_016985-RA transcript Name:"Similar to RPM1 Disease resistance protein RPM1 (Arabidopsis thaliana)" offset:0 AED:1.00 eAED:1.00 QI:0|0|0|0|0|0|2|485|931
scaffold_170_1_siR22	NNU_008981-RA	3	21	3358	1	20	3282	3300	20	19	13	NNU_008981-RA transcript Name:"Similar to DYM Dymeclin (Gallus gallus)" offset:546 AED:1.00 eAED:1.00 QI:546|0|0|0|0|0|18|649|720
sf_39_1_siR11	NNU_016506-RA	3	21	3399	1	20	199	217	20	19	0	NNU_016506-RA transcript Name:"Similar to RGA3 Putative disease resistance protein RGA3 (Solanum bulbocastanum)" offset:0 AED:1.00 eAED:1.00 QI:0|0|0|0|0|0|5|0|1132
sf_39_1_siR11	NNU_007789-RA	3	21	3471	2	21	1921	1939	20	19	16	NNU_007789-RA transcript Name:"Similar to ETO1 Ethylene-overproduction protein 1 (Arabidopsis thaliana)" offset:51 AED:1.00 eAED:1.00 QI:51|0|0|0|0|0|4|585|944
scaffold_131_1_siR4	NNU_010966-RA	3	21	3621	2	21	1104	1122	20	19	0	NNU_010966-RA transcript Name:"Similar to At1g35710 Probable leucine-rich repeat receptor-like protein kinase At1g35710 (Arabidopsis thaliana)" offset:0 AED:1.00 eAED:1.00 QI:0|0|0|0|0|0|2|0|1206
scaffold_65_1_siR8	NNU_022184-RA	3	21	3735	2	21	3249	3267	20	19	0	NNU_022184-RA transcript Name:"Similar to ABCB4 ABC transporter B family member 4 (Arabidopsis thaliana)" offset:0 AED:1.00 eAED:1.00 QI:0|0|0|0|0|0|11|0|1245
scaffold_106_1_siR2	NNU_016746-RA	3	21	3768	2	21	2545	2563	20	19	11	NNU_016746-RA transcript Name:"Similar to POLL DNA polymerase lambda (Macaca fascicularis)" offset:140 AED:1.00 eAED:1.00 QI:140|0|0|0|0|0|16|2077|516
scaffold_170_1_siR25	NNU_015994-RA	3	21	3774	1	20	3677	3695	20	19	0	NNU_015994-RA transcript Name:"Similar to GLR3.2 Glutamate receptor 3.2 (Arabidopsis thaliana)" offset:635 AED:1.00 eAED:1.00 QI:635|0|0|0|0|0|6|364|924
scaffold_65_1_siR2	NNU_022286-RA	3	21	4431	2	21	932	950	20	19	13	NNU_022286-RA transcript Name:"Similar to FLS2 LRR receptor-like serine/threonine-protein kinase FLS2 (Arabidopsis thaliana)" offset:862 AED:1.00 eAED:1.00 QI:862|0|0|0|0|0|2|806|920
scaffold_107_1_siR11	NNU_019026-RA	3	21	466	1	20	282	300	20	19	13	NNU_019026-RA transcript Name:"Protein of unknown function" offset:355 AED:1.00 eAED:1.00 QI:355|0|0|0|0|0|2|0|36
scaffold_8_2_siR10	NNU_012755-RA	3	21	4926	2	21	689	707	20	19	0	NNU_012755-RA transcript Name:"Similar to At5g65770 Putative nuclear matrix constituent protein 1-like protein (Arabidopsis thaliana)" offset:552 AED:1.00 eAED:1.00 QI:552|0|0|0|0|0|9|507|1288
scaffold_10_1_siR6	NNU_009353-RA	3	21	4962	2	21	4499	4517	20	19	0	NNU_009353-RA transcript Name:"Similar to XTH21 Probable xyloglucan endotransglucosylase/hydrolase protein 21 (Arabidopsis thaliana)" offset:9 AED:1.00 eAED:1.00 QI:9|0|0|0|0|0|15|0|1650
scaffold_107_1_siR9	NNU_003565-RA	3	21	5845	2	21	1874	1892	20	19	0	NNU_003565-RA transcript Name:"Similar to DDB_G0290503 Putative leucine-rich repeat-containing protein DDB_G0290503 (Dictyostelium discoideum)" offset:97 AED:1.00 eAED:1.00 QI:97|0|0|0|0|0|4|594|1717
sf_88_1_siR10	NNU_005225-RA	3	21	660	1	20	72	90	20	19	0	NNU_005225-RA transcript Name:"Similar to Sirt6 NAD-dependent deacetylase sirtuin-6 (Mus musculus)" offset:0 AED:1.00 eAED:1.00 QI:0|0|0|0|0|0|7|0|219
scaffold_65_1_siR2	NNU_010010-RA	3	21	681	1	20	294	312	20	19	0	NNU_010010-RA transcript Name:"Similar to Nodulin-21 (Glycine max)" offset:0 AED:1.00 eAED:1.00 QI:0|-1|0|0|-1|0|1|0|226
scaffold_8_2_siR2	NNU_020334-RA	3	21	765	2	21	534	552	20	19	13.5	NNU_020334-RA transcript Name:"Protein of unknown function" offset:0 AED:1.00 eAED:1.00 QI:0|0|0|0|0|0|2|0|254
scaffold_326_2_siR12	NNU_020354-RA	3	21	828	2	21	221	239	20	19	15	NNU_020354-RA transcript Name:"Similar to ung Uracil-DNA glycosylase (Azotobacter vinelandii (strain DJ / ATCC BAA-1303))" offset:0 AED:1.00 eAED:1.00 QI:0|0|0|0|0|0|6|0|275
scaffold_170_1_siR4	NNU_008561-RA	3	21	842	1	20	296	314	20	19	0	NNU_008561-RA transcript Name:"Protein of unknown function" offset:163 AED:1.00 eAED:1.00 QI:163|0|0|0|0|0|2|166|170
scaffold_170_1_siR34	NNU_024169-RA	3	21	852	2	21	758	776	20	19	0	NNU_024169-RA transcript Name:"Similar to SYP124 Syntaxin-124 (Arabidopsis thaliana)" offset:0 AED:1.00 eAED:1.00 QI:0|0|0|0|0|0|7|0|283
scaffold_65_1_siR7	NNU_018671-RA	3	21	976	1	20	776	794	20	19	14	NNU_018671-RA transcript Name:"Protein of unknown function" offset:0 AED:1.00 eAED:1.00 QI:0|0|0|0|0|0|3|184|263
sf_39_1_siR15	NNU_014668-RA	3	21	996	2	21	712	730	20	19	11.5	NNU_014668-RA transcript Name:"Similar to DDB_G0278631 Putative UDP-sugar transporter DDB_G0278631 (Dictyostelium discoideum)" offset:0 AED:1.00 eAED:1.00 QI:0|0|0|0|0|0|8|0|332
scaffold_87_1_siR3	NNU_006923-RA	3	21	1002	1	20	602	622	20	21	0	NNU_006923-RA transcript Name:"Similar to BRP44L Brain protein 44-like protein (Homo sapiens)" offset:228 AED:1.00 eAED:1.00 QI:228|0|0|0|0|0|7|417|118
sf_39_1_siR17	NNU_014926-RA	3	21	1003	2	21	887	907	20	21	0	NNU_014926-RA transcript Name:"Similar to ARR3 Two-component response regulator ARR3 (Arabidopsis thaliana)" offset:41 AED:1.00 eAED:1.00 QI:41|0|0|0|0|0|4|365|198
scaffold_106_1_siR10	NNU_009301-RA	3	21	1005	1	21	32	51	21	20	0	NNU_009301-RA transcript Name:"Similar to Polygalacturonase (Prunus persica)" offset:0 AED:1.00 eAED:1.00 QI:0|0|0|0|0|0|3|0|334
scaffold_65_1_siR5	NNU_017292-RA	3	21	1006	2	21	229	249	20	21	12	NNU_017292-RA transcript Name:"Similar to URM1-2 Ubiquitin-related modifier 1 homolog 2 (Arabidopsis thaliana)" offset:0 AED:1.00 eAED:1.00 QI:0|0|0|0|0|0|4|550|151
scaffold_106_1_siR1	NNU_000850-RA	3	21	1017	1	21	486	505	21	20	0	NNU_000850-RA transcript Name:"Similar to LHCA4 Chlorophyll a-b binding protein 4, chloroplastic (Arabidopsis thaliana)" offset:148 AED:1.00 eAED:1.00 QI:148|0|0|0|0|0|3|116|250
scaffold_131_1_siR5	NNU_020173-RA	3	21	1017	1	21	986	1005	21	20	0	NNU_020173-RA transcript Name:"Similar to At4g17486 UPF0326 protein At4g17486 (Arabidopsis thaliana)" offset:411 AED:1.00 eAED:1.00 QI:411|0|0|0|0|0|4|0|202
scaffold_10_1_siR1	NNU_005284-RA	3	21	1023	1	20	622	642	20	21	0	NNU_005284-RA transcript Name:"Similar to LEGB Legumin B (Gossypium hirsutum)" offset:0 AED:1.00 eAED:1.00 QI:0|0|0|0|0|0|5|0|340
scaffold_10_1_siR9	NNU_009950-RA	3	21	1035	1	20	96	116	20	21	11	NNU_009950-RA transcript Name:"Similar to MYB86 Transcription factor MYB86 (Arabidopsis thaliana)" offset:0 AED:1.00 eAED:1.00 QI:0|0|0|0|0|0|3|0|344
scaffold_106_1_siR10	NNU_006195-RA	3	21	1035	1	21	692	711	21	20	0	NNU_006195-RA transcript Name:"Similar to At5g64816 Uncharacterized protein At5g64816 (Arabidopsis thaliana)" offset:163 AED:1.00 eAED:1.00 QI:163|0|0|0|0|0|2|320|183
scaffold_65_1_siR8	NNU_007684-RA	3	21	1038	1	20	806	826	20	21	0	NNU_007684-RA transcript Name:"Protein of unknown function" offset:0 AED:1.00 eAED:1.00 QI:0|0|0|0|0|0|4|0|345
scaffold_10_1_siR10	NNU_021548-RA	3	21	1038	1	21	214	233	21	20	0	NNU_021548-RA transcript Name:"Similar to SEN102 Thiol protease SEN102 (Hemerocallis sp.)" offset:0 AED:1.00 eAED:1.00 QI:0|0|0|0|0|0|2|0|345
scaffold_65_1_siR13	NNU_023149-RA	3	21	1040	1	21	826	845	21	20	0	NNU_023149-RA transcript Name:"Similar to PEX13 Peroxisomal membrane protein 13 (Arabidopsis thaliana)" offset:191 AED:1.00 eAED:1.00 QI:191|0|0|0|0|0|7|0|282
scaffold_131_1_siR15	NNU_009751-RA	3	21	1041	1	21	868	887	21	20	0	NNU_009751-RA transcript Name:"Similar to wdr82-b WD repeat-containing protein 82-B (Xenopus laevis)" offset:0 AED:1.00 eAED:1.00 QI:0|0|0|0|0|0|11|0|347
scaffold_326_2_siR7	NNU_025572-RA	3	21	1042	1	20	657	677	20	21	14	NNU_025572-RA transcript Name:"Similar to PTEN Phosphatidylinositol-3,4,5-trisphosphate 3-phosphatase and dual-specificity protein phosphatase PTEN (Canis familiaris)" offset:371 AED:1.00 eAED:1.00 QI:371|0|0|0|0|0|4|107|187
scaffold_170_1_siR18	NNU_022141-RA	3	21	1044	1	21	866	885	21	20	0	NNU_022141-RA transcript Name:"Similar to C32D5.3 Protein EFR3 homolog (Caenorhabditis elegans)" offset:0 AED:1.00 eAED:1.00 QI:0|0|0|0|0|0|4|0|347
scaffold_10_1_siR3	NNU_020998-RA	3	21	1046	1	20	588	608	20	21	0	NNU_020998-RA transcript Name:"Similar to HDT2 Histone deacetylase HDT2 (Zea mays)" offset:0 AED:1.00 eAED:1.00 QI:0|0|0|0|0|0|10|134|303
scaffold_107_1_siR9	NNU_006246-RA	3	21	1053	1	21	855	874	21	20	0	NNU_006246-RA transcript Name:"Similar to DOF2.2 Dof zinc finger protein DOF2.2 (Arabidopsis thaliana)" offset:0 AED:1.00 eAED:1.00 QI:0|-1|0|0|-1|0|1|0|350
scaffold_170_1_siR31	NNU_011142-RA	3	21	1053	2	21	690	710	20	21	0	NNU_011142-RA transcript Name:"Protein of unknown function" offset:448 AED:1.00 eAED:1.00 QI:448|0|0|0|0|0|3|326|92
scaffold_65_1_siR13	NNU_005909-RA	3	21	1056	1	21	32	51	21	20	0	NNU_005909-RA transcript Name:"Similar to PEX2 Peroxisome biogenesis protein 2 (Arabidopsis thaliana)" offset:0 AED:1.00 eAED:1.00 QI:0|0|0|0|0|0|8|0|351
sf_88_1_siR7	NNU_002448-RA	3	21	1056	1	21	741	760	21	20	11	NNU_002448-RA transcript Name:"Similar to yipf5 Protein YIPF5 (Xenopus tropicalis)" offset:0 AED:1.00 eAED:1.00 QI:0|0|0|0|0|0|4|0|351
scaffold_170_1_siR7	NNU_021838-RA	3	21	1065	1	21	328	347	21	20	0	NNU_021838-RA transcript Name:"Similar to DREB1E Dehydration-responsive element-binding protein 1E (Arabidopsis thaliana)" offset:0 AED:1.00 eAED:1.00 QI:0|0|0|0|0|0|4|0|354
scaffold_65_1_siR12	NNU_025531-RA	3	21	1071	1	21	773	792	21	20	14.5	NNU_025531-RA transcript Name:"Similar to SPBC23E6.02 Uncharacterized ATP-dependent helicase C23E6.02 (Schizosaccharomyces pombe (strain ATCC 38366 / 972))" offset:0 AED:1.00 eAED:1.00 QI:0|0|0|0|0|0|3|0|357
scaffold_170_1_siR24	NNU_008154-RA	3	21	1074	1	20	565	585	20	21	0	NNU_008154-RA transcript Name:"Similar to rio2 Serine/threonine-protein kinase rio2 (Dictyostelium discoideum)" offset:0 AED:1.00 eAED:1.00 QI:0|0|0|0|0|0|10|0|358
scaffold_87_1_siR2	NNU_000490-RA	3	21	1074	2	21	670	690	20	21	12	NNU_000490-RA transcript Name:"Similar to Auxin-induced protein 5NG4 (Pinus taeda)" offset:0 AED:1.00 eAED:1.00 QI:0|0|0|0|0|0|6|0|357
scaffold_326_1_siR10	NNU_017283-RA	3	21	1077	1	21	873	892	21	20	0	NNU_017283-RA transcript Name:"Protein of unknown function" offset:0 AED:1.00 eAED:1.00 QI:0|0|0|0|0|0|2|255|273
scaffold_106_1_siR10	NNU_010176-RA	3	21	1081	1	21	257	276	21	20	13	NNU_010176-RA transcript Name:"Protein of unknown function" offset:529 AED:1.00 eAED:1.00 QI:529|0|0|0|0|0|4|0|183
scaffold_65_1_siR4	NNU_010730-RA	3	21	1082	1	20	259	279	20	21	0	NNU_010730-RA transcript Name:"Similar to LOG8 Cytokinin riboside 5'-monophosphate phosphoribohydrolase LOG8 (Arabidopsis thaliana)" offset:416 AED:1.00 eAED:1.00 QI:416|0|0|0|0|0|9|0|221
scaffold_326_1_siR3	NNU_023922-RA	3	21	10854	1	21	2559	2578	21	20	0	NNU_023922-RA transcript Name:"Similar to UPL1 E3 ubiquitin-protein ligase UPL1 (Arabidopsis thaliana)" offset:0 AED:1.00 eAED:1.00 QI:0|0|0|0|0|0|13|0|3617
scaffold_8_2_siR4	NNU_021615-RA	3	21	1089	2	21	228	248	20	21	13	NNU_021615-RA transcript Name:"Similar to CEP2 KDEL-tailed cysteine endopeptidase CEP2 (Arabidopsis thaliana)" offset:0 AED:1.00 eAED:1.00 QI:0|0|0|0|0|0|2|0|362
scaffold_106_1_siR10	NNU_013221-RA	3	21	1090	2	21	995	1015	20	21	0	NNU_013221-RA transcript Name:"Protein of unknown function" offset:176 AED:1.00 eAED:1.00 QI:176|0|0|0|0|0|5|251|220
scaffold_10_1_siR6	NNU_023048-RA	3	21	1091	1	20	641	661	20	21	0	NNU_023048-RA transcript Name:"Similar to MSRB3 Peptide methionine sulfoxide reductase B3, chloroplastic (Oryza sativa subsp. japonica)" offset:26 AED:1.00 eAED:1.00 QI:26|0|0|0|0|0|3|405|219
scaffold_106_1_siR1	NNU_024753-RA	3	21	1092	1	21	424	443	21	20	0	NNU_024753-RA transcript Name:"Similar to EPF1 Protein EPIDERMAL PATTERNING FACTOR 1 (Arabidopsis thaliana)" offset:503 AED:1.00 eAED:1.00 QI:503|0|0|0|0|0|2|208|126
scaffold_131_1_siR13	NNU_026263-RA	3	21	1092	1	21	563	582	21	20	0	NNU_026263-RA transcript Name:"Similar to SKIP32 F-box protein 7 (Arabidopsis thaliana)" offset:183 AED:1.00 eAED:1.00 QI:183|0|0|0|0|0|11|0|302
scaffold_8_1_siR5	NNU_007593-RA	3	21	1098	1	21	92	111	21	20	0	NNU_007593-RA transcript Name:"Similar to At2g39795 Uncharacterized protein At2g39795, mitochondrial (Arabidopsis thaliana)" offset:327 AED:1.00 eAED:1.00 QI:327|0|0|0|0|0|3|0|256
scaffold_170_1_siR6	NNU_025809-RA	3	21	1101	1	21	323	342	21	20	0	NNU_025809-RA transcript Name:"Similar to BMY1 Beta-amylase (Trifolium repens)" offset:0 AED:1.00 eAED:1.00 QI:0|0|0|0|0|0|5|0|366
scaffold_107_1_siR2	NNU_020904-RA	3	21	1104	1	21	197	216	21	20	0	NNU_020904-RA transcript Name:"Similar to SAMT Salicylate O-methyltransferase (Clarkia breweri)" offset:0 AED:1.00 eAED:1.00 QI:0|0|0|0|0|0|4|0|367
sf_39_1_siR3	NNU_023296-RA	3	21	1104	1	21	455	474	21	20	0	NNU_023296-RA transcript Name:"Similar to DAR1 Protein DA1-related 1 (Arabidopsis thaliana)" offset:0 AED:1.00 eAED:1.00 QI:0|0|0|0|0|0|8|0|367
scaffold_8_1_siR6	NNU_009209-RA	3	21	1110	1	20	117	137	20	21	0	NNU_009209-RA transcript Name:"Similar to PPAN Peter Pan-like protein (Arabidopsis thaliana)" offset:0 AED:1.00 eAED:1.00 QI:0|0|0|0|0|0|7|0|369
scaffold_107_1_siR2	NNU_025230-RA	3	21	1110	2	21	823	843	20	21	0	NNU_025230-RA transcript Name:"Similar to At1g04910 DUF246 domain-containing protein At1g04910 (Arabidopsis thaliana)" offset:0 AED:1.00 eAED:1.00 QI:0|0|0|0|0|0|6|0|369
scaffold_106_1_siR10	NNU_013150-RA	3	21	1116	1	21	90	109	21	20	13	NNU_013150-RA transcript Name:"Similar to CXE2 Probable carboxylesterase 2 (Arabidopsis thaliana)" offset:0 AED:1.00 eAED:1.00 QI:0|-1|0|0|-1|0|1|0|371
scaffold_10_1_siR4	NNU_009406-RA	3	21	1119	1	20	171	191	20	21	0	NNU_009406-RA transcript Name:"Similar to EMB1374 SufE-like protein, chloroplastic (Arabidopsis thaliana)" offset:0 AED:1.00 eAED:1.00 QI:0|-1|0|0|-1|0|1|0|372
sf_39_1_siR1	NNU_021245-RA	3	21	1120	2	21	116	136	20	21	0	NNU_021245-RA transcript Name:"Protein of unknown function" offset:41 AED:1.00 eAED:1.00 QI:41|0|0|0|0|0|5|365|237
scaffold_8_1_siR6	NNU_020607-RA	3	21	11238	1	21	405	424	21	20	0	NNU_020607-RA transcript Name:"Similar to UPL1 E3 ubiquitin-protein ligase UPL1 (Arabidopsis thaliana)" offset:0 AED:1.00 eAED:1.00 QI:0|0|0|0|0|0|15|318|3639
scaffold_107_1_siR3	NNU_007726-RA	3	21	1129	1	21	624	643	21	20	0	NNU_007726-RA transcript Name:"Similar to CID2 Polyadenylate-binding protein-interacting protein 2 (Arabidopsis thaliana)" offset:481 AED:1.00 eAED:1.00 QI:481|0|0|0|0|0|2|222|141
scaffold_65_1_siR7	NNU_002258-RA	3	21	1134	1	20	1109	1129	20	21	0	NNU_002258-RA transcript Name:"Protein of unknown function" offset:0 AED:1.00 eAED:1.00 QI:0|0|0|0|0|0|5|0|377
scaffold_170_1_siR21	NNU_026017-RA	3	21	1137	2	21	570	590	20	21	0	NNU_026017-RA transcript Name:"Similar to SYP81 Syntaxin-81 (Arabidopsis thaliana)" offset:192 AED:1.00 eAED:1.00 QI:192|0|0|0|0|0|7|0|314
scaffold_326_2_siR5	NNU_016856-RA	3	21	1140	1	20	675	695	20	21	13	NNU_016856-RA transcript Name:"Protein of unknown function" offset:0 AED:1.00 eAED:1.00 QI:0|0|0|0|0|0|4|0|379
scaffold_107_1_siR3	NNU_011434-RA	3	21	1140	1	20	936	956	20	21	0	NNU_011434-RA transcript Name:"Similar to ndufv1 NADH dehydrogenase [ubiquinone] flavoprotein 1, mitochondrial (Dictyostelium discoideum)" offset:45 AED:1.00 eAED:1.00 QI:45|0|0|0|0|0|4|0|364
sf_39_1_siR10	NNU_002231-RA	3	21	1143	1	20	869	889	20	21	0	NNU_002231-RA transcript Name:"Similar to 40S ribosomal protein S3a (Cicer arietinum)" offset:0 AED:1.00 eAED:1.00 QI:0|0|0|0|0|0|7|324|272
scaffold_87_1_siR7	NNU_025036-RA	3	21	1144	1	21	82	101	21	20	0	NNU_025036-RA transcript Name:"Similar to NKTR NK-tumor recognition protein (Homo sapiens)" offset:97 AED:1.00 eAED:1.00 QI:97|0|0|0|0|0|4|0|348
scaffold_65_1_siR13	NNU_007633-RA	3	21	1145	1	20	839	859	20	21	0	NNU_007633-RA transcript Name:"Similar to Os11g0706600 Thaumatin-like protein (Oryza sativa subsp. japonica)" offset:218 AED:1.00 eAED:1.00 QI:218|0|0|0|0|0|2|171|251
scaffold_131_1_siR17	NNU_008968-RA	3	21	1152	2	21	441	461	20	21	13	NNU_008968-RA transcript Name:"Similar to IQD31 Protein IQ-DOMAIN 31 (Arabidopsis thaliana)" offset:0 AED:1.00 eAED:1.00 QI:0|0|0|0|0|0|3|0|384
scaffold_326_2_siR8	NNU_009003-RA	3	21	1155	2	21	774	794	20	21	13.5	NNU_009003-RA transcript Name:"Similar to At4g16230 GDSL esterase/lipase At4g16230 (Arabidopsis thaliana)" offset:0 AED:1.00 eAED:1.00 QI:0|0|0|0|0|0|5|0|384
scaffold_10_1_siR4	NNU_024105-RA	3	21	1164	2	21	743	763	20	21	0	NNU_024105-RA transcript Name:"Similar to SLAH1 S-type anion channel SLAH1 (Arabidopsis thaliana)" offset:0 AED:1.00 eAED:1.00 QI:0|0|0|0|0|0|2|0|387
sf_39_1_siR14	NNU_000514-RA	3	21	1167	1	21	579	598	21	20	0	NNU_000514-RA transcript Name:"Similar to 33 kDa ribonucleoprotein, chloroplastic (Nicotiana sylvestris)" offset:0 AED:1.00 eAED:1.00 QI:0|0|0|0|0|0|4|258|302
scaffold_65_1_siR7	NNU_015643-RA	3	21	1173	1	20	119	139	20	21	11.5	NNU_015643-RA transcript Name:"Similar to TM_1254 Phosphorylated carbohydrates phosphatase TM_1254 (Thermotoga maritima)" offset:0 AED:1.00 eAED:1.00 QI:0|0|0|0|0|0|5|237|311
scaffold_170_1_siR25	NNU_016375-RA	3	21	1173	2	21	129	149	20	21	12	NNU_016375-RA transcript Name:"Similar to SEC22 25.3 kDa vesicle transport protein (Arabidopsis thaliana)" offset:20 AED:1.00 eAED:1.00 QI:20|0|0|0|0|0|5|472|226
scaffold_107_1_siR9	NNU_002752-RA	3	21	1173	2	21	613	633	20	21	0	NNU_002752-RA transcript Name:"Similar to At1g53330 Putative pentatricopeptide repeat-containing protein At1g53330 (Arabidopsis thaliana)" offset:0 AED:1.00 eAED:1.00 QI:0|-1|0|0|-1|0|1|0|390
scaffold_170_1_siR18	NNU_001774-RA	3	21	1174	2	21	1111	1131	20	21	0	NNU_001774-RA transcript Name:"Similar to AGAP003155 UPF0483 protein AGAP003155 (Anopheles gambiae)" offset:143 AED:1.00 eAED:1.00 QI:143|0|0|0|0|0|6|296|244
scaffold_170_1_siR14	NNU_015443-RA	3	21	1174	2	21	752	772	20	21	0	NNU_015443-RA transcript Name:"Similar to LEA5-D Late embryogenesis abundant protein Lea5-D (Gossypium hirsutum)" offset:359 AED:1.00 eAED:1.00 QI:359|0|0|0|0|0|2|494|106
scaffold_326_2_siR15	NNU_015691-RA	3	21	1176	2	21	238	258	20	21	12	NNU_015691-RA transcript Name:"Protein of unknown function" offset:394 AED:1.00 eAED:1.00 QI:394|0|0|0|0|0|4|413|122
scaffold_170_1_siR32	NNU_024956-RA	3	21	1179	1	21	2	21	21	20	0	NNU_024956-RA transcript Name:"Similar to OPR1 12-oxophytodienoate reductase 1 (Solanum lycopersicum)" offset:0 AED:1.00 eAED:1.00 QI:0|0|0|0|0|0|5|0|392
scaffold_149_1_siR6	NNU_003504-RA	3	21	1188	1	21	201	220	21	20	0	NNU_003504-RA transcript Name:"Similar to BETAA-AD Beta-adaptin-like protein A (Arabidopsis thaliana)" offset:0 AED:1.00 eAED:1.00 QI:0|0|0|0|0|0|8|0|396
scaffold_131_1_siR5	NNU_026048-RA	3	21	1188	1	21	73	92	21	20	0	NNU_026048-RA transcript Name:"Similar to mug40 DNA polymerase kappa (Schizosaccharomyces pombe (strain ATCC 38366 / 972))" offset:21 AED:1.00 eAED:1.00 QI:21|0|0|0|0|0|9|0|388
scaffold_8_2_siR1	NNU_003668-RA	3	21	1189	2	21	95	115	20	21	12	NNU_003668-RA transcript Name:"Similar to SEC7 Protein transport protein SEC7 (Saccharomyces cerevisiae (strain ATCC 204508 / S288c))" offset:99 AED:1.00 eAED:1.00 QI:99|0|0|0|0|0|4|46|347
scaffold_65_1_siR2	NNU_016400-RA	3	21	1193	2	21	1001	1021	20	21	0	NNU_016400-RA transcript Name:"Similar to Transcription factor HBP-1a (Triticum aestivum)" offset:68 AED:1.00 eAED:1.00 QI:68|0|0|0|0|0|9|0|374
scaffold_8_1_siR2	NNU_005236-RA	3	21	11949	2	21	686	706	20	21	0	NNU_005236-RA transcript Name:"Similar to UPL1 E3 ubiquitin-protein ligase UPL1 (Arabidopsis thaliana)" offset:383 AED:1.00 eAED:1.00 QI:383|0|0|0|0|0|17|397|3722
scaffold_106_1_siR10	NNU_001576-RA	3	21	1197	1	21	64	83	21	20	0	NNU_001576-RA transcript Name:"Similar to MGRN1 E3 ubiquitin-protein ligase MGRN1 (Homo sapiens)" offset:0 AED:1.00 eAED:1.00 QI:0|0|0|0|0|0|3|0|398
scaffold_8_2_siR13	NNU_012766-RA	3	21	1201	2	21	252	272	20	21	0	NNU_012766-RA transcript Name:"Similar to DR1 Protein Dr1 homolog (Arabidopsis thaliana)" offset:342 AED:1.00 eAED:1.00 QI:342|0|0|0|0|0|6|391|155
scaffold_65_1_siR12	NNU_006790-RA	3	21	1202	2	21	139	159	20	21	0	NNU_006790-RA transcript Name:"Similar to CET1 CEN-like protein 1 (Nicotiana tabacum)" offset:275 AED:1.00 eAED:1.00 QI:275|0|0|0|0|0|4|405|173
scaffold_106_1_siR10	NNU_002918-RA	3	21	1203	1	21	417	436	21	20	13	NNU_002918-RA transcript Name:"Similar to ABCB1 ABC transporter B family member 1 (Arabidopsis thaliana)" offset:0 AED:1.00 eAED:1.00 QI:0|0|0|0|0|0|3|0|400
sf_39_1_siR2	NNU_011791-RA	3	21	1207	1	20	910	930	20	21	0	NNU_011791-RA transcript Name:"Similar to atg101 Autophagy-related protein 101 (Xenopus laevis)" offset:0 AED:1.00 eAED:1.00 QI:0|0|0|0|0|0|8|382|274
scaffold_107_1_siR11	NNU_002981-RA	3	21	1209	1	20	1032	1052	20	21	0	NNU_002981-RA transcript Name:"Similar to yyaK Uncharacterized protein yyaK (Bacillus subtilis)" offset:210 AED:1.00 eAED:1.00 QI:210|0|0|0|0|0|8|0|332
sf_39_1_siR17	NNU_005818-RA	3	21	1209	1	20	590	610	20	21	11.5	NNU_005818-RA transcript Name:"Similar to CPIJ013394 O-glucosyltransferase rumi homolog (Culex quinquefasciatus)" offset:0 AED:1.00 eAED:1.00 QI:0|0|0|0|0|0|6|0|402
scaffold_8_1_siR6	NNU_014007-RA	3	21	1212	1	21	1126	1145	21	20	0	NNU_014007-RA transcript Name:"Similar to glnD [Protein-PII] uridylyltransferase (Azospirillum brasilense)" offset:0 AED:1.00 eAED:1.00 QI:0|0|0|0|0|0|7|0|403
scaffold_65_1_siR9	NNU_012072-RA	3	21	1213	1	21	854	873	21	20	0	NNU_012072-RA transcript Name:"Similar to YAB1 Axial regulator YABBY 1 (Arabidopsis thaliana)" offset:0 AED:1.00 eAED:1.00 QI:0|0|0|0|0|0|6|472|246
scaffold_131_1_siR18	NNU_000371-RA	3	21	1218	1	21	239	258	21	20	0	NNU_000371-RA transcript Name:"Similar to yif1a Protein YIF1A (Danio rerio)" offset:192 AED:1.00 eAED:1.00 QI:192|0|0|0|0|0|5|234|263
scaffold_170_1_siR8	NNU_020236-RA	3	21	1221	1	21	839	858	21	20	0	NNU_020236-RA transcript Name:"Similar to TYRAAT1 Arogenate dehydrogenase 1, chloroplastic (Arabidopsis thaliana)" offset:0 AED:1.00 eAED:1.00 QI:0|0|0|0|0|0|7|0|406
scaffold_170_1_siR23	NNU_000339-RA	3	21	1221	2	21	637	657	20	21	0	NNU_000339-RA transcript Name:"Similar to KCS5 3-ketoacyl-CoA synthase 5 (Arabidopsis thaliana)" offset:0 AED:1.00 eAED:1.00 QI:0|-1|0|0|-1|0|1|0|406
scaffold_170_1_siR26	NNU_019678-RA	3	21	1223	1	21	1044	1063	21	20	0	NNU_019678-RA transcript Name:"Similar to 1-Cys peroxiredoxin (Medicago truncatula)" offset:292 AED:1.00 eAED:1.00 QI:292|0|0|0|0|0|4|271|219
scaffold_87_1_siR7	NNU_000834-RA	3	21	1230	2	21	1082	1102	20	21	0	NNU_000834-RA transcript Name:"Similar to At1g74460 GDSL esterase/lipase At1g74460 (Arabidopsis thaliana)" offset:0 AED:1.00 eAED:1.00 QI:0|0|0|0|0|0|5|0|410
scaffold_131_1_siR2	NNU_011801-RA	3	21	1233	1	20	920	940	20	21	0	NNU_011801-RA transcript Name:"Protein of unknown function" offset:0 AED:1.00 eAED:1.00 QI:0|0|0|0|0|0|8|0|410
scaffold_170_1_siR17	NNU_017524-RA	3	21	1237	1	20	1132	1152	20	21	0	NNU_017524-RA transcript Name:"Similar to At1g10890 Uncharacterized protein At1g10890 (Arabidopsis thaliana)" offset:129 AED:1.00 eAED:1.00 QI:129|0|0|0|0|0|5|283|274
scaffold_131_1_siR7	NNU_004598-RA	3	21	1238	1	21	638	657	21	20	0	NNU_004598-RA transcript Name:"Similar to PPA Soluble inorganic pyrophosphatase (Solanum tuberosum)" offset:258 AED:1.00 eAED:1.00 QI:258|0|0|0|0|0|9|338|213
scaffold_87_1_siR7	NNU_016507-RA	3	21	1238	2	21	553	573	20	21	0	NNU_016507-RA transcript Name:"Similar to UEV1A Ubiquitin-conjugating enzyme E2 variant 1A (Arabidopsis thaliana)" offset:191 AED:1.00 eAED:1.00 QI:191|0|0|0|0|0|5|552|164
scaffold_65_1_siR9	NNU_000377-RA	3	21	1242	1	21	1036	1055	21	20	0	NNU_000377-RA transcript Name:"Similar to FBL4 F-box/LRR-repeat protein 4 (Arabidopsis thaliana)" offset:0 AED:1.00 eAED:1.00 QI:0|0|0|0|0|0|2|0|413
scaffold_90_1_siR3	NNU_012418-RA	3	21	1242	1	21	227	246	21	20	0	NNU_012418-RA transcript Name:"Similar to PER21 Peroxidase 21 (Arabidopsis thaliana)" offset:18 AED:1.00 eAED:1.00 QI:18|0|0|0|0|0|5|237|328
scaffold_8_2_siR13	NNU_001869-RA	3	21	1244	1	21	863	882	21	20	0	NNU_001869-RA transcript Name:"Similar to AMC1 Metacaspase-1 (Arabidopsis thaliana)" offset:0 AED:1.00 eAED:1.00 QI:0|0|0|0|0|0|5|89|384
scaffold_87_1_siR6	NNU_023606-RA	3	21	1245	1	20	1185	1205	20	21	0	NNU_023606-RA transcript Name:"Similar to AGL80 Agamous-like MADS-box protein AGL80 (Arabidopsis thaliana)" offset:669 AED:1.00 eAED:1.00 QI:669|0|0|0|0|0|2|0|192
scaffold_65_1_siR14	NNU_014721-RA	3	21	1250	1	21	843	862	21	20	0	NNU_014721-RA transcript Name:"Similar to RQCD1 Cell differentiation protein RCD1 homolog (Bos taurus)" offset:90 AED:1.00 eAED:1.00 QI:90|0|0|0|0|0|10|458|233
scaffold_170_1_siR14	NNU_001833-RA	3	21	1250	2	21	741	761	20	21	11	NNU_001833-RA transcript Name:"Similar to RAB11A Ras-related protein Rab11A (Lotus japonicus)" offset:295 AED:1.00 eAED:1.00 QI:295|0|0|0|0|0|2|277|225
scaffold_170_1_siR28	NNU_003708-RA	3	21	1251	1	21	1184	1203	21	20	0	NNU_003708-RA transcript Name:"Similar to At1g80170 Probable polygalacturonase At1g80170 (Arabidopsis thaliana)" offset:24 AED:1.00 eAED:1.00 QI:24|0|0|0|0|0|9|0|408
scaffold_170_1_siR31	NNU_006083-RA	3	21	1262	1	21	953	972	21	20	0	NNU_006083-RA transcript Name:"Similar to CCR4-6 Carbon catabolite repressor protein 4 homolog 6 (Arabidopsis thaliana)" offset:435 AED:1.00 eAED:1.00 QI:435|0|0|0|0|0|7|26|266
scaffold_8_1_siR3	NNU_019410-RA	3	21	1263	1	20	990	1010	20	21	0	NNU_019410-RA transcript Name:"Protein of unknown function" offset:315 AED:1.00 eAED:1.00 QI:315|0|0|0|0|0|6|198|249
scaffold_65_1_siR1	NNU_009756-RA	3	21	1268	1	21	19	38	21	20	0	NNU_009756-RA transcript Name:"Similar to NAC002 NAC domain-containing protein 2 (Arabidopsis thaliana)" offset:195 AED:1.00 eAED:1.00 QI:195|0|0|0|0|0|3|515|185
scaffold_170_1_siR22	NNU_012308-RA	3	21	1271	2	21	1074	1094	20	21	0	NNU_012308-RA transcript Name:"Similar to BHLH51 Transcription factor bHLH51 (Arabidopsis thaliana)" offset:292 AED:1.00 eAED:1.00 QI:292|0|0|0|0|0|2|145|277
scaffold_106_1_siR9	NNU_006748-RA	3	21	1272	1	21	103	122	21	20	0	NNU_006748-RA transcript Name:"Similar to Cyb561 Cytochrome b561 (Mus musculus)" offset:0 AED:1.00 eAED:1.00 QI:0|0|0|0|0|0|4|381|296
scaffold_170_1_siR22	NNU_009489-RA	3	21	1279	1	21	714	733	21	20	0	NNU_009489-RA transcript Name:"Protein of unknown function" offset:206 AED:1.00 eAED:1.00 QI:206|0|0|0|0|0|3|401|223
scaffold_87_1_siR7	NNU_009489-RA	3	21	1279	2	21	1194	1214	20	21	0	NNU_009489-RA transcript Name:"Protein of unknown function" offset:206 AED:1.00 eAED:1.00 QI:206|0|0|0|0|0|3|401|223
scaffold_90_1_siR4	NNU_021672-RA	3	21	1284	1	21	723	742	21	20	0	NNU_021672-RA transcript Name:"Protein of unknown function" offset:0 AED:1.00 eAED:1.00 QI:0|0|0|0|0|0|4|0|427
scaffold_170_1_siR11	NNU_024128-RA	3	21	1284	2	21	310	330	20	21	0	NNU_024128-RA transcript Name:"Similar to At3g50690 Acidic leucine-rich nuclear phosphoprotein 32-related protein (Arabidopsis thaliana)" offset:0 AED:1.00 eAED:1.00 QI:0|0|0|0|0|0|3|0|428
scaffold_10_1_siR7	NNU_026619-RA	3	21	1286	1	21	142	161	21	20	0	NNU_026619-RA transcript Name:"Similar to CYP72A1 Secologanin synthase (Catharanthus roseus)" offset:6 AED:1.00 eAED:1.00 QI:6|0|0|0|0|0|4|5|424
scaffold_326_1_siR5	NNU_008153-RA	3	21	1289	1	21	1067	1086	21	20	0	NNU_008153-RA transcript Name:"Protein of unknown function" offset:18 AED:1.00 eAED:1.00 QI:18|0|0|0|0|0|8|305|321
scaffold_8_1_siR5	NNU_010529-RA	3	21	1292	2	21	1194	1214	20	21	13	NNU_010529-RA transcript Name:"Similar to AIP2 E3 ubiquitin-protein ligase AIP2 (Arabidopsis thaliana)" offset:162 AED:1.00 eAED:1.00 QI:162|0|0|0|0|0|5|194|311
scaffold_170_1_siR25	NNU_014571-RA	3	21	1293	1	20	1027	1047	20	21	0	NNU_014571-RA transcript Name:"Similar to DAG DAG protein, chloroplastic (Antirrhinum majus)" offset:0 AED:1.00 eAED:1.00 QI:0|0|0|0|0|0|5|0|430
scaffold_326_2_siR7	NNU_021705-RA	3	21	1296	2	21	570	590	20	21	0	NNU_021705-RA transcript Name:"Protein of unknown function" offset:609 AED:1.00 eAED:1.00 QI:609|0|0|0|0|0|2|231|151
scaffold_131_1_siR14	NNU_019761-RA	3	21	1299	1	21	702	721	21	20	0	NNU_019761-RA transcript Name:"Similar to At3g13560 Glucan endo-1,3-beta-glucosidase 4 (Arabidopsis thaliana)" offset:0 AED:1.00 eAED:1.00 QI:0|0|0|0|0|0|6|0|432
scaffold_170_1_siR17	NNU_003549-RA	3	21	1302	1	20	1041	1061	20	21	14	NNU_003549-RA transcript Name:"Similar to sys1 Protein SYS1 homolog (Dictyostelium discoideum)" offset:810 AED:1.00 eAED:1.00 QI:810|0|0|0|0|0|3|0|163
scaffold_8_1_siR4	NNU_005324-RA	3	21	1302	2	21	645	665	20	21	0	NNU_005324-RA transcript Name:"Protein of unknown function" offset:376 AED:1.00 eAED:1.00 QI:376|0|0|0|0|0|3|263|220
scaffold_170_1_siR15	NNU_009374-RA	3	21	1307	1	21	437	456	21	20	0	NNU_009374-RA transcript Name:"Similar to GPI8 GPI-anchor transamidase (Saccharomyces cerevisiae (strain ATCC 204508 / S288c))" offset:0 AED:1.00 eAED:1.00 QI:0|0|0|0|0|0|9|344|320
scaffold_90_1_siR1	NNU_016768-RA	3	21	1308	1	21	184	203	21	20	0	NNU_016768-RA transcript Name:"Similar to HET-E1 Vegetative incompatibility protein HET-E-1 (Podospora anserina)" offset:0 AED:1.00 eAED:1.00 QI:0|-1|0|0|-1|0|1|0|435
scaffold_106_1_siR10	NNU_013777-RA	3	21	1309	1	21	327	346	21	20	13	NNU_013777-RA transcript Name:"Protein of unknown function" offset:257 AED:1.00 eAED:1.00 QI:257|0|0|0|0|0|5|410|213
scaffold_170_1_siR8	NNU_016000-RA	3	21	1313	2	21	86	106	20	21	0	NNU_016000-RA transcript Name:"Similar to ssl2009 Thylakoid membrane protein ssl2009 (Synechocystis sp. (strain ATCC 27184 / PCC 6803 / N-1))" offset:262 AED:1.00 eAED:1.00 QI:262|0|0|0|0|0|5|532|172
scaffold_65_1_siR7	NNU_009073-RA	3	21	1314	1	20	104	124	20	21	11	NNU_009073-RA transcript Name:"Similar to RPL29A 60S ribosomal protein L29-1 (Arabidopsis thaliana)" offset:0 AED:1.00 eAED:1.00 QI:0|0|0|0|0|0|5|657|218
scaffold_149_1_siR6	NNU_009949-RA	3	21	1314	1	21	996	1015	21	20	0	NNU_009949-RA transcript Name:"Similar to PCMP-H61 Pentatricopeptide repeat-containing protein At5g66520 (Arabidopsis thaliana)" offset:0 AED:1.00 eAED:1.00 QI:0|-1|0|0|-1|0|1|0|437
scaffold_170_1_siR27	NNU_011827-RA	3	21	1318	2	21	1078	1098	20	21	0	NNU_011827-RA transcript Name:"Similar to SNRNP35 U11/U12 small nuclear ribonucleoprotein 35 kDa protein (Homo sapiens)" offset:344 AED:1.00 eAED:1.00 QI:344|0|0|0|0|0|7|284|229
scaffold_65_1_siR12	NNU_019132-RA	3	21	1323	1	20	1283	1303	20	21	11	NNU_019132-RA transcript Name:"Similar to At5g39030 Probable receptor-like protein kinase At5g39030 (Arabidopsis thaliana)" offset:0 AED:1.00 eAED:1.00 QI:0|0|0|0|0|0|4|0|440
scaffold_107_1_siR5	NNU_008679-RA	3	21	1329	1	20	96	116	20	21	0	NNU_008679-RA transcript Name:"Similar to NAC021 NAC domain-containing protein 21/22 (Arabidopsis thaliana)" offset:71 AED:1.00 eAED:1.00 QI:71|0|0|0|0|0|3|322|311
scaffold_8_1_siR4	NNU_007298-RA	3	21	1329	2	21	847	867	20	21	0	NNU_007298-RA transcript Name:"Similar to GAIP DELLA protein GAIP (Cucurbita maxima)" offset:0 AED:1.00 eAED:1.00 QI:0|0|0|0|0|0|2|0|442
scaffold_106_1_siR10	NNU_006184-RA	3	21	1334	1	21	595	614	21	20	13	NNU_006184-RA transcript Name:"Similar to YAB5 Axial regulator YABBY 5 (Arabidopsis thaliana)" offset:815 AED:1.00 eAED:1.00 QI:815|0|0|0|0|0|7|0|172
scaffold_90_1_siR4	NNU_022099-RA	3	21	1335	1	20	139	159	20	21	13	NNU_022099-RA transcript Name:"Similar to At1g02270 Uncharacterized calcium-binding protein At1g02270 (Arabidopsis thaliana)" offset:0 AED:1.00 eAED:1.00 QI:0|0|0|0|0|0|11|0|445
scaffold_10_1_siR4	NNU_018381-RA	3	21	1335	1	20	37	57	20	21	0	NNU_018381-RA transcript Name:"Similar to Polygalacturonase (Prunus persica)" offset:0 AED:1.00 eAED:1.00 QI:0|0|0|0|0|0|6|0|444
scaffold_106_1_siR9	NNU_004549-RA	3	21	1338	1	21	760	779	21	20	0	NNU_004549-RA transcript Name:"Protein of unknown function" offset:0 AED:1.00 eAED:1.00 QI:0|0|0|0|0|0|6|0|445
scaffold_326_2_siR13	NNU_011086-RA	3	21	1345	2	21	433	453	20	21	0	NNU_011086-RA transcript Name:"Similar to LBD29 LOB domain-containing protein 29 (Arabidopsis thaliana)" offset:112 AED:1.00 eAED:1.00 QI:112|0|0|0|0|0|2|561|223
scaffold_107_1_siR5	NNU_010063-RA	3	21	1351	1	20	353	373	20	21	0	NNU_010063-RA transcript Name:"Protein of unknown function" offset:169 AED:1.00 eAED:1.00 QI:169|0|0|0|0|0|5|903|92
scaffold_170_1_siR18	NNU_000793-RA	3	21	1356	1	21	1304	1323	21	20	0	NNU_000793-RA transcript Name:"Protein of unknown function" offset:0 AED:1.00 eAED:1.00 QI:0|0|0|0|0|0|3|828|175
scaffold_326_2_siR6	NNU_001455-RA	3	21	1359	1	20	607	627	20	21	15	NNU_001455-RA transcript Name:"Similar to At3g60800 Probable S-acyltransferase At3g60800 (Arabidopsis thaliana)" offset:432 AED:1.00 eAED:1.00 QI:432|0|0|0|0|0|7|0|309
scaffold_8_1_siR1	NNU_005568-RA	3	21	1359	1	21	1147	1166	21	20	11	NNU_005568-RA transcript Name:"Similar to Uncharacterized membrane protein STKORF319 (Myxococcus xanthus)" offset:107 AED:1.00 eAED:1.00 QI:107|0|0|0|0|0|11|259|330
scaffold_65_1_siR5	NNU_004182-RA	3	21	1362	1	21	136	155	21	20	0	NNU_004182-RA transcript Name:"Similar to RNF168 E3 ubiquitin-protein ligase RNF168 (Bos taurus)" offset:160 AED:1.00 eAED:1.00 QI:160|0|0|0|0|0|5|113|362
scaffold_8_1_siR1	NNU_023740-RA	3	21	1362	2	21	493	513	20	21	11	NNU_023740-RA transcript Name:"Similar to SWEET14 Bidirectional sugar transporter SWEET14 (Oryza sativa subsp. indica)" offset:0 AED:1.00 eAED:1.00 QI:0|0|0|0|0|0|9|0|453
scaffold_149_1_siR6	NNU_002065-RA	3	21	1363	1	21	1316	1335	21	20	0	NNU_002065-RA transcript Name:"Similar to At5g67140 F-box protein At5g67140 (Arabidopsis thaliana)" offset:416 AED:1.00 eAED:1.00 QI:416|0|0|0|0|0|5|257|229
scaffold_131_1_siR7	NNU_022092-RA	3	21	1364	1	21	686	705	21	20	0	NNU_022092-RA transcript Name:"Similar to PPA Soluble inorganic pyrophosphatase (Solanum tuberosum)" offset:309 AED:1.00 eAED:1.00 QI:309|0|0|0|0|0|9|416|212
scaffold_106_1_siR10	NNU_001443-RA	3	21	1373	1	21	304	323	21	20	13	NNU_001443-RA transcript Name:"Similar to DDB_G0269788 Putative C-4 methylsterol oxidase DDB_G0269788 (Dictyostelium discoideum)" offset:176 AED:1.00 eAED:1.00 QI:176|0|0|0|0|0|5|282|304
scaffold_65_1_siR1	NNU_012123-RA	3	21	1374	1	21	600	619	21	20	0	NNU_012123-RA transcript Name:"Similar to HDA5 Histone deacetylase 5 (Arabidopsis thaliana)" offset:0 AED:1.00 eAED:1.00 QI:0|0|0|0|0|0|6|0|457
scaffold_106_1_siR10	NNU_011948-RA	3	21	1374	1	21	92	111	21	20	13	NNU_011948-RA transcript Name:"Similar to RPT2A 26S proteasome regulatory subunit 4 homolog A (Arabidopsis thaliana)" offset:114 AED:1.00 eAED:1.00 QI:114|0|0|0|0|0|5|0|420
scaffold_170_1_siR5	NNU_022532-RA	3	21	1385	2	21	107	127	20	21	0	NNU_022532-RA transcript Name:"Similar to Auxin-induced protein 5NG4 (Pinus taeda)" offset:22 AED:1.00 eAED:1.00 QI:22|0|0|0|0|0|7|313|349
scaffold_131_1_siR14	NNU_020250-RA	3	21	1390	1	21	1102	1121	21	20	0	NNU_020250-RA transcript Name:"Similar to V-type proton ATPase catalytic subunit A (Daucus carota)" offset:394 AED:1.00 eAED:1.00 QI:394|0|0|0|0|0|12|0|332
scaffold_326_1_siR15	NNU_017497-RA	3	21	1394	1	20	718	738	20	21	0	NNU_017497-RA transcript Name:"Similar to ado-1 Probable 2-aminoethanethiol dioxygenase (Dictyostelium discoideum)" offset:142 AED:1.00 eAED:1.00 QI:142|0|0|0|0|0|5|532|239
scaffold_149_1_siR5	NNU_017497-RA	3	21	1394	2	21	718	738	20	21	0	NNU_017497-RA transcript Name:"Similar to ado-1 Probable 2-aminoethanethiol dioxygenase (Dictyostelium discoideum)" offset:142 AED:1.00 eAED:1.00 QI:142|0|0|0|0|0|5|532|239
scaffold_8_2_siR8	NNU_008047-RA	3	21	1395	2	21	1291	1311	20	21	12	NNU_008047-RA transcript Name:"Protein of unknown function" offset:242 AED:1.00 eAED:1.00 QI:242|0|0|0|0|0|4|418|244
scaffold_107_1_siR6	NNU_006737-RA	3	21	1396	1	21	930	949	21	20	0	NNU_006737-RA transcript Name:"Similar to SPAC683.02c Uncharacterized protein C683.02c (Schizosaccharomyces pombe (strain ATCC 38366 / 972))" offset:246 AED:1.00 eAED:1.00 QI:246|0|0|0|0|0|5|301|282
scaffold_65_1_siR8	NNU_007288-RA	3	21	1401	2	21	1278	1298	20	21	15	NNU_007288-RA transcript Name:"Similar to PUB26 U-box domain-containing protein 26 (Arabidopsis thaliana)" offset:0 AED:1.00 eAED:1.00 QI:0|0|0|0|0|0|2|0|466
sf_39_1_siR1	NNU_019799-RA	3	21	1407	1	20	948	968	20	21	0	NNU_019799-RA transcript Name:"Similar to AKN1 Adenylyl-sulfate kinase 1, chloroplastic (Arabidopsis thaliana)" offset:341 AED:1.00 eAED:1.00 QI:341|0|0|0|0|0|7|439|208
scaffold_107_1_siR3	NNU_001604-RA	3	21	1407	2	21	426	446	20	21	0	NNU_001604-RA transcript Name:"Similar to CYP94A2 Cytochrome P450 94A2 (Vicia sativa)" offset:0 AED:1.00 eAED:1.00 QI:0|-1|0|0|-1|0|1|0|468
scaffold_149_1_siR6	NNU_021711-RA	3	21	1410	1	21	283	302	21	20	0	NNU_021711-RA transcript Name:"Similar to CSTF3 Cleavage stimulation factor subunit 3 (Homo sapiens)" offset:0 AED:1.00 eAED:1.00 QI:0|0|0|0|0|0|15|0|469
scaffold_107_1_siR1	NNU_015366-RA	3	21	1410	1	21	332	351	21	20	0	NNU_015366-RA transcript Name:"Similar to PCMP-H28 Pentatricopeptide repeat-containing protein At4g21065 (Arabidopsis thaliana)" offset:0 AED:1.00 eAED:1.00 QI:0|-1|0|0|-1|0|1|0|469
scaffold_170_1_siR8	NNU_005512-RA	3	21	1413	1	21	690	709	21	20	0	NNU_005512-RA transcript Name:"Similar to KCS12 3-ketoacyl-CoA synthase 12 (Arabidopsis thaliana)" offset:0 AED:1.00 eAED:1.00 QI:0|-1|0|0|-1|0|1|0|470
scaffold_106_1_siR10	NNU_003181-RA	3	21	1415	1	21	1083	1102	21	20	0	NNU_003181-RA transcript Name:"Similar to NAC018 NAC domain-containing protein 18 (Arabidopsis thaliana)" offset:431 AED:1.00 eAED:1.00 QI:431|0|0|0|0|0|3|210|257
scaffold_90_1_siR5	NNU_002197-RA	3	21	1417	1	20	299	319	20	21	11.5	NNU_002197-RA transcript Name:"Similar to LBD39 LOB domain-containing protein 39 (Arabidopsis thaliana)" offset:377 AED:1.00 eAED:1.00 QI:377|0|0|0|0|0|2|335|234
scaffold_170_1_siR27	NNU_009042-RA	3	21	1424	1	21	1145	1164	21	20	0	NNU_009042-RA transcript Name:"Similar to UBC32 Ubiquitin-conjugating enzyme E2 32 (Arabidopsis thaliana)" offset:0 AED:1.00 eAED:1.00 QI:0|0|0|0|0|0|5|374|349
scaffold_106_1_siR9	NNU_022041-RA	3	21	1425	1	21	159	178	21	20	0	NNU_022041-RA transcript Name:"Similar to At1g11410 G-type lectin S-receptor-like serine/threonine-protein kinase At1g11410 (Arabidopsis thaliana)" offset:0 AED:1.00 eAED:1.00 QI:0|0|0|0|0|0|6|0|474
scaffold_107_1_siR11	NNU_018665-RA	3	21	1425	2	21	1147	1167	20	21	14.5	NNU_018665-RA transcript Name:"Similar to At1g05670 Pentatricopeptide repeat-containing protein At1g05670, mitochondrial (Arabidopsis thaliana)" offset:0 AED:1.00 eAED:1.00 QI:0|0|0|0|0|0|2|0|474
scaffold_65_1_siR1	NNU_008974-RA	3	21	1427	1	20	1180	1200	20	21	15	NNU_008974-RA transcript Name:"Similar to TIFY4B Protein TIFY 4B (Arabidopsis thaliana)" offset:280 AED:1.00 eAED:1.00 QI:280|0|0|0|0|0|7|319|275
sf_39_1_siR17	NNU_009481-RA	3	21	1428	1	20	1403	1423	20	21	12	NNU_009481-RA transcript Name:"Similar to KCS12 3-ketoacyl-CoA synthase 12 (Arabidopsis thaliana)" offset:0 AED:1.00 eAED:1.00 QI:0|-1|0|0|-1|0|1|0|475
scaffold_87_1_siR6	NNU_021312-RA	3	21	1428	1	20	663	683	20	21	0	NNU_021312-RA transcript Name:"Similar to Putative lactoylglutathione lyase (Brassica oleracea var. gemmifera)" offset:537 AED:1.00 eAED:1.00 QI:537|0|0|0|0|0|9|0|296
sf_39_1_siR14	NNU_026004-RA	3	21	1430	1	20	343	363	20	21	0	NNU_026004-RA transcript Name:"Similar to Stard7 StAR-related lipid transfer protein 7, mitochondrial (Mus musculus)" offset:0 AED:1.00 eAED:1.00 QI:0|0|0|0|0|0|6|194|411
scaffold_106_1_siR10	NNU_009011-RA	3	21	1430	2	21	1406	1426	20	21	0	NNU_009011-RA transcript Name:"Similar to BHLH147 Transcription factor bHLH147 (Arabidopsis thaliana)" offset:384 AED:1.00 eAED:1.00 QI:384|0|0|0|0|0|2|416|209
scaffold_107_1_siR9	NNU_021738-RA	3	21	1431	1	21	749	768	21	20	0	NNU_021738-RA transcript Name:"Similar to WAKL8 Wall-associated receptor kinase-like 8 (Arabidopsis thaliana)" offset:0 AED:1.00 eAED:1.00 QI:0|0|0|0|0|0|8|0|476
scaffold_10_1_siR4	NNU_005003-RA	3	21	1435	2	21	806	826	20	21	0	NNU_005003-RA transcript Name:"Similar to SLAH1 S-type anion channel SLAH1 (Arabidopsis thaliana)" offset:69 AED:1.00 eAED:1.00 QI:69|0|0|0|0|0|2|214|383
scaffold_170_1_siR14	NNU_017146-RA	3	21	1440	1	21	158	177	21	20	0	NNU_017146-RA transcript Name:"Similar to At4g11690 Pentatricopeptide repeat-containing protein At4g11690 (Arabidopsis thaliana)" offset:0 AED:1.00 eAED:1.00 QI:0|0|0|0|0|0|3|0|479
scaffold_65_1_siR4	NNU_010107-RA	3	21	1446	1	20	1403	1423	20	21	0	NNU_010107-RA transcript Name:"Similar to At1g64760 Glucan endo-1,3-beta-glucosidase 8 (Arabidopsis thaliana)" offset:0 AED:1.00 eAED:1.00 QI:0|0|0|0|0|0|2|0|481
scaffold_65_1_siR10	NNU_010342-RA	3	21	1448	1	20	1276	1296	20	21	0	NNU_010342-RA transcript Name:"Similar to RTNLB2 Reticulon-like protein B2 (Arabidopsis thaliana)" offset:415 AED:1.00 eAED:1.00 QI:415|0|0|0|0|0|5|265|255
scaffold_65_1_siR3	NNU_026095-RA	3	21	1448	1	21	267	286	21	20	0	NNU_026095-RA transcript Name:"Similar to slp1 WD repeat-containing protein slp1 (Schizosaccharomyces pombe (strain ATCC 38366 / 972))" offset:311 AED:1.00 eAED:1.00 QI:311|0|0|0|0|0|8|0|379
scaffold_326_1_siR18	NNU_009606-RA	3	21	1452	1	21	1131	1150	21	20	0	NNU_009606-RA transcript Name:"Similar to At4g27520 Early nodulin-like protein 2 (Arabidopsis thaliana)" offset:0 AED:1.00 eAED:1.00 QI:0|0|0|0|0|0|2|0|484
scaffold_8_2_siR1	NNU_025807-RA	3	21	1452	1	21	1286	1305	21	20	0	NNU_025807-RA transcript Name:"Similar to PSBQ1 Oxygen-evolving enhancer protein 3-1, chloroplastic (Arabidopsis thaliana)" offset:551 AED:1.00 eAED:1.00 QI:551|0|0|0|0|0|3|229|223
scaffold_10_1_siR7	NNU_021668-RA	3	21	1452	1	21	184	203	21	20	0	NNU_021668-RA transcript Name:"Similar to DNMT DNA (cytosine-5)-methyltransferase PliMCI (Paracentrotus lividus)" offset:0 AED:1.00 eAED:1.00 QI:0|0|0|0|0|0|6|0|483
scaffold_106_1_siR9	NNU_020708-RA	3	21	1466	2	21	214	234	20	21	12	NNU_020708-RA transcript Name:"Similar to RPL9 60S ribosomal protein L9 (Pisum sativum)" offset:67 AED:1.00 eAED:1.00 QI:67|0|0|0|0|0|3|817|193
scaffold_326_3_siR6	NNU_023936-RA	3	21	1471	1	20	869	889	20	21	0	NNU_023936-RA transcript Name:"Similar to PED1 3-ketoacyl-CoA thiolase 2, peroxisomal (Arabidopsis thaliana)" offset:208 AED:1.00 eAED:1.00 QI:208|0|0|0|0|0|12|0|420
scaffold_87_1_siR6	NNU_018482-RA	3	21	1476	1	21	1323	1342	21	20	12	NNU_018482-RA transcript Name:"Similar to APC6 Anaphase-promoting complex subunit 6 (Arabidopsis thaliana)" offset:0 AED:1.00 eAED:1.00 QI:0|0|0|0|0|0|7|384|363
scaffold_8_2_siR4	NNU_018467-RA	3	21	1484	1	21	131	150	21	20	0	NNU_018467-RA transcript Name:"Similar to APC2 Anaphase-promoting complex subunit 2 (Arabidopsis thaliana)" offset:0 AED:1.00 eAED:1.00 QI:0|0|0|0|0|0|10|329|384
scaffold_131_1_siR8	NNU_000124-RA	3	21	1484	1	21	514	533	21	20	11	NNU_000124-RA transcript Name:"Similar to At4g28100 Uncharacterized GPI-anchored protein At4g28100 (Arabidopsis thaliana)" offset:426 AED:1.00 eAED:1.00 QI:426|0|0|0|0|0|2|53|334
scaffold_106_1_siR8	NNU_021815-RA	3	21	1485	1	20	397	417	20	21	11	NNU_021815-RA transcript Name:"Similar to BB E3 ubiquitin ligase BIG BROTHER (Arabidopsis thaliana)" offset:255 AED:1.00 eAED:1.00 QI:255|0|0|0|0|0|5|135|364
scaffold_10_1_siR4	NNU_017820-RA	3	21	1491	1	21	62	81	21	20	13	NNU_017820-RA transcript Name:"Similar to PAP27 Probable inactive purple acid phosphatase 27 (Arabidopsis thaliana)" offset:0 AED:1.00 eAED:1.00 QI:0|0|0|0|0|0|9|0|496
scaffold_106_1_siR6	NNU_005360-RA	3	21	1492	1	21	1290	1309	21	20	0	NNU_005360-RA transcript Name:"Similar to atpF ATP synthase subunit b (Acholeplasma laidlawii (strain PG-8A))" offset:628 AED:1.00 eAED:1.00 QI:628|0|0|0|0|0|5|0|287
scaffold_87_1_siR3	NNU_018251-RA	3	21	1495	2	21	966	986	20	21	0	NNU_018251-RA transcript Name:"Similar to VPS2.1 Vacuolar protein sorting-associated protein 2 homolog 1 (Arabidopsis thaliana)" offset:530 AED:1.00 eAED:1.00 QI:530|0|0|0|0|0|5|293|223
scaffold_170_1_siR24	NNU_020203-RA	3	21	1503	1	20	745	765	20	21	0	NNU_020203-RA transcript Name:"Similar to Ado 2-aminoethanethiol dioxygenase (Mus musculus)" offset:678 AED:1.00 eAED:1.00 QI:678|0|0|0|0|0|7|0|274
scaffold_90_1_siR4	NNU_014379-RA	3	21	1504	1	21	1234	1253	21	20	12	NNU_014379-RA transcript Name:"Similar to H2A-4 Protein H2A.7 (Triticum aestivum)" offset:156 AED:1.00 eAED:1.00 QI:156|0|0|0|0|0|2|946|133
scaffold_65_1_siR13	NNU_008996-RA	3	21	1518	2	21	82	102	20	21	11	NNU_008996-RA transcript Name:"Similar to PCMP-H61 Pentatricopeptide repeat-containing protein At5g66520 (Arabidopsis thaliana)" offset:0 AED:1.00 eAED:1.00 QI:0|-1|0|0|-1|0|1|0|505
scaffold_87_1_siR1	NNU_016421-RA	3	21	1521	1	21	605	624	21	20	12	NNU_016421-RA transcript Name:"Similar to vip1 Protein vip1 (Schizosaccharomyces pombe (strain ATCC 38366 / 972))" offset:398 AED:1.00 eAED:1.00 QI:398|0|0|0|0|0|5|280|280
scaffold_131_1_siR4	NNU_023144-RA	3	21	1530	2	21	1350	1370	20	21	0	NNU_023144-RA transcript Name:"Similar to Acyl-[acyl-carrier-protein] desaturase, chloroplastic (Ricinus communis)" offset:0 AED:1.00 eAED:1.00 QI:0|0|0|0|0|0|3|339|396
scaffold_170_1_siR6	NNU_013561-RA	3	21	1534	1	20	1364	1384	20	21	0	NNU_013561-RA transcript Name:"Similar to WSD1 O-acyltransferase WSD1 (Arabidopsis thaliana)" offset:0 AED:1.00 eAED:1.00 QI:0|0|0|0|0|0|8|172|453
scaffold_326_1_siR14	NNU_011215-RA	3	21	1539	1	21	1430	1449	21	20	0	NNU_011215-RA transcript Name:"Similar to CYP86A1 Cytochrome P450 86A1 (Arabidopsis thaliana)" offset:0 AED:1.00 eAED:1.00 QI:0|-1|0|0|-1|0|1|0|512
scaffold_170_1_siR10	NNU_026515-RA	3	21	1548	1	20	83	103	20	21	0	NNU_026515-RA transcript Name:"Similar to CAD1-A (+)-delta-cadinene synthase isozyme A (Gossypium arboreum)" offset:0 AED:1.00 eAED:1.00 QI:0|0|0|0|0|0|6|0|515
scaffold_106_1_siR1	NNU_008522-RA	3	21	1553	1	20	1136	1156	20	21	11	NNU_008522-RA transcript Name:"Similar to RPL34 60S ribosomal protein L34 (Nicotiana tabacum)" offset:384 AED:1.00 eAED:1.00 QI:384|0|0|0|0|0|4|806|120
scaffold_107_1_siR1	NNU_016263-RA	3	21	1554	1	21	212	231	21	20	0	NNU_016263-RA transcript Name:"Similar to EMB2758 Pentatricopeptide repeat-containing protein At4g33990 (Arabidopsis thaliana)" offset:0 AED:1.00 eAED:1.00 QI:0|-1|0|0|-1|0|1|0|517
scaffold_149_1_siR5	NNU_001825-RA	3	21	1555	2	21	719	739	20	21	0	NNU_001825-RA transcript Name:"Similar to ado-1 Probable 2-aminoethanethiol dioxygenase (Dictyostelium discoideum)" offset:140 AED:1.00 eAED:1.00 QI:140|0|0|0|0|0|5|689|241
scaffold_10_1_siR4	NNU_023870-RA	3	21	1556	1	20	169	189	20	21	0	NNU_023870-RA transcript Name:"Similar to GLIP6 GDSL esterase/lipase 6 (Arabidopsis thaliana)" offset:0 AED:1.00 eAED:1.00 QI:0|0|0|0|0|0|4|236|439
scaffold_65_1_siR2	NNU_026384-RA	3	21	1562	1	21	1177	1196	21	20	0	NNU_026384-RA transcript Name:"Similar to HAUS1 HAUS augmin-like complex subunit 1 (Homo sapiens)" offset:184 AED:1.00 eAED:1.00 QI:184|0|0|0|0|0|7|478|299
scaffold_65_1_siR1	NNU_022885-RA	3	21	1568	1	21	194	213	21	20	0	NNU_022885-RA transcript Name:"Similar to slc35b1 Solute carrier family 35 member B1 (Dictyostelium discoideum)" offset:302 AED:1.00 eAED:1.00 QI:302|0|0|0|0|0|7|243|340
scaffold_87_1_siR7	NNU_006249-RA	3	21	1569	1	21	778	797	21	20	0	NNU_006249-RA transcript Name:"Similar to elp4 Elongator complex protein 4 (Danio rerio)" offset:0 AED:1.00 eAED:1.00 QI:0|0|0|0|0|0|10|279|429
scaffold_131_1_siR1	NNU_022847-RA	3	21	1571	1	21	217	236	21	20	0	NNU_022847-RA transcript Name:"Similar to At1g27050 Uncharacterized protein At1g27050 (Arabidopsis thaliana)" offset:0 AED:1.00 eAED:1.00 QI:0|0|0|0|0|0|2|1160|136
scaffold_8_2_siR8	NNU_001368-RA	3	21	1575	1	21	1485	1504	21	20	0	NNU_001368-RA transcript Name:"Similar to CYP86B1 Cytochrome P450 86B1 (Arabidopsis thaliana)" offset:0 AED:1.00 eAED:1.00 QI:0|-1|0|0|-1|0|1|0|524
scaffold_10_1_siR11	NNU_003332-RA	3	21	1577	1	21	831	850	21	20	0	NNU_003332-RA transcript Name:"Protein of unknown function" offset:0 AED:1.00 eAED:1.00 QI:0|0|0|0|0|0|2|479|365
sf_39_1_siR17	NNU_009972-RA	3	21	1582	1	20	164	184	20	21	0	NNU_009972-RA transcript Name:"Similar to myoD Myosin ID heavy chain (Dictyostelium discoideum)" offset:0 AED:1.00 eAED:1.00 QI:0|0|0|0|0|0|7|823|252
scaffold_65_1_siR11	NNU_000924-RA	3	21	1585	1	21	230	249	21	20	0	NNU_000924-RA transcript Name:"Similar to Rnf222 RING finger protein 222 (Mus musculus)" offset:0 AED:1.00 eAED:1.00 QI:0|0|0|0|0|0|3|586|332
scaffold_170_1_siR32	NNU_001085-RA	3	21	1586	1	21	827	846	21	20	0	NNU_001085-RA transcript Name:"Similar to At1g13580 LAG1 longevity assurance homolog 3 (Arabidopsis thaliana)" offset:270 AED:1.00 eAED:1.00 QI:270|0|0|0|0|0|7|389|308
scaffold_326_3_siR7	NNU_019629-RA	3	21	1586	2	21	877	897	20	21	0	NNU_019629-RA transcript Name:"Similar to Cdca7l Cell division cycle-associated 7-like protein (Rattus norvegicus)" offset:179 AED:1.00 eAED:1.00 QI:179|0|0|0|0|0|5|108|432
scaffold_107_1_siR2	NNU_018683-RA	3	21	1590	1	21	1444	1463	21	20	11	NNU_018683-RA transcript Name:"Protein of unknown function" offset:0 AED:1.00 eAED:1.00 QI:0|0|0|0|0|0|8|0|529
scaffold_65_1_siR11	NNU_016131-RA	3	21	1592	2	21	170	190	20	21	0	NNU_016131-RA transcript Name:"Similar to At1g09340 Uncharacterized protein At1g09340, chloroplastic (Arabidopsis thaliana)" offset:271 AED:1.00 eAED:1.00 QI:271|0|0|0|0|0|10|172|382
scaffold_65_1_siR13	NNU_007620-RA	3	21	1596	1	20	1010	1030	20	21	0	NNU_007620-RA transcript Name:"Similar to LECRKS4 L-type lectin-domain containing receptor kinase S.4 (Arabidopsis thaliana)" offset:0 AED:1.00 eAED:1.00 QI:0|0|0|0|0|0|3|0|531
scaffold_326_2_siR5	NNU_013551-RA	3	21	1596	2	21	23	43	20	21	0	NNU_013551-RA transcript Name:"Similar to ATX3 Histone-lysine N-methyltransferase ATX3 (Arabidopsis thaliana)" offset:0 AED:1.00 eAED:1.00 QI:0|0|0|0|0|0|8|0|531
scaffold_87_1_siR2	NNU_006687-RA	3	21	1603	1	20	1357	1377	20	21	0	NNU_006687-RA transcript Name:"Protein of unknown function" offset:301 AED:1.00 eAED:1.00 QI:301|0|0|0|0|0|2|0|433
scaffold_10_1_siR9	NNU_000164-RA	3	21	1608	1	21	824	843	21	20	0	NNU_000164-RA transcript Name:"Similar to SEL1L Protein sel-1 homolog 1 (Homo sapiens)" offset:0 AED:1.00 eAED:1.00 QI:0|0|0|0|0|0|5|0|535
sf_39_1_siR14	NNU_021988-RA	3	21	1617	1	20	1061	1081	20	21	11	NNU_021988-RA transcript Name:"Similar to SD16 Receptor-like serine/threonine-protein kinase SD1-6 (Arabidopsis thaliana)" offset:0 AED:1.00 eAED:1.00 QI:0|0|0|0|0|0|5|0|538
scaffold_10_1_siR9	NNU_000811-RA	3	21	1623	1	20	780	800	20	21	0	NNU_000811-RA transcript Name:"Similar to SPBC887.15c Uncharacterized hydroxylase C887.15c (Schizosaccharomyces pombe (strain ATCC 38366 / 972))" offset:639 AED:1.00 eAED:1.00 QI:639|0|0|0|0|0|2|207|258
scaffold_65_1_siR1	NNU_015811-RA	3	21	1626	1	20	1522	1542	20	21	0	NNU_015811-RA transcript Name:"Similar to RCOM_0864260 UPF0497 membrane protein 14 (Ricinus communis)" offset:613 AED:1.00 eAED:1.00 QI:613|0|0|0|0|0|3|398|204
scaffold_131_1_siR6	NNU_001973-RA	3	21	1627	1	21	21	40	21	20	0	NNU_001973-RA transcript Name:"Similar to nodH Nodulation protein H (Rhizobium meliloti)" offset:530 AED:1.00 eAED:1.00 QI:530|0|0|0|0|0|6|74|340
scaffold_107_1_siR9	NNU_014314-RA	3	21	1633	1	21	74	93	21	20	0	NNU_014314-RA transcript Name:"Similar to XTH8 Probable xyloglucan endotransglucosylase/hydrolase protein 8 (Arabidopsis thaliana)" offset:358 AED:1.00 eAED:1.00 QI:358|0|0|0|0|0|4|375|299
scaffold_170_1_siR34	NNU_016893-RA	3	21	1635	2	21	447	467	20	21	13	NNU_016893-RA transcript Name:"Similar to CYP87A3 Cytochrome P450 87A3 (Oryza sativa subsp. japonica)" offset:42 AED:1.00 eAED:1.00 QI:42|0|0|0|0|0|12|0|530
scaffold_90_1_siR1	NNU_008464-RA	3	21	1642	1	20	1129	1149	20	21	0	NNU_008464-RA transcript Name:"Similar to MYB39 Transcription factor MYB39 (Arabidopsis thaliana)" offset:95 AED:1.00 eAED:1.00 QI:95|0|0|0|0|0|3|344|400
scaffold_8_1_siR2	NNU_006951-RA	3	21	1643	1	20	1001	1021	20	21	0	NNU_006951-RA transcript Name:"Similar to RPS3C 40S ribosomal protein S3-3 (Arabidopsis thaliana)" offset:0 AED:1.00 eAED:1.00 QI:0|0|0|0|0|0|6|791|283
scaffold_8_2_siR12	NNU_018052-RA	3	21	1656	1	20	1140	1160	20	21	0	NNU_018052-RA transcript Name:"Similar to HSP70 Heat shock 70 kDa protein (Glycine max)" offset:0 AED:1.00 eAED:1.00 QI:0|0|0|0|0|0|2|0|551
scaffold_8_2_siR8	NNU_026447-RA	3	21	1665	1	20	407	427	20	21	0	NNU_026447-RA transcript Name:"Similar to RLP12 Receptor-like protein 12 (Arabidopsis thaliana)" offset:0 AED:1.00 eAED:1.00 QI:0|0|0|0|0|0|2|0|555
sf_88_1_siR6	NNU_000964-RA	3	21	1665	1	21	939	958	21	20	0	NNU_000964-RA transcript Name:"Similar to UPS5 Ureide permease 5 (Arabidopsis thaliana)" offset:0 AED:1.00 eAED:1.00 QI:0|0|0|0|0|0|7|315|449
scaffold_106_1_siR9	NNU_021442-RA	3	21	1672	1	21	797	816	21	20	0	NNU_021442-RA transcript Name:"Similar to si:dkeyp-117h8.2 Uncharacterized protein KIAA1211 homolog (Danio rerio)" offset:283 AED:1.00 eAED:1.00 QI:283|0|0|0|0|0|8|0|462
scaffold_326_3_siR1	NNU_004033-RA	3	21	1674	1	21	213	232	21	20	11.5	NNU_004033-RA transcript Name:"Similar to SWI3A SWI/SNF complex subunit SWI3A (Arabidopsis thaliana)" offset:0 AED:1.00 eAED:1.00 QI:0|0|0|0|0|0|7|0|557
scaffold_106_1_siR8	NNU_001474-RA	3	21	1679	1	21	34	53	21	20	0	NNU_001474-RA transcript Name:"Similar to CYP75B2 Flavonoid 3'-monooxygenase (Petunia hybrida)" offset:72 AED:1.00 eAED:1.00 QI:72|0|0|0|0|0|2|20|528
scaffold_131_1_siR6	NNU_018359-RA	3	21	1682	1	20	1249	1269	20	21	13.5	NNU_018359-RA transcript Name:"Similar to HAK13 Probable potassium transporter 13 (Oryza sativa subsp. japonica)" offset:347 AED:1.00 eAED:1.00 QI:347|0|0|0|0|0|8|0|444
scaffold_131_1_siR3	NNU_019613-RA	3	21	1686	1	21	135	154	21	20	0	NNU_019613-RA transcript Name:"Similar to BHLH128 Transcription factor bHLH128 (Arabidopsis thaliana)" offset:215 AED:1.00 eAED:1.00 QI:215|0|0|0|0|0|6|409|353
scaffold_8_2_siR10	NNU_010343-RA	3	21	1686	2	21	1599	1619	20	21	0	NNU_010343-RA transcript Name:"Similar to Endoglucanase (Paenibacillus polymyxa)" offset:0 AED:1.00 eAED:1.00 QI:0|0|0|0|0|0|3|0|561
scaffold_8_2_siR6	NNU_005389-RA	3	21	1689	1	20	117	137	20	21	0	NNU_005389-RA transcript Name:"Similar to At1g06890 Uncharacterized membrane protein At1g06890 (Arabidopsis thaliana)" offset:34 AED:1.00 eAED:1.00 QI:34|0|0|0|0|0|7|596|352
scaffold_106_1_siR10	NNU_011360-RA	3	21	1695	1	21	23	42	21	20	13	NNU_011360-RA transcript Name:"Similar to EXTL3 Exostosin-like 3 (Homo sapiens)" offset:0 AED:1.00 eAED:1.00 QI:0|0|0|0|0|0|6|0|564
scaffold_326_1_siR2	NNU_024926-RA	3	21	1696	1	21	280	299	21	20	12	NNU_024926-RA transcript Name:"Similar to YARS Tyrosyl-tRNA synthetase (Acanthamoeba polyphaga mimivirus)" offset:589 AED:1.00 eAED:1.00 QI:589|0|0|0|0|0|9|0|368
scaffold_8_2_siR7	NNU_022692-RA	3	21	1699	2	21	1299	1319	20	21	0	NNU_022692-RA transcript Name:"Similar to DEGS1 Sphingolipid delta(4)-desaturase DES1 (Microtus fortis)" offset:313 AED:1.00 eAED:1.00 QI:313|0|0|0|0|0|2|393|330
scaffold_65_1_siR5	NNU_024377-RA	3	21	1702	2	21	1468	1488	20	21	0	NNU_024377-RA transcript Name:"Similar to FLOT4 Flotillin-like protein 4 (Medicago truncatula)" offset:49 AED:1.00 eAED:1.00 QI:49|0|0|0|0|0|2|210|480
scaffold_170_1_siR32	NNU_005729-RA	3	21	1706	2	21	655	675	20	21	0	NNU_005729-RA transcript Name:"Similar to exosc6 Exosome complex component MTR3 (Xenopus tropicalis)" offset:417 AED:1.00 eAED:1.00 QI:417|0|0|0|0|0|7|524|254
scaffold_107_1_siR3	NNU_018953-RA	3	21	1707	1	21	1290	1309	21	20	0	NNU_018953-RA transcript Name:"Similar to 37 kDa inner envelope membrane protein, chloroplastic (Spinacia oleracea)" offset:0 AED:1.00 eAED:1.00 QI:0|0|0|0|0|0|13|0|568
scaffold_149_1_siR14	NNU_008762-RA	3	21	1708	1	20	1031	1051	20	21	0	NNU_008762-RA transcript Name:"Similar to At5g61540 Probable isoaspartyl peptidase/L-asparaginase 3 (Arabidopsis thaliana)" offset:274 AED:1.00 eAED:1.00 QI:274|0|0|0|0|0|7|363|356
scaffold_87_1_siR1	NNU_023070-RA	3	21	1716	1	20	254	274	20	21	0	NNU_023070-RA transcript Name:"Similar to sraP Serine-rich adhesin for platelets (Staphylococcus aureus (strain Mu50 / ATCC 700699))" offset:471 AED:1.00 eAED:1.00 QI:471|0|0|0|0|0|9|225|339
scaffold_65_1_siR3	NNU_023070-RA	3	21	1716	1	21	1351	1370	21	20	12	NNU_023070-RA transcript Name:"Similar to sraP Serine-rich adhesin for platelets (Staphylococcus aureus (strain Mu50 / ATCC 700699))" offset:471 AED:1.00 eAED:1.00 QI:471|0|0|0|0|0|9|225|339
scaffold_8_2_siR8	NNU_010589-RA	3	21	1718	1	21	271	290	21	20	13	NNU_010589-RA transcript Name:"Similar to APMAP Adipocyte plasma membrane-associated protein (Bos taurus)" offset:0 AED:1.00 eAED:1.00 QI:0|0|0|0|0|0|6|443|424
scaffold_106_1_siR8	NNU_001475-RA	3	21	1720	1	21	75	94	21	20	0	NNU_001475-RA transcript Name:"Similar to CYP75B2 Flavonoid 3'-monooxygenase (Petunia hybrida)" offset:113 AED:1.00 eAED:1.00 QI:113|0|0|0|0|0|2|20|528
scaffold_326_1_siR17	NNU_019912-RA	3	21	1725	1	20	532	552	20	21	11	NNU_019912-RA transcript Name:"Similar to FRS11 Protein FAR1-RELATED SEQUENCE 11 (Arabidopsis thaliana)" offset:0 AED:1.00 eAED:1.00 QI:0|0|0|0|0|0|3|0|574
scaffold_326_1_siR17	NNU_012061-RA	3	21	1728	1	21	270	289	21	20	0	NNU_012061-RA transcript Name:"Similar to STI Heat shock protein STI (Glycine max)" offset:0 AED:1.00 eAED:1.00 QI:0|0|0|0|0|0|7|0|575
scaffold_326_2_siR5	NNU_002973-RA	3	21	1732	1	20	730	750	20	21	0	NNU_002973-RA transcript Name:"Similar to apeA DNA-(apurinic or apyrimidinic site) lyase (Dictyostelium discoideum)" offset:232 AED:1.00 eAED:1.00 QI:232|0|0|0|0|0|9|408|363
scaffold_131_1_siR15	NNU_007689-RA	3	21	1733	2	21	699	719	20	21	12.5	NNU_007689-RA transcript Name:"Similar to ASP1 Aspartate aminotransferase, mitochondrial (Arabidopsis thaliana)" offset:0 AED:1.00 eAED:1.00 QI:0|0|0|0|0|0|10|476|418
scaffold_131_1_siR3	NNU_004460-RA	3	21	1741	1	21	1274	1293	21	20	0	NNU_004460-RA transcript Name:"Similar to Larp7 La-related protein 7 (Mus musculus)" offset:0 AED:1.00 eAED:1.00 QI:0|0|0|0|0|0|9|424|438
scaffold_106_1_siR1	NNU_004460-RA	3	21	1741	1	21	987	1006	21	20	14	NNU_004460-RA transcript Name:"Similar to Larp7 La-related protein 7 (Mus musculus)" offset:0 AED:1.00 eAED:1.00 QI:0|0|0|0|0|0|9|424|438
scaffold_326_2_siR13	NNU_008109-RA	3	21	1741	2	21	524	544	20	21	0	NNU_008109-RA transcript Name:"Similar to GDH1 Glutamate dehydrogenase 1 (Arabidopsis thaliana)" offset:248 AED:1.00 eAED:1.00 QI:248|0|0|0|0|0|10|257|411
scaffold_8_2_siR1	NNU_016708-RA	3	21	1743	1	20	1593	1613	20	21	0	NNU_016708-RA transcript Name:"Protein of unknown function" offset:606 AED:1.00 eAED:1.00 QI:606|0|0|0|0|0|9|0|378
scaffold_10_1_siR3	NNU_023512-RA	3	21	1745	2	21	938	958	20	21	11	NNU_023512-RA transcript Name:"Similar to abcF4 ABC transporter F family member 4 (Dictyostelium discoideum)" offset:0 AED:1.00 eAED:1.00 QI:0|0|0|0|0|0|4|221|507
scaffold_149_1_siR12	NNU_016616-RA	3	21	1749	1	21	1379	1398	21	20	0	NNU_016616-RA transcript Name:"Similar to GATA5 GATA transcription factor 5 (Arabidopsis thaliana)" offset:154 AED:1.00 eAED:1.00 QI:154|0|0|0|0|0|3|449|381
sf_39_1_siR4	NNU_004729-RA	3	21	1753	1	21	1437	1456	21	20	0	NNU_004729-RA transcript Name:"Similar to RING1 E3 ubiquitin-protein ligase RING1 (Gossypium hirsutum)" offset:330 AED:1.00 eAED:1.00 QI:330|0|0|0|0|0|3|457|321
scaffold_65_1_siR2	NNU_001884-RA	3	21	1753	2	21	328	348	20	21	11	NNU_001884-RA transcript Name:"Similar to UBP3 Ubiquitin carboxyl-terminal hydrolase 3 (Arabidopsis thaliana)" offset:356 AED:1.00 eAED:1.00 QI:356|0|0|0|0|0|5|401|331
scaffold_106_1_siR10	NNU_005092-RA	3	21	1759	2	21	1614	1634	20	21	13	NNU_005092-RA transcript Name:"Similar to lpxB Lipid-A-disaccharide synthase (Silicibacter pomeroyi)" offset:177 AED:1.00 eAED:1.00 QI:177|0|0|0|0|0|7|280|433
scaffold_8_2_siR11	NNU_011845-RA	3	21	1764	1	21	643	662	21	20	0	NNU_011845-RA transcript Name:"Protein of unknown function" offset:192 AED:1.00 eAED:1.00 QI:192|0|0|0|0|0|2|630|313
scaffold_87_1_siR5	NNU_011762-RA	3	21	1764	1	21	919	938	21	20	13.5	NNU_011762-RA transcript Name:"Similar to CYP724B1 Cytochrome P450 724B1 (Oryza sativa subsp. japonica)" offset:94 AED:1.00 eAED:1.00 QI:94|0|0|0|0|0|8|170|499
scaffold_170_1_siR6	NNU_003006-RA	3	21	1766	1	21	896	915	21	20	0	NNU_003006-RA transcript Name:"Similar to NDPK2 Nucleoside diphosphate kinase 2, chloroplastic (Nicotiana tabacum)" offset:23 AED:1.00 eAED:1.00 QI:23|0|0|0|0|0|7|1056|228
scaffold_149_1_siR8	NNU_002977-RA	3	21	1770	1	21	984	1003	21	20	12.5	NNU_002977-RA transcript Name:"Similar to CALS10 Callose synthase 10 (Arabidopsis thaliana)" offset:21 AED:1.00 eAED:1.00 QI:21|0|0|0|0|0|14|0|582
scaffold_106_1_siR10	NNU_020627-RA	3	21	1773	1	21	43	62	21	20	13	NNU_020627-RA transcript Name:"Protein of unknown function" offset:0 AED:1.00 eAED:1.00 QI:0|0|0|0|0|0|11|0|590
scaffold_87_1_siR7	NNU_000201-RA	3	21	1773	2	21	782	802	20	21	0	NNU_000201-RA transcript Name:"Similar to UEV1A Ubiquitin-conjugating enzyme E2 variant 1A (Arabidopsis thaliana)" offset:0 AED:1.00 eAED:1.00 QI:0|0|0|0|0|0|5|873|299
scaffold_65_1_siR14	NNU_020823-RA	3	21	1782	2	21	665	685	20	21	0	NNU_020823-RA transcript Name:"Similar to PCMP-H61 Pentatricopeptide repeat-containing protein At5g66520 (Arabidopsis thaliana)" offset:0 AED:1.00 eAED:1.00 QI:0|-1|0|0|-1|0|1|0|593
scaffold_131_1_siR6	NNU_015067-RA	3	21	1787	1	20	806	826	20	21	11	NNU_015067-RA transcript Name:"Similar to SPHK1 Sphingosine kinase 1 (Homo sapiens)" offset:0 AED:1.00 eAED:1.00 QI:0|0|0|0|0|0|10|176|536
scaffold_170_1_siR1	NNU_007220-RA	3	21	1790	1	20	1718	1738	20	21	0	NNU_007220-RA transcript Name:"Similar to Stk25 Serine/threonine-protein kinase 25 (Mus musculus)" offset:15 AED:1.00 eAED:1.00 QI:15|0|0|0|0|0|4|1334|146
scaffold_87_1_siR2	NNU_011859-RA	3	21	1795	1	21	1091	1110	21	20	0	NNU_011859-RA transcript Name:"Similar to Squalene synthase (Nicotiana benthamiana)" offset:235 AED:1.00 eAED:1.00 QI:235|0|0|0|0|0|14|312|415
scaffold_106_1_siR5	NNU_019526-RA	3	21	1797	1	21	1015	1034	21	20	0	NNU_019526-RA transcript Name:"Similar to DCR BAHD acyltransferase DCR (Arabidopsis thaliana)" offset:398 AED:1.00 eAED:1.00 QI:398|0|0|0|0|0|2|55|447
scaffold_8_2_siR12	NNU_020156-RA	3	21	1800	1	20	624	644	20	21	14	NNU_020156-RA transcript Name:"Similar to FEI1 LRR receptor-like serine/threonine-protein kinase FEI 1 (Arabidopsis thaliana)" offset:0 AED:1.00 eAED:1.00 QI:0|0|0|0|0|0|13|0|599
scaffold_87_1_siR7	NNU_008066-RA	3	21	1806	1	21	663	682	21	20	12	NNU_008066-RA transcript Name:"Similar to MTERFD1 mTERF domain-containing protein 1, mitochondrial (Homo sapiens)" offset:0 AED:1.00 eAED:1.00 QI:0|0|0|0|0|0|2|594|403
scaffold_10_1_siR3	NNU_011440-RA	3	21	1806	2	21	343	363	20	21	0	NNU_011440-RA transcript Name:"Similar to Ttc1 Tetratricopeptide repeat protein 1 (Mus musculus)" offset:209 AED:1.00 eAED:1.00 QI:209|0|0|0|0|0|7|544|350
scaffold_10_1_siR4	NNU_005752-RA	3	21	1807	1	21	169	188	21	20	0	NNU_005752-RA transcript Name:"Similar to lig1 DNA ligase 1 (Dictyostelium discoideum)" offset:320 AED:1.00 eAED:1.00 QI:320|0|0|0|0|0|2|143|447
scaffold_170_1_siR32	NNU_015343-RA	3	21	1809	1	21	1187	1206	21	20	0	NNU_015343-RA transcript Name:"Similar to CPK17 Calcium-dependent protein kinase 17 (Arabidopsis thaliana)" offset:0 AED:1.00 eAED:1.00 QI:0|0|0|0|0|0|9|477|443
scaffold_326_2_siR15	NNU_019152-RA	3	21	1809	1	21	1761	1780	21	20	0	NNU_019152-RA transcript Name:"Similar to PCMP-H24 Pentatricopeptide repeat-containing protein At4g02750 (Arabidopsis thaliana)" offset:168 AED:1.00 eAED:1.00 QI:168|0|0|0|0|0|3|0|546
scaffold_149_1_siR11	NNU_023808-RA	3	21	1809	1	21	904	923	21	20	0	NNU_023808-RA transcript Name:"Protein of unknown function" offset:933 AED:1.00 eAED:1.00 QI:933|0|0|0|0|0|4|393|160
sf_39_1_siR13	NNU_015343-RA	3	21	1809	2	21	590	610	20	21	0	NNU_015343-RA transcript Name:"Similar to CPK17 Calcium-dependent protein kinase 17 (Arabidopsis thaliana)" offset:0 AED:1.00 eAED:1.00 QI:0|0|0|0|0|0|9|477|443
scaffold_65_1_siR10	NNU_025603-RA	3	21	1810	2	21	1608	1628	20	21	0	NNU_025603-RA transcript Name:"Similar to IQD14 Protein IQ-DOMAIN 14 (Arabidopsis thaliana)" offset:0 AED:1.00 eAED:1.00 QI:0|0|0|0|0|0|6|463|448
scaffold_10_1_siR1	NNU_005353-RA	3	21	1811	1	20	1709	1729	20	21	0	NNU_005353-RA transcript Name:"Similar to CYP73A16 Trans-cinnamate 4-monooxygenase (Populus kitakamiensis)" offset:63 AED:1.00 eAED:1.00 QI:63|0|0|0|0|0|3|230|505
scaffold_170_1_siR14	NNU_008130-RA	3	21	1812	1	21	1783	1802	21	20	0	NNU_008130-RA transcript Name:"Similar to TOR1 Microtubule-associated protein TORTIFOLIA1 (Arabidopsis thaliana)" offset:0 AED:1.00 eAED:1.00 QI:0|0|0|0|0|0|2|0|603
scaffold_10_1_siR10	NNU_023531-RA	3	21	1819	2	21	1590	1610	20	21	13	NNU_023531-RA transcript Name:"Similar to CYP71A1 Cytochrome P450 71A1 (Persea americana)" offset:82 AED:1.00 eAED:1.00 QI:82|0|0|0|0|0|2|150|528
scaffold_65_1_siR12	NNU_001519-RA	3	21	1822	2	21	307	327	20	21	11	NNU_001519-RA transcript Name:"Similar to CHI Chalcone--flavonone isomerase (Clitoria ternatea)" offset:105 AED:1.00 eAED:1.00 QI:105|0|0|0|0|0|4|832|294
scaffold_10_1_siR3	NNU_011359-RA	3	21	1823	2	21	1081	1101	20	21	0	NNU_011359-RA transcript Name:"Similar to Zfhx3 Zinc finger homeobox protein 3 (Mus musculus)" offset:251 AED:1.00 eAED:1.00 QI:251|0|0|0|0|0|3|984|195
scaffold_170_1_siR11	NNU_008080-RA	3	21	1824	1	21	1210	1229	21	20	0	NNU_008080-RA transcript Name:"Similar to PECS-2.1 Pectinesterase 2 (Citrus sinensis)" offset:125 AED:1.00 eAED:1.00 QI:125|0|0|0|0|0|2|115|527
scaffold_170_1_siR30	NNU_002247-RA	3	21	1824	1	21	33	52	21	20	12	NNU_002247-RA transcript Name:"Protein of unknown function" offset:268 AED:1.00 eAED:1.00 QI:268|0|0|0|0|0|8|209|448
scaffold_326_2_siR11	NNU_026206-RA	3	21	1828	1	20	599	619	20	21	0	NNU_026206-RA transcript Name:"Similar to Wdr11 WD repeat-containing protein 11 (Mus musculus)" offset:349 AED:1.00 eAED:1.00 QI:349|0|0|0|0|0|2|0|493
scaffold_8_1_siR3	NNU_019301-RA	3	21	1829	1	20	1454	1474	20	21	0	NNU_019301-RA transcript Name:"Similar to TMEM136 Transmembrane protein 136 (Homo sapiens)" offset:472 AED:1.00 eAED:1.00 QI:472|0|0|0|0|0|5|676|226
scaffold_170_1_siR14	NNU_010895-RA	3	21	1836	1	21	1759	1778	21	20	0	NNU_010895-RA transcript Name:"Similar to CMDH Malate dehydrogenase, cytoplasmic (Medicago sativa)" offset:335 AED:1.00 eAED:1.00 QI:335|0|0|0|0|0|7|502|332
scaffold_10_1_siR9	NNU_025028-RA	3	21	1847	1	21	948	967	21	20	0	NNU_025028-RA transcript Name:"Protein of unknown function" offset:522 AED:1.00 eAED:1.00 QI:522|0|0|0|0|0|3|113|403
scaffold_10_1_siR5	NNU_004423-RA	3	21	1848	1	21	1163	1182	21	20	0	NNU_004423-RA transcript Name:"Similar to prpf31 U4/U6 small nuclear ribonucleoprotein Prp31 (Xenopus laevis)" offset:187 AED:1.00 eAED:1.00 QI:187|0|0|0|0|0|9|179|493
scaffold_170_1_siR9	NNU_005974-RA	3	21	1849	1	20	1651	1671	20	21	0	NNU_005974-RA transcript Name:"Similar to YUC2 Flavin-containing monooxygenase YUCCA2 (Arabidopsis thaliana)" offset:395 AED:1.00 eAED:1.00 QI:395|0|0|0|0|0|3|284|389
scaffold_131_1_siR4	NNU_019130-RA	3	21	1854	1	20	355	375	20	21	0	NNU_019130-RA transcript Name:"Similar to At1g67000 Probable receptor-like protein kinase At1g67000 (Arabidopsis thaliana)" offset:0 AED:1.00 eAED:1.00 QI:0|0|0|0|0|0|2|0|617
sf_39_1_siR2	NNU_018453-RA	3	21	1856	1	20	386	406	20	21	0	NNU_018453-RA transcript Name:"Similar to At1g06760 Histone H1.1 (Arabidopsis thaliana)" offset:938 AED:1.00 eAED:1.00 QI:938|0|0|0|0|0|6|0|305
scaffold_170_1_siR16	NNU_003905-RA	3	21	1857	1	20	1673	1693	20	21	11	NNU_003905-RA transcript Name:"Similar to At3g26935 Probable S-acyltransferase At3g26935 (Arabidopsis thaliana)" offset:103 AED:1.00 eAED:1.00 QI:103|0|0|0|0|0|5|458|431
scaffold_65_1_siR7	NNU_005314-RA	3	21	1858	2	21	507	527	20	21	0	NNU_005314-RA transcript Name:"Similar to yqkD Uncharacterized protein yqkD (Bacillus subtilis)" offset:0 AED:1.00 eAED:1.00 QI:0|0|0|0|0|0|12|463|464
scaffold_170_1_siR7	NNU_021897-RA	3	21	1865	1	20	1297	1317	20	21	0	NNU_021897-RA transcript Name:"Similar to TWIST1 Twist-related protein 1 (Pan troglodytes)" offset:102 AED:1.00 eAED:1.00 QI:102|0|0|0|0|0|3|857|301
scaffold_106_1_siR10	NNU_001016-RA	3	21	1868	1	21	589	608	21	20	0	NNU_001016-RA transcript Name:"Similar to UPTG Alpha-1,4-glucan-protein synthase [UDP-forming] (Pisum sativum)" offset:649 AED:1.00 eAED:1.00 QI:649|0|0|0|0|0|4|163|351
scaffold_87_1_siR6	NNU_000401-RA	3	21	1868	1	21	872	891	21	20	0	NNU_000401-RA transcript Name:"Similar to FIP1 GEM-like protein 1 (Arabidopsis thaliana)" offset:462 AED:1.00 eAED:1.00 QI:462|0|0|0|0|0|8|260|381
scaffold_326_2_siR8	NNU_010246-RA	3	21	1871	1	21	280	299	21	20	0	NNU_010246-RA transcript Name:"Similar to DCLRE1A DNA cross-link repair 1A protein (Gallus gallus)" offset:127 AED:1.00 eAED:1.00 QI:127|0|0|0|0|0|6|538|401
scaffold_65_1_siR1	NNU_006160-RA	3	21	1874	1	20	41	61	20	21	12.5	NNU_006160-RA transcript Name:"Similar to RH15 DEAD-box ATP-dependent RNA helicase 15 (Arabidopsis thaliana)" offset:204 AED:1.00 eAED:1.00 QI:204|0|0|0|0|0|11|308|453
scaffold_10_1_siR3	NNU_004517-RA	3	21	1876	1	20	437	457	20	21	0	NNU_004517-RA transcript Name:"Similar to CPRF1 Common plant regulatory factor 1 (Petroselinum crispum)" offset:0 AED:1.00 eAED:1.00 QI:0|0|0|0|0|0|13|607|422
scaffold_8_1_siR5	NNU_004300-RA	3	21	1878	2	21	328	348	20	21	0	NNU_004300-RA transcript Name:"Similar to FBL4 F-box/LRR-repeat protein 4 (Arabidopsis thaliana)" offset:0 AED:1.00 eAED:1.00 QI:0|0|0|0|0|0|3|0|625
scaffold_87_1_siR2	NNU_004879-RA	3	21	1879	1	21	1077	1096	21	20	0	NNU_004879-RA transcript Name:"Similar to Skiv2l2 Superkiller viralicidic activity 2-like 2 (Mus musculus)" offset:31 AED:1.00 eAED:1.00 QI:31|0|0|0|0|0|14|0|616
scaffold_170_1_siR25	NNU_025049-RA	3	21	1883	2	21	891	911	20	21	12	NNU_025049-RA transcript Name:"Similar to SEC22 25.3 kDa vesicle transport protein (Arabidopsis thaliana)" offset:671 AED:1.00 eAED:1.00 QI:671|0|0|0|0|0|5|0|403
scaffold_87_1_siR4	NNU_000675-RA	3	21	1884	1	21	1556	1575	21	20	12	NNU_000675-RA transcript Name:"Protein of unknown function" offset:0 AED:1.00 eAED:1.00 QI:0|0|0|0|0|0|6|351|510
scaffold_326_1_siR2	NNU_014766-RA	3	21	1892	1	21	1210	1229	21	20	14	NNU_014766-RA transcript Name:"Similar to TULP8 Tubby-like protein 8 (Arabidopsis thaliana)" offset:214 AED:1.00 eAED:1.00 QI:214|0|0|0|0|0|9|412|421
scaffold_170_1_siR28	NNU_021641-RA	3	21	1894	2	21	78	98	20	21	11	NNU_021641-RA transcript Name:"Similar to Jmjd5 Lysine-specific demethylase 8 (Rattus norvegicus)" offset:0 AED:1.00 eAED:1.00 QI:0|0|0|0|0|0|11|418|491
scaffold_170_1_siR28	NNU_010145-RA	3	21	1895	1	21	1477	1496	21	20	0	NNU_010145-RA transcript Name:"Similar to RSP40 Immediate-early protein RSP40 (Suid herpesvirus 1 (strain Kaplan))" offset:638 AED:1.00 eAED:1.00 QI:638|0|0|0|0|0|10|0|418
scaffold_106_1_siR10	NNU_017608-RA	3	21	1896	1	21	727	746	21	20	0	NNU_017608-RA transcript Name:"Similar to sp8 Transcription factor Sp8 (Xenopus laevis)" offset:372 AED:1.00 eAED:1.00 QI:372|0|0|0|0|0|2|288|411
scaffold_170_1_siR33	NNU_018019-RA	3	21	1899	1	21	643	662	21	20	12	NNU_018019-RA transcript Name:"Similar to At3g14460 Putative disease resistance protein At3g14460 (Arabidopsis thaliana)" offset:0 AED:1.00 eAED:1.00 QI:0|0|0|0|0|0|2|0|632
scaffold_87_1_siR3	NNU_018382-RA	3	21	1899	2	21	1014	1034	20	21	0	NNU_018382-RA transcript Name:"Protein of unknown function" offset:516 AED:1.00 eAED:1.00 QI:516|0|0|0|0|0|3|15|455
scaffold_131_1_siR3	NNU_005657-RA	3	21	1902	1	20	1723	1743	20	21	12	NNU_005657-RA transcript Name:"Similar to dscc1 Sister chromatid cohesion protein DCC1 (Danio rerio)" offset:49 AED:1.00 eAED:1.00 QI:49|0|0|0|0|0|3|680|390
scaffold_8_2_siR4	NNU_008466-RA	3	21	1902	1	21	329	348	21	20	0	NNU_008466-RA transcript Name:"Similar to APC2 Anaphase-promoting complex subunit 2 (Arabidopsis thaliana)" offset:0 AED:1.00 eAED:1.00 QI:0|0|0|0|0|0|15|0|633
scaffold_10_1_siR4	NNU_006380-RA	3	21	1903	1	20	349	369	20	21	0	NNU_006380-RA transcript Name:"Similar to BHLH63 Transcription factor bHLH63 (Arabidopsis thaliana)" offset:379 AED:1.00 eAED:1.00 QI:379|0|0|0|0|0|7|189|444
scaffold_10_1_siR4	NNU_002865-RA	3	21	1917	1	21	524	543	21	20	0	NNU_002865-RA transcript Name:"Similar to MYB86 Transcription factor MYB86 (Arabidopsis thaliana)" offset:640 AED:1.00 eAED:1.00 QI:640|0|0|0|0|0|3|188|362
scaffold_10_1_siR2	NNU_008817-RA	3	21	1920	1	20	203	223	20	21	0	NNU_008817-RA transcript Name:"Similar to SPL8 Squamosa promoter-binding-like protein 8 (Arabidopsis thaliana)" offset:556 AED:1.00 eAED:1.00 QI:556|0|0|0|0|0|4|449|304
scaffold_10_1_siR4	NNU_020023-RA	3	21	1931	1	20	1825	1845	20	21	14	NNU_020023-RA transcript Name:"Similar to At5g03795 Probable glycosyltransferase At5g03795 (Arabidopsis thaliana)" offset:210 AED:1.00 eAED:1.00 QI:210|0|0|0|0|0|6|491|409
scaffold_170_1_siR18	NNU_024285-RA	3	21	1931	2	21	1822	1842	20	21	0	NNU_024285-RA transcript Name:"Similar to Vacuolar-processing enzyme (Citrus sinensis)" offset:157 AED:1.00 eAED:1.00 QI:157|0|0|0|0|0|9|316|485
scaffold_170_1_siR27	NNU_004386-RA	3	21	1935	1	21	1533	1552	21	20	11	NNU_004386-RA transcript Name:"Similar to AMS Transcription factor ABORTED MICROSPORES (Arabidopsis thaliana)" offset:584 AED:1.00 eAED:1.00 QI:584|0|0|0|0|0|4|292|352
scaffold_8_1_siR5	NNU_013737-RA	3	21	1935	2	21	616	636	20	21	0	NNU_013737-RA transcript Name:"Similar to Sulfated surface glycoprotein 185 (Volvox carteri)" offset:0 AED:1.00 eAED:1.00 QI:0|0|0|0|0|0|4|0|644
scaffold_10_1_siR1	NNU_002324-RA	3	21	1942	1	20	802	822	20	21	0	NNU_002324-RA transcript Name:"Similar to dsk1 Protein kinase dsk1 (Schizosaccharomyces pombe (strain ATCC 38366 / 972))" offset:0 AED:1.00 eAED:1.00 QI:0|0|0|0|0|0|4|406|511
scaffold_106_1_siR3	NNU_007117-RA	3	21	1947	1	20	234	254	20	21	12	NNU_007117-RA transcript Name:"Similar to HSC70-4 Heat shock cognate 70 kDa protein 4 (Arabidopsis thaliana)" offset:0 AED:1.00 eAED:1.00 QI:0|0|0|0|0|0|2|0|648
scaffold_90_1_siR7	NNU_025136-RA	3	21	1947	2	21	229	249	20	21	0	NNU_025136-RA transcript Name:"Similar to csd Probable cysteine desulfurase (Staphylococcus aureus (strain Mu50 / ATCC 700699))" offset:0 AED:1.00 eAED:1.00 QI:0|0|0|0|0|0|5|0|648
sf_39_1_siR2	NNU_010679-RA	3	21	1947	2	21	559	579	20	21	0	NNU_010679-RA transcript Name:"Similar to atxn2 Ataxin-2 homolog (Dictyostelium discoideum)" offset:30 AED:1.00 eAED:1.00 QI:30|0|0|0|0|0|14|0|638
scaffold_8_2_siR12	NNU_022576-RA	3	21	1955	1	20	1394	1414	20	21	14	NNU_022576-RA transcript Name:"Similar to RCHY1 RING finger and CHY zinc finger domain-containing protein 1 (Homo sapiens)" offset:311 AED:1.00 eAED:1.00 QI:311|0|0|0|0|0|13|774|289
scaffold_106_1_siR7	NNU_014283-RA	3	21	1962	1	20	1556	1576	20	21	0	NNU_014283-RA transcript Name:"Similar to PCMP-H17 Pentatricopeptide repeat-containing protein At5g44230 (Arabidopsis thaliana)" offset:0 AED:1.00 eAED:1.00 QI:0|-1|0|0|-1|0|1|0|653
scaffold_90_1_siR4	NNU_019097-RA	3	21	1969	1	21	649	668	21	20	0	NNU_019097-RA transcript Name:"Similar to SNRPB Small nuclear ribonucleoprotein-associated protein B' (Macropus eugenii)" offset:0 AED:1.00 eAED:1.00 QI:0|0|0|0|0|0|2|1138|276
scaffold_131_1_siR9	NNU_018644-RA	3	21	1970	1	20	1150	1170	20	21	0	NNU_018644-RA transcript Name:"Similar to SAPK1 Serine/threonine-protein kinase SAPK1 (Oryza sativa subsp. japonica)" offset:464 AED:1.00 eAED:1.00 QI:464|0|0|0|0|0|8|387|372
scaffold_326_2_siR3	NNU_018599-RA	3	21	1972	1	21	1821	1840	21	20	0	NNU_018599-RA transcript Name:"Protein of unknown function" offset:0 AED:1.00 eAED:1.00 QI:0|0|0|0|0|0|8|652|439
scaffold_10_1_siR1	NNU_017257-RA	3	21	1976	1	21	386	405	21	20	0	NNU_017257-RA transcript Name:"Similar to PSY Phytoene synthase, chloroplastic (Daucus carota)" offset:161 AED:1.00 eAED:1.00 QI:161|0|0|0|0|0|6|627|395
scaffold_90_1_siR2	NNU_004034-RA	3	21	1980	2	21	1875	1895	20	21	0	NNU_004034-RA transcript Name:"Similar to glnD [Protein-PII] uridylyltransferase (Gluconobacter oxydans)" offset:253 AED:1.00 eAED:1.00 QI:253|0|0|0|0|0|7|416|436
scaffold_87_1_siR7	NNU_008013-RA	3	21	1981	1	21	583	602	21	20	11	NNU_008013-RA transcript Name:"Similar to Formate--tetrahydrofolate ligase (Spinacia oleracea)" offset:44 AED:1.00 eAED:1.00 QI:44|0|0|0|0|0|5|377|519
scaffold_170_1_siR18	NNU_019843-RA	3	21	1981	2	21	1626	1646	20	21	0	NNU_019843-RA transcript Name:"Similar to NAC100 NAC domain-containing protein 100 (Arabidopsis thaliana)" offset:354 AED:1.00 eAED:1.00 QI:354|0|0|0|0|0|3|382|414
scaffold_170_1_siR3	NNU_024900-RA	3	21	1982	1	20	187	207	20	21	0	NNU_024900-RA transcript Name:"Similar to ASP5 Aspartate aminotransferase, chloroplastic (Arabidopsis thaliana)" offset:142 AED:1.00 eAED:1.00 QI:142|0|0|0|0|0|12|427|470
scaffold_10_1_siR1	NNU_007604-RA	3	21	1985	1	21	1054	1073	21	20	13	NNU_007604-RA transcript Name:"Similar to At1g07440 Tropinone reductase homolog At1g07440 (Arabidopsis thaliana)" offset:77 AED:1.00 eAED:1.00 QI:77|0|0|0|0|0|10|354|517
scaffold_326_1_siR3	NNU_007603-RA	3	21	1986	2	21	1456	1476	20	21	0	NNU_007603-RA transcript Name:"Similar to At5g59220 Probable protein phosphatase 2C 78 (Arabidopsis thaliana)" offset:291 AED:1.00 eAED:1.00 QI:291|0|0|0|0|0|4|420|424
scaffold_90_1_siR7	NNU_009798-RA	3	21	1986	2	21	235	255	20	21	0	NNU_009798-RA transcript Name:"Similar to csd Probable cysteine desulfurase (Staphylococcus epidermidis (strain ATCC 12228))" offset:0 AED:1.00 eAED:1.00 QI:0|0|0|0|0|0|7|0|661
scaffold_107_1_siR8	NNU_000628-RA	3	21	1989	1	21	1294	1313	21	20	11	NNU_000628-RA transcript Name:"Similar to CSLC4 Xyloglucan glycosyltransferase 4 (Arabidopsis thaliana)" offset:0 AED:1.00 eAED:1.00 QI:0|0|0|0|0|0|4|0|662
scaffold_65_1_siR1	NNU_008768-RA	3	21	1995	1	21	1921	1940	21	20	12	NNU_008768-RA transcript Name:"Similar to Transcription factor MYB1R1 (Solanum tuberosum)" offset:274 AED:1.00 eAED:1.00 QI:274|0|0|0|0|0|3|713|335
scaffold_87_1_siR1	NNU_001010-RA	3	21	1997	1	20	914	934	20	21	0	NNU_001010-RA transcript Name:"Similar to COBL4 COBRA-like protein 4 (Arabidopsis thaliana)" offset:187 AED:1.00 eAED:1.00 QI:187|0|0|0|0|0|6|454|451
scaffold_8_2_siR13	NNU_003822-RA	3	21	1999	2	21	1547	1567	20	21	0	NNU_003822-RA transcript Name:"Similar to cysS Cysteinyl-tRNA synthetase (Geobacter lovleyi (strain ATCC BAA-1151 / DSM 17278 / SZ))" offset:200 AED:1.00 eAED:1.00 QI:200|0|0|0|0|0|9|35|587
scaffold_106_1_siR10	NNU_003457-RA	3	21	2000	1	21	1970	1989	21	20	0	NNU_003457-RA transcript Name:"Similar to lin54 Protein lin-54 homolog (Xenopus tropicalis)" offset:0 AED:1.00 eAED:1.00 QI:0|0|0|0|0|0|8|506|497
scaffold_10_1_siR1	NNU_023262-RA	3	21	2000	2	21	249	269	20	21	0	NNU_023262-RA transcript Name:"Similar to folD Bifunctional protein FolD (Geobacter uraniireducens (strain Rf4))" offset:889 AED:1.00 eAED:1.00 QI:889|0|0|0|0|0|6|211|299
scaffold_170_1_siR18	NNU_025985-RA	3	21	2007	1	20	927	947	20	21	14	NNU_025985-RA transcript Name:"Similar to PUB34 U-box domain-containing protein 34 (Arabidopsis thaliana)" offset:0 AED:1.00 eAED:1.00 QI:0|0|0|0|0|0|5|0|668
scaffold_170_1_siR19	NNU_004012-RA	3	21	2007	2	21	843	863	20	21	0	NNU_004012-RA transcript Name:"Similar to Exoc7 Exocyst complex component 7 (Rattus norvegicus)" offset:0 AED:1.00 eAED:1.00 QI:0|-1|0|0|-1|0|1|0|668
scaffold_65_1_siR10	NNU_020084-RA	3	21	2008	1	20	876	896	20	21	0	NNU_020084-RA transcript Name:"Similar to Znhit6 Box C/D snoRNA protein 1 (Mus musculus)" offset:167 AED:1.00 eAED:1.00 QI:167|0|0|0|0|0|5|515|441
scaffold_326_1_siR4	NNU_006217-RA	3	21	2009	1	21	783	802	21	20	0	NNU_006217-RA transcript Name:"Similar to FBP Fructose-1,6-bisphosphatase, chloroplastic (Brassica napus)" offset:135 AED:1.00 eAED:1.00 QI:135|0|0|0|0|0|3|671|400
scaffold_8_2_siR3	NNU_003857-RA	3	21	2015	2	21	514	534	20	21	0	NNU_003857-RA transcript Name:"Similar to ALG10 Alpha-1,2-glucosyltransferase ALG10-A (Homo sapiens)" offset:11 AED:1.00 eAED:1.00 QI:11|0|0|0|0|0|7|393|536
scaffold_107_1_siR2	NNU_019088-RA	3	21	2016	2	21	1599	1619	20	21	14	NNU_019088-RA transcript Name:"Similar to LECRK18 L-type lectin-domain containing receptor kinase I.8 (Arabidopsis thaliana)" offset:0 AED:1.00 eAED:1.00 QI:0|0|0|0|0|0|9|0|671
scaffold_326_1_siR2	NNU_024237-RA	3	21	2017	1	21	693	712	21	20	14	NNU_024237-RA transcript Name:"Similar to RPT2 Root phototropism protein 2 (Arabidopsis thaliana)" offset:109 AED:1.00 eAED:1.00 QI:109|0|0|0|0|0|5|165|580
scaffold_326_1_siR15	NNU_006175-RA	3	21	2020	2	21	1302	1322	20	21	14	NNU_006175-RA transcript Name:"Similar to At5g18110 Eukaryotic translation initiation factor 4E type 3 (Arabidopsis thaliana)" offset:0 AED:1.00 eAED:1.00 QI:0|0|0|0|0|0|7|1396|207
scaffold_106_1_siR10	NNU_008191-RA	3	21	2026	1	21	374	393	21	20	0	NNU_008191-RA transcript Name:"Similar to SAMDC S-adenosylmethionine decarboxylase proenzyme (Ipomoea nil)" offset:422 AED:1.00 eAED:1.00 QI:422|0|0|0|0|0|3|521|360
scaffold_131_1_siR14	NNU_011264-RA	3	21	2027	2	21	1554	1574	20	21	0	NNU_011264-RA transcript Name:"Similar to FA02 13S globulin seed storage protein 1 (Fagopyrum esculentum)" offset:509 AED:1.00 eAED:1.00 QI:509|0|0|0|0|0|3|447|356
scaffold_170_1_siR21	NNU_024103-RA	3	21	2036	2	21	1294	1314	20	21	0	NNU_024103-RA transcript Name:"Similar to Aspartic proteinase (Cucurbita pepo)" offset:0 AED:1.00 eAED:1.00 QI:0|0|0|0|0|0|14|479|518
scaffold_131_1_siR5	NNU_011079-RA	3	21	2037	1	21	858	877	21	20	0	NNU_011079-RA transcript Name:"Similar to LECRK41 L-type lectin-domain containing receptor kinase IV.1 (Arabidopsis thaliana)" offset:0 AED:1.00 eAED:1.00 QI:0|-1|0|0|-1|0|1|0|678
scaffold_170_1_siR18	NNU_001451-RA	3	21	2042	2	21	1869	1889	20	21	11	NNU_001451-RA transcript Name:"Similar to PHR1 Deoxyribodipyrimidine photo-lyase (Arabidopsis thaliana)" offset:0 AED:1.00 eAED:1.00 QI:0|0|0|0|0|0|9|515|508
scaffold_106_1_siR10	NNU_002339-RA	3	21	2043	1	21	38	57	21	20	0	NNU_002339-RA transcript Name:"Similar to At1g68400 Probable leucine-rich repeat receptor-like protein kinase At1g68400 (Arabidopsis thaliana)" offset:0 AED:1.00 eAED:1.00 QI:0|0|0|0|0|0|2|0|680
scaffold_131_1_siR18	NNU_021018-RA	3	21	2049	1	21	472	491	21	20	14	NNU_021018-RA transcript Name:"Similar to At1g68400 Probable leucine-rich repeat receptor-like protein kinase At1g68400 (Arabidopsis thaliana)" offset:0 AED:1.00 eAED:1.00 QI:0|0|0|0|0|0|2|0|682
scaffold_65_1_siR3	NNU_008953-RA	3	21	2057	1	21	1092	1111	21	20	0	NNU_008953-RA transcript Name:"Similar to HMT-2 Homocysteine S-methyltransferase 2 (Arabidopsis thaliana)" offset:446 AED:1.00 eAED:1.00 QI:446|0|0|0|0|0|7|573|345
scaffold_90_1_siR5	NNU_025464-RA	3	21	2058	1	20	1427	1447	20	21	11	NNU_025464-RA transcript Name:"Similar to At1g06890 Uncharacterized membrane protein At1g06890 (Arabidopsis thaliana)" offset:364 AED:1.00 eAED:1.00 QI:364|0|0|0|0|0|7|524|389
scaffold_10_1_siR1	NNU_011059-RA	3	21	2058	1	21	1259	1278	21	20	12	NNU_011059-RA transcript Name:"Similar to LECRK41 L-type lectin-domain containing receptor kinase IV.1 (Arabidopsis thaliana)" offset:0 AED:1.00 eAED:1.00 QI:0|-1|0|0|-1|0|1|0|685
scaffold_87_1_siR7	NNU_020033-RA	3	21	2061	1	20	2022	2042	20	21	0	NNU_020033-RA transcript Name:"Similar to Pclo Protein piccolo (Mus musculus)" offset:315 AED:1.00 eAED:1.00 QI:315|0|0|0|0|0|2|816|309
sf_39_1_siR4	NNU_000958-RA	3	21	2063	2	21	1283	1303	20	21	0	NNU_000958-RA transcript Name:"Similar to CYP75B2 Flavonoid 3'-monooxygenase (Petunia hybrida)" offset:239 AED:1.00 eAED:1.00 QI:239|0|0|0|0|0|3|282|513
scaffold_90_1_siR4	NNU_000197-RA	3	21	2063	2	21	1389	1409	20	21	0	NNU_000197-RA transcript Name:"Similar to At3g04130 Pentatricopeptide repeat-containing protein At3g04130, mitochondrial (Arabidopsis thaliana)" offset:0 AED:1.00 eAED:1.00 QI:0|0|0|0|0|0|2|245|605
scaffold_107_1_siR3	NNU_007661-RA	3	21	2064	1	20	435	455	20	21	0	NNU_007661-RA transcript Name:"Similar to PCMP-H24 Pentatricopeptide repeat-containing protein At4g02750 (Arabidopsis thaliana)" offset:0 AED:1.00 eAED:1.00 QI:0|-1|0|0|-1|0|1|0|687
scaffold_106_1_siR1	NNU_016389-RA	3	21	2064	1	20	489	509	20	21	0	NNU_016389-RA transcript Name:"Similar to Basic proline-rich protein (Sus scrofa)" offset:0 AED:1.00 eAED:1.00 QI:0|0|0|0|0|0|8|0|687
scaffold_106_1_siR10	NNU_001557-RA	3	21	2078	1	20	153	173	20	21	0	NNU_001557-RA transcript Name:"Similar to RHF2A E3 ubiquitin-protein ligase RHF2A (Arabidopsis thaliana)" offset:270 AED:1.00 eAED:1.00 QI:270|0|0|0|0|0|8|560|415
scaffold_65_1_siR12	NNU_001557-RA	3	21	2078	2	21	50	70	20	21	11	NNU_001557-RA transcript Name:"Similar to RHF2A E3 ubiquitin-protein ligase RHF2A (Arabidopsis thaliana)" offset:270 AED:1.00 eAED:1.00 QI:270|0|0|0|0|0|8|560|415
scaffold_170_1_siR14	NNU_010571-RA	3	21	2079	1	20	310	330	20	21	13	NNU_010571-RA transcript Name:"Similar to tmem87a Transmembrane protein 87A (Xenopus tropicalis)" offset:178 AED:1.00 eAED:1.00 QI:178|0|0|0|0|0|5|413|495
scaffold_106_1_siR10	NNU_021149-RA	3	21	2081	1	21	210	229	21	20	0	NNU_021149-RA transcript Name:"Similar to At1g67325 RanBP2-type zinc finger protein At1g67325 (Arabidopsis thaliana)" offset:281 AED:1.00 eAED:1.00 QI:281|0|0|0|0|0|10|942|285
scaffold_65_1_siR5	NNU_003402-RA	3	21	2082	2	21	1549	1569	20	21	0	NNU_003402-RA transcript Name:"Similar to Stt3a Dolichyl-diphosphooligosaccharide--protein glycosyltransferase subunit STT3A (Mus musculus)" offset:0 AED:1.00 eAED:1.00 QI:0|0|0|0|0|0|19|0|693
scaffold_106_1_siR9	NNU_009072-RA	3	21	2083	1	21	1674	1693	21	20	0	NNU_009072-RA transcript Name:"Similar to lpdA Dihydrolipoyl dehydrogenase (Synechocystis sp. (strain ATCC 27184 / PCC 6803 / N-1))" offset:289 AED:1.00 eAED:1.00 QI:289|0|0|0|0|0|15|72|573
scaffold_107_1_siR1	NNU_009072-RA	3	21	2083	1	21	202	221	21	20	0	NNU_009072-RA transcript Name:"Similar to lpdA Dihydrolipoyl dehydrogenase (Synechocystis sp. (strain ATCC 27184 / PCC 6803 / N-1))" offset:289 AED:1.00 eAED:1.00 QI:289|0|0|0|0|0|15|72|573
scaffold_106_1_siR4	NNU_002755-RA	3	21	2085	2	21	895	915	20	21	0	NNU_002755-RA transcript Name:"Similar to At3g07870 F-box protein At3g07870 (Arabidopsis thaliana)" offset:1012 AED:1.00 eAED:1.00 QI:1012|0|0|0|0|0|2|203|289
scaffold_8_2_siR4	NNU_011809-RA	3	21	2088	1	20	486	506	20	21	0	NNU_011809-RA transcript Name:"Similar to Os11g0197600 B3 domain-containing protein Os11g0197600 (Oryza sativa subsp. japonica)" offset:783 AED:1.00 eAED:1.00 QI:783|0|0|0|0|0|3|0|435
scaffold_326_3_siR8	NNU_006817-RA	3	21	2089	1	21	759	778	21	20	0	NNU_006817-RA transcript Name:"Similar to PUB3 U-box domain-containing protein 3 (Arabidopsis thaliana)" offset:406 AED:1.00 eAED:1.00 QI:406|0|0|0|0|0|3|0|560
sf_39_1_siR13	NNU_005229-RA	3	21	2093	1	21	1606	1625	21	20	12	NNU_005229-RA transcript Name:"Similar to LECRKS7 Probable L-type lectin-domain containing receptor kinase S.7 (Arabidopsis thaliana)" offset:0 AED:1.00 eAED:1.00 QI:0|0|0|0|0|0|2|530|520
scaffold_170_1_siR12	NNU_010276-RA	3	21	2099	2	21	779	799	20	21	0	NNU_010276-RA transcript Name:"Similar to spin Protein spinster (Drosophila melanogaster)" offset:0 AED:1.00 eAED:1.00 QI:0|0|0|0|0|0|3|362|578
scaffold_106_1_siR1	NNU_008253-RA	3	21	2101	1	20	140	160	20	21	11	NNU_008253-RA transcript Name:"Similar to At5g08100 Isoaspartyl peptidase/L-asparaginase 1 (Arabidopsis thaliana)" offset:286 AED:1.00 eAED:1.00 QI:286|0|0|0|0|0|5|846|322
scaffold_10_1_siR1	NNU_021286-RA	3	21	210	1	21	4	23	21	20	12	NNU_021286-RA transcript Name:"Similar to AGP23 Arabinogalactan peptide 23 (Arabidopsis thaliana)" offset:0 AED:1.00 eAED:1.00 QI:0|-1|0|0|-1|0|1|0|69
scaffold_8_2_siR14	NNU_020774-RA	3	21	2104	2	21	1440	1460	20	21	13	NNU_020774-RA transcript Name:"Similar to Os03g0815200 Probable methylenetetrahydrofolate reductase (Oryza sativa subsp. japonica)" offset:165 AED:1.00 eAED:1.00 QI:165|0|0|0|0|0|11|154|594
scaffold_149_1_siR6	NNU_006722-RA	3	21	2107	1	20	763	783	20	21	0	NNU_006722-RA transcript Name:"Similar to GSH1 Glutamate--cysteine ligase, chloroplastic (Nicotiana tabacum)" offset:173 AED:1.00 eAED:1.00 QI:173|0|0|0|0|0|16|353|526
scaffold_107_1_siR7	NNU_023574-RA	3	21	2108	2	21	332	352	20	21	0	NNU_023574-RA transcript Name:"Similar to At5g06830 CDK5RAP3-like protein (Arabidopsis thaliana)" offset:222 AED:1.00 eAED:1.00 QI:222|0|0|0|0|0|10|179|568
scaffold_8_1_siR4	NNU_010385-RA	3	21	2111	1	21	132	151	21	20	0	NNU_010385-RA transcript Name:"Similar to CPRF1 Common plant regulatory factor 1 (Petroselinum crispum)" offset:388 AED:1.00 eAED:1.00 QI:388|0|0|0|0|0|13|490|410
scaffold_8_2_siR14	NNU_010385-RA	3	21	2111	1	21	383	402	21	20	0	NNU_010385-RA transcript Name:"Similar to CPRF1 Common plant regulatory factor 1 (Petroselinum crispum)" offset:388 AED:1.00 eAED:1.00 QI:388|0|0|0|0|0|13|490|410
scaffold_170_1_siR6	NNU_013523-RA	3	21	2117	2	21	46	66	20	21	11.5	NNU_013523-RA transcript Name:"Similar to GSVIVT00026920001 Probable polygalacturonase (Vitis vinifera)" offset:662 AED:1.00 eAED:1.00 QI:662|0|0|0|0|0|7|108|448
scaffold_170_1_siR31	NNU_003228-RA	3	21	2124	1	21	1062	1081	21	20	0	NNU_003228-RA transcript Name:"Similar to AGD3 ADP-ribosylation factor GTPase-activating protein AGD3 (Arabidopsis thaliana)" offset:0 AED:1.00 eAED:1.00 QI:0|0|0|0|0|0|12|0|707
scaffold_170_1_siR32	NNU_001144-RA	3	21	2131	1	20	2058	2078	20	21	0	NNU_001144-RA transcript Name:"Similar to DDX18 ATP-dependent RNA helicase DDX18 (Homo sapiens)" offset:212 AED:1.00 eAED:1.00 QI:212|0|0|0|0|0|4|1676|80
scaffold_10_1_siR10	NNU_000322-RA	3	21	2134	1	21	908	927	21	20	11	NNU_000322-RA transcript Name:"Similar to PTR2 Peptide transporter PTR2 (Arabidopsis thaliana)" offset:168 AED:1.00 eAED:1.00 QI:168|0|0|0|0|0|5|226|579
scaffold_10_1_siR11	NNU_018892-RA	3	21	2136	1	21	164	183	21	20	0	NNU_018892-RA transcript Name:"Similar to CSLG2 Cellulose synthase-like protein G2 (Arabidopsis thaliana)" offset:0 AED:1.00 eAED:1.00 QI:0|0|0|0|0|0|7|0|711
scaffold_326_1_siR16	NNU_012876-RA	3	21	2136	1	21	1824	1843	21	20	12.5	NNU_012876-RA transcript Name:"Similar to orc1 Origin recognition complex subunit 1 (Schizosaccharomyces pombe (strain ATCC 38366 / 972))" offset:866 AED:1.00 eAED:1.00 QI:866|0|0|0|0|0|11|196|357
scaffold_170_1_siR34	NNU_010643-RA	3	21	2145	1	21	634	653	21	20	0	NNU_010643-RA transcript Name:"Similar to CTR9 RNA polymerase-associated protein CTR9 homolog (Homo sapiens)" offset:0 AED:1.00 eAED:1.00 QI:0|0|0|0|0|0|17|0|715
scaffold_65_1_siR4	NNU_014473-RA	3	21	2146	2	21	77	97	20	21	11	NNU_014473-RA transcript Name:"Similar to WRKY35 Probable WRKY transcription factor 35 (Arabidopsis thaliana)" offset:634 AED:1.00 eAED:1.00 QI:634|0|0|0|0|0|3|666|281
sf_39_1_siR6	NNU_014204-RA	3	21	2148	1	21	411	430	21	20	0	NNU_014204-RA transcript Name:"Similar to ABIL3 Protein ABIL3 (Arabidopsis thaliana)" offset:918 AED:1.00 eAED:1.00 QI:918|0|0|0|0|0|9|300|309
scaffold_65_1_siR10	NNU_006634-RA	3	21	2151	2	21	1749	1769	20	21	11.5	NNU_006634-RA transcript Name:"Similar to noxA Superoxide-generating NADPH oxidase heavy chain subunit A (Dictyostelium discoideum)" offset:0 AED:1.00 eAED:1.00 QI:0|0|0|0|0|0|8|0|716
scaffold_87_1_siR8	NNU_004830-RA	3	21	2158	1	21	821	840	21	20	0	NNU_004830-RA transcript Name:"Similar to XBAT31 Putative E3 ubiquitin-protein ligase XBAT31 (Arabidopsis thaliana)" offset:255 AED:1.00 eAED:1.00 QI:255|0|0|0|0|0|8|571|443
scaffold_131_1_siR6	NNU_007769-RA	3	21	2161	1	21	2116	2135	21	20	0	NNU_007769-RA transcript Name:"Protein of unknown function" offset:95 AED:1.00 eAED:1.00 QI:95|0|0|0|0|0|5|527|512
scaffold_10_1_siR1	NNU_002134-RA	3	21	2162	2	21	811	831	20	21	0	NNU_002134-RA transcript Name:"Similar to BHLH113 Transcription factor bHLH113 (Arabidopsis thaliana)" offset:0 AED:1.00 eAED:1.00 QI:0|0|0|0|0|0|6|1010|383
scaffold_170_1_siR28	NNU_010421-RA	3	21	2163	1	21	724	743	21	20	12	NNU_010421-RA transcript Name:"Similar to At4g01050 Uncharacterized protein At4g01050, chloroplastic (Arabidopsis thaliana)" offset:287 AED:1.00 eAED:1.00 QI:287|0|0|0|0|0|7|604|423
scaffold_65_1_siR1	NNU_013065-RA	3	21	2169	1	20	111	131	20	21	0	NNU_013065-RA transcript Name:"Similar to At1g80870 Putative receptor-like protein kinase At1g80870 (Arabidopsis thaliana)" offset:0 AED:1.00 eAED:1.00 QI:0|-1|0|0|-1|0|1|0|722
scaffold_326_3_siR4	NNU_004284-RA	3	21	2169	1	21	979	998	21	20	0	NNU_004284-RA transcript Name:"Similar to stm Protein starmaker (Danio rerio)" offset:0 AED:1.00 eAED:1.00 QI:0|0|0|0|0|0|8|0|723
scaffold_107_1_siR5	NNU_004284-RA	3	21	2169	2	21	1395	1415	20	21	11	NNU_004284-RA transcript Name:"Similar to stm Protein starmaker (Danio rerio)" offset:0 AED:1.00 eAED:1.00 QI:0|0|0|0|0|0|8|0|723
scaffold_10_1_siR3	NNU_012034-RA	3	21	2170	2	21	1603	1623	20	21	0	NNU_012034-RA transcript Name:"Similar to 3-phosphoshikimate 1-carboxyvinyltransferase, chloroplastic (Petunia hybrida)" offset:291 AED:1.00 eAED:1.00 QI:291|0|0|0|0|0|8|301|525
scaffold_170_1_siR22	NNU_010958-RA	3	21	2173	1	21	2036	2055	21	20	12.5	NNU_010958-RA transcript Name:"Similar to PTR3-A Peptide transporter PTR3-A (Arabidopsis thaliana)" offset:74 AED:1.00 eAED:1.00 QI:74|0|0|0|0|0|4|314|594
scaffold_326_1_siR6	NNU_017870-RA	3	21	2176	1	20	560	580	20	21	0	NNU_017870-RA transcript Name:"Protein of unknown function" offset:508 AED:1.00 eAED:1.00 QI:508|0|0|0|0|0|4|195|490
scaffold_90_1_siR1	NNU_020018-RA	3	21	2177	1	20	1934	1954	20	21	12	NNU_020018-RA transcript Name:"Similar to plcD Phospholipase C 4 (Mycobacterium bovis)" offset:164 AED:1.00 eAED:1.00 QI:164|0|0|0|0|0|3|432|526
scaffold_10_1_siR9	NNU_024700-RA	3	21	2178	2	21	563	583	20	21	0	NNU_024700-RA transcript Name:"Similar to PCMP-E63 Pentatricopeptide repeat-containing protein At1g53600, mitochondrial (Arabidopsis thaliana)" offset:0 AED:1.00 eAED:1.00 QI:0|-1|0|0|-1|0|1|0|725
scaffold_87_1_siR1	NNU_008323-RA	3	21	2182	1	20	442	462	20	21	13	NNU_008323-RA transcript Name:"Similar to PAP1 Probable inactive purple acid phosphatase 1 (Arabidopsis thaliana)" offset:346 AED:1.00 eAED:1.00 QI:346|0|0|0|0|0|10|414|473
scaffold_8_2_siR12	NNU_006405-RA	3	21	2191	1	21	1616	1635	21	20	0	NNU_006405-RA transcript Name:"Similar to NT5C2 Cytosolic purine 5'-nucleotidase (Bos taurus)" offset:460 AED:1.00 eAED:1.00 QI:460|0|0|0|0|0|17|0|576
scaffold_65_1_siR4	NNU_016040-RA	3	21	2194	1	21	894	913	21	20	0	NNU_016040-RA transcript Name:"Similar to DGAT2 Diacylglycerol O-acyltransferase 2 (Arabidopsis thaliana)" offset:0 AED:1.00 eAED:1.00 QI:0|0|0|0|0|0|16|277|638
scaffold_131_1_siR18	NNU_011172-RA	3	21	2197	1	21	323	342	21	20	0	NNU_011172-RA transcript Name:"Similar to C3orf32 Uncharacterized protein C3orf32 (Homo sapiens)" offset:498 AED:1.00 eAED:1.00 QI:498|0|0|0|0|0|7|436|420
scaffold_87_1_siR8	NNU_005428-RA	3	21	2199	1	21	725	744	21	20	0	NNU_005428-RA transcript Name:"Similar to XB3 E3 ubiquitin-protein ligase XB3 (Oryza sativa subsp. japonica)" offset:159 AED:1.00 eAED:1.00 QI:159|0|0|0|0|0|8|732|435
scaffold_87_1_siR2	NNU_007089-RA	3	21	2199	1	21	82	101	21	20	0	NNU_007089-RA transcript Name:"Similar to ARIA ARM REPEAT PROTEIN INTERACTING WITH ABF2 (Arabidopsis thaliana)" offset:156 AED:1.00 eAED:1.00 QI:156|0|0|0|0|0|19|0|681
scaffold_326_2_siR8	NNU_013541-RA	3	21	2210	1	21	1554	1573	21	20	0	NNU_013541-RA transcript Name:"Similar to LACS4 Long chain acyl-CoA synthetase 4 (Arabidopsis thaliana)" offset:260 AED:1.00 eAED:1.00 QI:260|0|0|0|0|0|18|0|650
scaffold_170_1_siR32	NNU_004560-RA	3	21	2219	1	21	1218	1237	21	20	0	NNU_004560-RA transcript Name:"Similar to SQD1 UDP-sulfoquinovose synthase, chloroplastic (Spinacia oleracea)" offset:394 AED:1.00 eAED:1.00 QI:394|0|0|0|0|0|3|376|482
scaffold_8_2_siR4	NNU_008364-RA	3	21	2223	2	21	643	663	20	21	0	NNU_008364-RA transcript Name:"Similar to WRKY57 Probable WRKY transcription factor 57 (Arabidopsis thaliana)" offset:182 AED:1.00 eAED:1.00 QI:182|0|0|0|0|0|3|1114|308
scaffold_106_1_siR10	NNU_019180-RA	3	21	2224	1	21	232	251	21	20	13	NNU_019180-RA transcript Name:"Similar to APRR2 Two-component response regulator-like APRR2 (Arabidopsis thaliana)" offset:526 AED:1.00 eAED:1.00 QI:526|0|0|0|0|0|12|0|565
scaffold_326_1_siR5	NNU_003709-RA	3	21	2225	1	21	37	56	21	20	0	NNU_003709-RA transcript Name:"Similar to RH15 DEAD-box ATP-dependent RNA helicase 15 (Arabidopsis thaliana)" offset:0 AED:1.00 eAED:1.00 QI:0|0|0|0|0|0|14|743|493
scaffold_326_2_siR2	NNU_016789-RA	3	21	2229	1	20	1351	1371	20	21	0	NNU_016789-RA transcript Name:"Similar to FH16 Formin-like protein 16 (Oryza sativa subsp. japonica)" offset:0 AED:1.00 eAED:1.00 QI:0|0|0|0|0|0|4|0|742
scaffold_170_1_siR9	NNU_006567-RA	3	21	2231	2	21	390	410	20	21	13	NNU_006567-RA transcript Name:"Similar to TPP2 Probable thylakoidal processing peptidase 2, chloroplastic (Arabidopsis thaliana)" offset:479 AED:1.00 eAED:1.00 QI:479|0|0|0|0|0|6|570|393
scaffold_131_1_siR16	NNU_006774-RA	3	21	2233	1	21	1378	1397	21	20	0	NNU_006774-RA transcript Name:"Similar to MBD5 Methyl-CpG-binding domain-containing protein 5 (Arabidopsis thaliana)" offset:631 AED:1.00 eAED:1.00 QI:631|0|0|0|0|0|7|0|533
scaffold_10_1_siR3	NNU_013934-RA	3	21	2234	2	21	44	64	20	21	13	NNU_013934-RA transcript Name:"Protein of unknown function" offset:329 AED:1.00 eAED:1.00 QI:329|0|0|0|0|0|2|651|417
scaffold_131_1_siR14	NNU_012480-RA	3	21	2253	1	20	23	43	20	21	0	NNU_012480-RA transcript Name:"Similar to CYP71A1 Cytochrome P450 71A1 (Persea americana)" offset:0 AED:1.00 eAED:1.00 QI:0|0|0|0|0|0|6|0|750
scaffold_10_1_siR4	NNU_000723-RA	3	21	2253	1	20	490	510	20	21	0	NNU_000723-RA transcript Name:"Similar to MCH1 Probable transporter MCH1 (Yarrowia lipolytica (strain CLIB 122 / E 150))" offset:268 AED:1.00 eAED:1.00 QI:268|0|0|0|0|0|2|329|551
scaffold_170_1_siR11	NNU_012981-RA	3	21	2260	2	21	1924	1944	20	21	0	NNU_012981-RA transcript Name:"Similar to At5g19640 Putative peptide/nitrate transporter At5g19640 (Arabidopsis thaliana)" offset:10 AED:1.00 eAED:1.00 QI:10|0|0|0|0|0|5|411|612
scaffold_107_1_siR9	NNU_019778-RA	3	21	2265	2	21	1875	1895	20	21	14	NNU_019778-RA transcript Name:"Similar to SD31 G-type lectin S-receptor-like serine/threonine-protein kinase SD3-1 (Arabidopsis thaliana)" offset:0 AED:1.00 eAED:1.00 QI:0|0|0|0|0|0|2|0|754
scaffold_65_1_siR10	NNU_003645-RA	3	21	2268	1	20	1476	1496	20	21	0	NNU_003645-RA transcript Name:"Similar to UVR3 (6-4)DNA photolyase (Arabidopsis thaliana)" offset:0 AED:1.00 eAED:1.00 QI:0|0|0|0|0|0|14|402|621
scaffold_8_1_siR6	NNU_022414-RA	3	21	2268	1	20	711	731	20	21	0	NNU_022414-RA transcript Name:"Similar to UBP13 Ubiquitin carboxyl-terminal hydrolase 13 (Arabidopsis thaliana)" offset:0 AED:1.00 eAED:1.00 QI:0|0|0|0|0|0|5|0|755
scaffold_106_1_siR6	NNU_017865-RA	3	21	2289	1	21	2101	2120	21	20	0	NNU_017865-RA transcript Name:"Similar to Fam169a Protein FAM169A (Mus musculus)" offset:878 AED:1.00 eAED:1.00 QI:878|0|0|0|0|0|4|463|315
sf_39_1_siR2	NNU_001583-RA	3	21	2291	1	20	1306	1326	20	21	0	NNU_001583-RA transcript Name:"Similar to MAM3 Protein MAM3 (Saccharomyces cerevisiae (strain ATCC 204508 / S288c))" offset:302 AED:1.00 eAED:1.00 QI:302|0|0|0|0|0|14|486|500
sf_88_1_siR2	NNU_002061-RA	3	21	2291	1	20	2055	2075	20	21	0	NNU_002061-RA transcript Name:"Similar to SPT Transcription factor SPATULA (Arabidopsis thaliana)" offset:632 AED:1.00 eAED:1.00 QI:632|0|0|0|0|0|6|516|380
scaffold_326_3_siR10	NNU_008769-RA	3	21	2292	1	21	1083	1102	21	20	0	NNU_008769-RA transcript Name:"Protein of unknown function" offset:193 AED:1.00 eAED:1.00 QI:193|0|0|0|0|0|2|650|482
scaffold_170_1_siR7	NNU_015470-RA	3	21	2300	1	20	1008	1028	20	21	12.5	NNU_015470-RA transcript Name:"Similar to DDB_G0271670 Uncharacterized protein DDB_G0271670 (Dictyostelium discoideum)" offset:298 AED:1.00 eAED:1.00 QI:298|0|0|0|0|0|2|457|514
scaffold_131_1_siR5	NNU_012670-RA	3	21	2302	2	21	2047	2067	20	21	0	NNU_012670-RA transcript Name:"Similar to ALMT9 Aluminum-activated malate transporter 9 (Arabidopsis thaliana)" offset:385 AED:1.00 eAED:1.00 QI:385|0|0|0|0|0|7|120|598
scaffold_170_1_siR1	NNU_006871-RA	3	21	2304	1	21	28	47	21	20	0	NNU_006871-RA transcript Name:"Similar to FZR2 Protein FIZZY-RELATED 2 (Arabidopsis thaliana)" offset:301 AED:1.00 eAED:1.00 QI:301|0|0|0|0|0|10|473|509
scaffold_10_1_siR4	NNU_002370-RA	3	21	2306	1	20	1137	1157	20	21	0	NNU_002370-RA transcript Name:"Similar to YMR317W Uncharacterized protein YMR317W (Saccharomyces cerevisiae (strain ATCC 204508 / S288c))" offset:1248 AED:1.00 eAED:1.00 QI:1248|0|0|0|0|0|2|770|95
scaffold_106_1_siR10	NNU_013929-RA	3	21	2306	2	21	184	204	20	21	0	NNU_013929-RA transcript Name:"Similar to NAC008 NAC domain-containing protein 8 (Arabidopsis thaliana)" offset:790 AED:1.00 eAED:1.00 QI:790|0|0|0|0|0|6|229|428
scaffold_65_1_siR11	NNU_001187-RA	3	21	2310	1	20	440	460	20	21	13.5	NNU_001187-RA transcript Name:"Similar to MAP1B Methionine aminopeptidase 1B, chloroplastic (Arabidopsis thaliana)" offset:1278 AED:1.00 eAED:1.00 QI:1278|0|0|0|0|0|9|0|344
scaffold_8_1_siR2	NNU_006932-RA	3	21	2313	1	21	1299	1318	21	20	0	NNU_006932-RA transcript Name:"Similar to Alpha-glucosidase 2 (Bacillus thermoamyloliquefaciens)" offset:0 AED:1.00 eAED:1.00 QI:0|0|0|0|0|0|18|0|770
scaffold_149_1_siR9	NNU_005796-RA	3	21	2317	2	21	1718	1738	20	21	13	NNU_005796-RA transcript Name:"Similar to RNF141 RING finger protein 141 (Bos taurus)" offset:85 AED:1.00 eAED:1.00 QI:85|0|0|0|0|0|5|1503|242
scaffold_90_1_siR1	NNU_010599-RA	3	21	2322	1	20	184	204	20	21	0	NNU_010599-RA transcript Name:"Similar to ARA12 Subtilisin-like protease (Arabidopsis thaliana)" offset:0 AED:1.00 eAED:1.00 QI:0|0|0|0|0|0|2|0|773
scaffold_87_1_siR3	NNU_017199-RA	3	21	2323	1	21	434	453	21	20	0	NNU_017199-RA transcript Name:"Similar to HT1 Serine/threonine-protein kinase HT1 (Arabidopsis thaliana)" offset:589 AED:1.00 eAED:1.00 QI:589|0|0|0|0|0|4|267|488
scaffold_65_1_siR12	NNU_004772-RA	3	21	2329	1	21	2067	2086	21	20	0	NNU_004772-RA transcript Name:"Similar to tmem87a Transmembrane protein 87A (Xenopus tropicalis)" offset:148 AED:1.00 eAED:1.00 QI:148|0|0|0|0|0|5|573|535
scaffold_170_1_siR4	NNU_012929-RA	3	21	2331	1	20	844	864	20	21	0	NNU_012929-RA transcript Name:"Similar to At1g03370 C2 and GRAM domain-containing protein At1g03370 (Arabidopsis thaliana)" offset:0 AED:1.00 eAED:1.00 QI:0|-1|0|0|-1|0|1|0|776
scaffold_8_2_siR14	NNU_004486-RA	3	21	2337	2	21	1566	1586	20	21	13	NNU_004486-RA transcript Name:"Similar to Os03g0815200 Probable methylenetetrahydrofolate reductase (Oryza sativa subsp. japonica)" offset:0 AED:1.00 eAED:1.00 QI:0|0|0|0|0|0|12|261|691
scaffold_170_1_siR17	NNU_009987-RA	3	21	2338	1	21	194	213	21	20	13.5	NNU_009987-RA transcript Name:"Similar to Protein kinase PVPK-1 (Phaseolus vulgaris)" offset:595 AED:1.00 eAED:1.00 QI:595|0|0|0|0|0|4|0|580
scaffold_10_1_siR3	NNU_017901-RA	3	21	2340	1	20	156	176	20	21	0	NNU_017901-RA transcript Name:"Similar to ARA12 Subtilisin-like protease (Arabidopsis thaliana)" offset:0 AED:1.00 eAED:1.00 QI:0|0|0|0|0|0|9|0|779
scaffold_65_1_siR9	NNU_014853-RA	3	21	234	1	21	18	37	21	20	0	NNU_014853-RA transcript Name:"Similar to PHT1-4 Inorganic phosphate transporter 1-4 (Arabidopsis thaliana)" offset:0 AED:1.00 eAED:1.00 QI:0|0|0|0|0|0|2|0|77
scaffold_87_1_siR3	NNU_013021-RA	3	21	2351	1	21	389	408	21	20	0	NNU_013021-RA transcript Name:"Similar to ENOD2 Early nodulin-75 (Fragment) (Medicago sativa)" offset:413 AED:1.00 eAED:1.00 QI:413|0|0|0|0|0|6|291|548
scaffold_131_1_siR4	NNU_000778-RA	3	21	2363	2	21	2172	2192	20	21	14	NNU_000778-RA transcript Name:"Similar to BHLH13 Transcription factor bHLH13 (Arabidopsis thaliana)" offset:0 AED:1.00 eAED:1.00 QI:0|0|0|0|0|0|2|503|619
scaffold_10_1_siR9	NNU_013938-RA	3	21	2373	1	21	2057	2076	21	20	0	NNU_013938-RA transcript Name:"Similar to At5g56590 Glucan endo-1,3-beta-glucosidase 13 (Arabidopsis thaliana)" offset:545 AED:1.00 eAED:1.00 QI:545|0|0|0|0|0|4|340|495
scaffold_65_1_siR5	NNU_023971-RA	3	21	2374	1	21	877	896	21	20	13	NNU_023971-RA transcript Name:"Similar to tmem184c Transmembrane protein 184C (Xenopus laevis)" offset:931 AED:1.00 eAED:1.00 QI:931|0|0|0|0|0|9|0|480
scaffold_10_1_siR11	NNU_025771-RA	3	21	2379	1	21	630	649	21	20	0	NNU_025771-RA transcript Name:"Similar to AHK1 Histidine kinase 1 (Arabidopsis thaliana)" offset:0 AED:1.00 eAED:1.00 QI:0|0|0|0|0|0|11|0|792
scaffold_65_1_siR9	NNU_008842-RA	3	21	2379	1	21	653	672	21	20	0	NNU_008842-RA transcript Name:"Similar to GYG2 Glycogenin-2 (Homo sapiens)" offset:358 AED:1.00 eAED:1.00 QI:358|0|0|0|0|0|5|596|474
sf_39_1_siR14	NNU_017936-RA	3	21	2380	1	21	1478	1497	21	20	0	NNU_017936-RA transcript Name:"Similar to LRR-RLK Probable leucine-rich repeat receptor-like serine/threonine-protein kinase At3g14840 (Arabidopsis thaliana)" offset:0 AED:1.00 eAED:1.00 QI:0|0|0|0|0|0|10|478|633
scaffold_170_1_siR25	NNU_017936-RA	3	21	2380	1	21	1680	1699	21	20	11.5	NNU_017936-RA transcript Name:"Similar to LRR-RLK Probable leucine-rich repeat receptor-like serine/threonine-protein kinase At3g14840 (Arabidopsis thaliana)" offset:0 AED:1.00 eAED:1.00 QI:0|0|0|0|0|0|10|478|633
scaffold_170_1_siR7	NNU_022553-RA	3	21	2380	1	21	2314	2333	21	20	0	NNU_022553-RA transcript Name:"Similar to AC101 Actin-101 (Solanum tuberosum)" offset:278 AED:1.00 eAED:1.00 QI:278|0|0|0|0|0|5|968|377
scaffold_65_1_siR10	NNU_001212-RA	3	21	2382	1	20	1880	1900	20	21	0	NNU_001212-RA transcript Name:"Similar to PP2AA2 Serine/threonine-protein phosphatase 2A 65 kDa regulatory subunit A beta isoform (Arabidopsis thaliana)" offset:3 AED:1.00 eAED:1.00 QI:3|0|0|0|0|0|12|615|587
scaffold_170_1_siR32	NNU_012498-RA	3	21	2385	1	21	1619	1638	21	20	0	NNU_012498-RA transcript Name:"Similar to SUVR4 Histone-lysine N-methyltransferase SUVR4 (Arabidopsis thaliana)" offset:0 AED:1.00 eAED:1.00 QI:0|0|0|0|0|0|5|0|794
scaffold_8_2_siR11	NNU_001628-RA	3	21	2390	1	21	909	928	21	20	0	NNU_001628-RA transcript Name:"Protein of unknown function" offset:319 AED:1.00 eAED:1.00 QI:319|0|0|0|0|0|4|538|510
scaffold_8_2_siR6	NNU_020741-RA	3	21	2400	2	21	1591	1611	20	21	0	NNU_020741-RA transcript Name:"Similar to Cog1 Conserved oligomeric Golgi complex subunit 1 (Mus musculus)" offset:0 AED:1.00 eAED:1.00 QI:0|0|0|0|0|0|2|0|799
scaffold_326_3_siR5	NNU_007307-RA	3	21	2406	1	21	407	426	21	20	14	NNU_007307-RA transcript Name:"Similar to DYW7 Pentatricopeptide repeat-containing protein At1g19720 (Arabidopsis thaliana)" offset:0 AED:1.00 eAED:1.00 QI:0|0|0|0|0|0|2|0|801
scaffold_170_1_siR25	NNU_003030-RA	3	21	2407	1	21	1562	1581	21	20	12	NNU_003030-RA transcript Name:"Protein of unknown function" offset:140 AED:1.00 eAED:1.00 QI:140|0|0|0|0|0|12|203|687
scaffold_170_1_siR24	NNU_003155-RA	3	21	2409	2	21	20	40	20	21	0	NNU_003155-RA transcript Name:"Similar to hsd11b1l Hydroxysteroid 11-beta-dehydrogenase 1-like protein (Xenopus tropicalis)" offset:0 AED:1.00 eAED:1.00 QI:0|0|0|0|0|0|11|333|691
scaffold_170_1_siR21	NNU_020538-RA	3	21	2413	1	20	2353	2373	20	21	0	NNU_020538-RA transcript Name:"Similar to ynaI MscS family inner membrane protein ynaI (Escherichia coli O157:H7)" offset:60 AED:1.00 eAED:1.00 QI:60|0|0|0|0|0|12|226|708
scaffold_170_1_siR24	NNU_006345-RA	3	21	2423	2	21	1015	1035	20	21	0	NNU_006345-RA transcript Name:"Similar to SEC14 SEC14 cytosolic factor (Yarrowia lipolytica (strain CLIB 122 / E 150))" offset:77 AED:1.00 eAED:1.00 QI:77|0|0|0|0|0|14|429|638
scaffold_106_1_siR1	NNU_011971-RA	3	21	2424	1	21	726	745	21	20	0	NNU_011971-RA transcript Name:"Similar to gacF Rho GTPase-activating protein gacF (Dictyostelium discoideum)" offset:273 AED:1.00 eAED:1.00 QI:273|0|0|0|0|0|4|0|717
scaffold_107_1_siR6	NNU_004253-RA	3	21	2425	1	20	571	591	20	21	0	NNU_004253-RA transcript Name:"Similar to At5g14430 Probable methyltransferase PMT9 (Arabidopsis thaliana)" offset:382 AED:1.00 eAED:1.00 QI:382|0|0|0|0|0|7|210|610
scaffold_106_1_siR10	NNU_006299-RA	3	21	2426	1	21	2088	2107	21	20	0	NNU_006299-RA transcript Name:"Similar to spt2 Protein spt2 (Schizosaccharomyces pombe (strain ATCC 38366 / 972))" offset:471 AED:1.00 eAED:1.00 QI:471|0|0|0|0|0|11|440|504
scaffold_131_1_siR11	NNU_004254-RA	3	21	2430	2	21	1564	1584	20	21	0	NNU_004254-RA transcript Name:"Similar to MEL Alpha-galactosidase (Saccharomyces mikatae)" offset:575 AED:1.00 eAED:1.00 QI:575|0|0|0|0|0|13|76|592
scaffold_170_1_siR13	NNU_010318-RA	3	21	2432	1	21	2316	2335	21	20	0	NNU_010318-RA transcript Name:"Similar to Sec63 Translocation protein SEC63 homolog (Mus musculus)" offset:0 AED:1.00 eAED:1.00 QI:0|0|0|0|0|0|10|371|686
scaffold_326_2_siR7	NNU_014765-RA	3	21	2434	1	20	570	590	20	21	14	NNU_014765-RA transcript Name:"Similar to pteN Phosphatidylinositol-3,4,5-trisphosphate 3-phosphatase and dual-specificity protein phosphatase PTEN (Dictyostelium discoideum)" offset:227 AED:1.00 eAED:1.00 QI:227|0|0|0|0|0|13|359|615
scaffold_170_1_siR31	NNU_020903-RA	3	21	2436	1	20	85	105	20	21	0	NNU_020903-RA transcript Name:"Similar to ACA12 Calcium-transporting ATPase 12, plasma membrane-type (Arabidopsis thaliana)" offset:0 AED:1.00 eAED:1.00 QI:0|0|0|0|0|0|2|0|811
scaffold_10_1_siR4	NNU_021748-RA	3	21	2437	1	20	210	230	20	21	0	NNU_021748-RA transcript Name:"Similar to ago61 Uncharacterized glycosyltransferase AGO61 (Takifugu rubripes)" offset:420 AED:1.00 eAED:1.00 QI:420|0|0|0|0|0|3|409|535
scaffold_10_1_siR3	NNU_010908-RA	3	21	2437	1	21	876	895	21	20	0	NNU_010908-RA transcript Name:"Similar to CPn_0526 Uncharacterized protein CPn_0526/CP_0226/CPj0526/CpB0547 (Chlamydia pneumoniae)" offset:1008 AED:1.00 eAED:1.00 QI:1008|0|0|0|0|0|3|247|393
scaffold_107_1_siR11	NNU_013749-RA	3	21	2442	2	21	1360	1380	20	21	0	NNU_013749-RA transcript Name:"Similar to TGA3 Transcription factor TGA3 (Arabidopsis thaliana)" offset:947 AED:1.00 eAED:1.00 QI:947|0|0|0|0|0|2|673|273
scaffold_90_1_siR5	NNU_002208-RA	3	21	2443	1	20	389	409	20	21	12	NNU_002208-RA transcript Name:"Similar to VSR3 Vacuolar-sorting receptor 3 (Arabidopsis thaliana)" offset:272 AED:1.00 eAED:1.00 QI:272|0|0|0|0|0|13|167|667
scaffold_326_3_siR11	NNU_023668-RA	3	21	2452	1	20	167	187	20	21	11.5	NNU_023668-RA transcript Name:"Similar to NAC002 NAC domain-containing protein 2 (Arabidopsis thaliana)" offset:147 AED:1.00 eAED:1.00 QI:147|0|0|0|0|0|3|1402|300
scaffold_107_1_siR1	NNU_007338-RA	3	21	2452	1	20	1765	1785	20	21	0	NNU_007338-RA transcript Name:"Similar to csd Probable cysteine desulfurase (Staphylococcus epidermidis (strain ATCC 12228))" offset:106 AED:1.00 eAED:1.00 QI:106|0|0|0|0|0|5|360|661
scaffold_87_1_siR7	NNU_002396-RA	3	21	2462	2	21	167	187	20	21	11	NNU_002396-RA transcript Name:"Protein of unknown function" offset:1092 AED:1.00 eAED:1.00 QI:1092|0|0|0|0|0|2|1106|87
scaffold_87_1_siR2	NNU_021253-RA	3	21	2463	1	20	1137	1157	20	21	0	NNU_021253-RA transcript Name:"Similar to RH29 Putative DEAD-box ATP-dependent RNA helicase 29 (Arabidopsis thaliana)" offset:0 AED:1.00 eAED:1.00 QI:0|0|0|0|0|0|11|0|820
sf_39_1_siR11	NNU_021253-RA	3	21	2463	1	20	1784	1804	20	21	0	NNU_021253-RA transcript Name:"Similar to RH29 Putative DEAD-box ATP-dependent RNA helicase 29 (Arabidopsis thaliana)" offset:0 AED:1.00 eAED:1.00 QI:0|0|0|0|0|0|11|0|820
sf_39_1_siR4	NNU_007110-RA	3	21	2470	1	21	2349	2368	21	20	0	NNU_007110-RA transcript Name:"Similar to vmp1 Vacuole membrane protein 1 (Danio rerio)" offset:341 AED:1.00 eAED:1.00 QI:341|0|0|0|0|0|9|1445|227
scaffold_106_1_siR4	NNU_014362-RA	3	21	2472	1	21	848	867	21	20	0	NNU_014362-RA transcript Name:"Similar to yunE UPF0721 transmembrane protein yunE (Bacillus subtilis)" offset:418 AED:1.00 eAED:1.00 QI:418|0|0|0|0|0|4|647|468
scaffold_106_1_siR1	NNU_017506-RA	3	21	2476	1	21	695	714	21	20	0	NNU_017506-RA transcript Name:"Similar to Phospho-2-dehydro-3-deoxyheptonate aldolase 2, chloroplastic (Solanum lycopersicum)" offset:629 AED:1.00 eAED:1.00 QI:629|0|0|0|0|0|5|221|541
scaffold_170_1_siR32	NNU_010975-RA	3	21	2477	1	21	1711	1730	21	20	0	NNU_010975-RA transcript Name:"Similar to SUVR4 Histone-lysine N-methyltransferase SUVR4 (Arabidopsis thaliana)" offset:92 AED:1.00 eAED:1.00 QI:92|0|0|0|0|0|5|0|794
scaffold_326_2_siR13	NNU_007981-RA	3	21	2482	1	21	1175	1194	21	20	12	NNU_007981-RA transcript Name:"Similar to AAK1 AP2-associated protein kinase 1 (Homo sapiens)" offset:0 AED:1.00 eAED:1.00 QI:0|0|0|0|0|0|6|373|702
sf_39_1_siR14	NNU_023410-RA	3	21	2485	1	21	2303	2322	21	20	0	NNU_023410-RA transcript Name:"Similar to rlmN Ribosomal RNA large subunit methyltransferase N (Anaeromyxobacter sp. (strain Fw109-5))" offset:0 AED:1.00 eAED:1.00 QI:0|0|0|0|0|0|8|1114|456
scaffold_107_1_siR1	NNU_023410-RA	3	21	2485	1	21	741	760	21	20	0	NNU_023410-RA transcript Name:"Similar to rlmN Ribosomal RNA large subunit methyltransferase N (Anaeromyxobacter sp. (strain Fw109-5))" offset:0 AED:1.00 eAED:1.00 QI:0|0|0|0|0|0|8|1114|456
scaffold_106_1_siR10	NNU_026155-RA	3	21	2497	2	21	288	308	20	21	0	NNU_026155-RA transcript Name:"Similar to rimM Ribosome maturation factor rimM (Nostoc punctiforme (strain ATCC 29133 / PCC 73102))" offset:253 AED:1.00 eAED:1.00 QI:253|0|0|0|0|0|10|240|667
scaffold_10_1_siR4	NNU_022709-RA	3	21	2500	1	20	1799	1819	20	21	0	NNU_022709-RA transcript Name:"Similar to At1g56140 Probable LRR receptor-like serine/threonine-protein kinase At1g56140 (Arabidopsis thaliana)" offset:360 AED:1.00 eAED:1.00 QI:360|0|0|0|0|0|7|1021|372
scaffold_170_1_siR27	NNU_020087-RA	3	21	2502	1	20	2482	2502	20	21	0	NNU_020087-RA transcript Name:"Similar to PARP15 Poly [ADP-ribose] polymerase 15 (Homo sapiens)" offset:245 AED:1.00 eAED:1.00 QI:245|0|0|0|0|0|6|451|601
scaffold_106_1_siR10	NNU_003198-RA	3	21	2504	1	20	2198	2218	20	21	11	NNU_003198-RA transcript Name:"Similar to SPTLC2 Serine palmitoyltransferase 2 (Homo sapiens)" offset:491 AED:1.00 eAED:1.00 QI:491|0|0|0|0|0|12|543|489
scaffold_170_1_siR30	NNU_023985-RA	3	21	2509	1	21	1391	1410	21	20	0	NNU_023985-RA transcript Name:"Similar to PIN1B Probable auxin efflux carrier component 1b (Oryza sativa subsp. japonica)" offset:73 AED:1.00 eAED:1.00 QI:73|0|0|0|0|0|7|777|552
sf_88_1_siR8	NNU_007949-RA	3	21	2512	2	21	2298	2318	20	21	0	NNU_007949-RA transcript Name:"Similar to Transcription factor HBP-1b(c1) (Fragment) (Triticum aestivum)" offset:646 AED:1.00 eAED:1.00 QI:646|0|0|0|0|0|11|579|428
scaffold_65_1_siR12	NNU_022463-RA	3	21	2512	2	21	2434	2454	20	21	0	NNU_022463-RA transcript Name:"Similar to SYNC2 Asparaginyl-tRNA synthetase, cytoplasmic 2 (Arabidopsis thaliana)" offset:390 AED:1.00 eAED:1.00 QI:390|0|0|0|0|0|7|271|616
scaffold_131_1_siR10	NNU_026028-RA	3	21	2517	1	21	1385	1404	21	20	0	NNU_026028-RA transcript Name:"Similar to ABCG22 ABC transporter G family member 22 (Arabidopsis thaliana)" offset:0 AED:1.00 eAED:1.00 QI:0|0|0|0|0|0|11|0|838
sf_39_1_siR2	NNU_022567-RA	3	21	2520	1	21	1553	1572	21	20	0	NNU_022567-RA transcript Name:"Similar to FUC1 Alpha-L-fucosidase 1 (Arabidopsis thaliana)" offset:214 AED:1.00 eAED:1.00 QI:214|0|0|0|0|0|3|536|589
scaffold_106_1_siR9	NNU_021144-RA	3	21	2529	1	21	2432	2451	21	20	0	NNU_021144-RA transcript Name:"Similar to COG5 Conserved oligomeric Golgi complex subunit 5 (Homo sapiens)" offset:0 AED:1.00 eAED:1.00 QI:0|0|0|0|0|0|3|0|842
scaffold_326_1_siR1	NNU_021208-RA	3	21	2529	2	21	471	491	20	21	0	NNU_021208-RA transcript Name:"Similar to At4g00740 Probable methyltransferase PMT13 (Arabidopsis thaliana)" offset:359 AED:1.00 eAED:1.00 QI:359|0|0|0|0|0|7|382|595
scaffold_10_1_siR9	NNU_021143-RA	3	21	2531	1	20	170	190	20	21	0	NNU_021143-RA transcript Name:"Similar to At5g58090 Glucan endo-1,3-beta-glucosidase 6 (Arabidopsis thaliana)" offset:805 AED:1.00 eAED:1.00 QI:805|0|0|0|0|0|2|274|483
scaffold_131_1_siR8	NNU_012291-RA	3	21	2532	1	21	1310	1329	21	20	0	NNU_012291-RA transcript Name:"Similar to At5g58560 Probable phytol kinase 2, chloroplastic (Arabidopsis thaliana)" offset:1707 AED:1.00 eAED:1.00 QI:1707|0|0|0|0|0|5|0|275
scaffold_8_1_siR3	NNU_004120-RA	3	21	2535	1	21	2448	2467	21	20	0	NNU_004120-RA transcript Name:"Similar to At5g14170 SWI/SNF complex component SNF12 homolog (Arabidopsis thaliana)" offset:694 AED:1.00 eAED:1.00 QI:694|0|0|0|0|0|2|194|548
scaffold_10_1_siR1	NNU_002414-RA	3	21	2537	1	21	1083	1102	21	20	14.5	NNU_002414-RA transcript Name:"Protein of unknown function" offset:155 AED:1.00 eAED:1.00 QI:155|0|0|0|0|0|9|726|551
scaffold_10_1_siR3	NNU_019236-RA	3	21	2541	1	20	1878	1898	20	21	0	NNU_019236-RA transcript Name:"Similar to clfB Clumping factor B (Staphylococcus aureus (strain COL))" offset:0 AED:1.00 eAED:1.00 QI:0|0|0|0|0|0|4|270|756
scaffold_107_1_siR7	NNU_015866-RA	3	21	2541	1	21	10	29	21	20	11	NNU_015866-RA transcript Name:"Similar to SEC23 Protein transport protein SEC23 (Ustilago maydis)" offset:0 AED:1.00 eAED:1.00 QI:0|0|0|0|0|0|13|0|846
scaffold_170_1_siR24	NNU_011684-RA	3	21	2541	2	21	1116	1136	20	21	0	NNU_011684-RA transcript Name:"Similar to SEC14 SEC14 cytosolic factor (Yarrowia lipolytica (strain CLIB 122 / E 150))" offset:211 AED:1.00 eAED:1.00 QI:211|0|0|0|0|0|14|458|623
sf_88_1_siR12	NNU_023383-RA	3	21	2545	1	20	1284	1304	20	21	0	NNU_023383-RA transcript Name:"Similar to At1g04910 DUF246 domain-containing protein At1g04910 (Arabidopsis thaliana)" offset:245 AED:1.00 eAED:1.00 QI:245|0|0|0|0|0|10|614|561
scaffold_170_1_siR28	NNU_024352-RA	3	21	2545	1	21	2480	2499	21	20	0	NNU_024352-RA transcript Name:"Similar to TKT2 Probable 1-deoxy-D-xylulose-5-phosphate synthase, chloroplastic (Capsicum annuum)" offset:0 AED:1.00 eAED:1.00 QI:0|0|0|0|0|0|10|130|804
scaffold_65_1_siR12	NNU_013712-RA	3	21	2547	1	21	1879	1898	21	20	0	NNU_013712-RA transcript Name:"Similar to Xylb Xylulose kinase (Mus musculus)" offset:301 AED:1.00 eAED:1.00 QI:301|0|0|0|0|0|9|728|505
scaffold_65_1_siR1	NNU_018797-RA	3	21	2552	1	21	464	483	21	20	13	NNU_018797-RA transcript Name:"Similar to PIN4 Auxin efflux carrier component 4 (Arabidopsis thaliana)" offset:158 AED:1.00 eAED:1.00 QI:158|0|0|0|0|0|7|576|605
scaffold_149_1_siR15	NNU_006026-RA	3	21	255	2	21	177	197	20	21	0	NNU_006026-RA transcript Name:"Protein of unknown function" offset:0 AED:1.00 eAED:1.00 QI:0|-1|0|0|-1|0|1|0|84
scaffold_149_1_siR15	NNU_002943-RA	3	21	255	2	21	36	56	20	21	0	NNU_002943-RA transcript Name:"Similar to caiD Carnitinyl-CoA dehydratase (Salmonella arizonae (strain ATCC BAA-731 / CDC346-86 / RSK2980))" offset:0 AED:1.00 eAED:1.00 QI:0|-1|0|0|-1|0|1|0|84
sf_39_1_siR2	NNU_026302-RA	3	21	2556	1	21	2350	2369	21	20	0	NNU_026302-RA transcript Name:"Similar to At4g27290 G-type lectin S-receptor-like serine/threonine-protein kinase At4g27290 (Arabidopsis thaliana)" offset:0 AED:1.00 eAED:1.00 QI:0|0|0|0|0|0|7|0|851
scaffold_170_1_siR7	NNU_005331-RA	3	21	2577	1	20	1222	1242	20	21	11	NNU_005331-RA transcript Name:"Similar to PFL0250w Uncharacterized protein PFL0250w (Plasmodium falciparum (isolate 3D7))" offset:144 AED:1.00 eAED:1.00 QI:144|0|0|0|0|0|4|0|811
scaffold_107_1_siR3	NNU_025786-RA	3	21	2578	1	21	1452	1471	21	20	13	NNU_025786-RA transcript Name:"Similar to MBP1 26S proteasome non-ATPase regulatory subunit 4 (Arabidopsis thaliana)" offset:351 AED:1.00 eAED:1.00 QI:351|0|0|0|0|0|9|1045|393
scaffold_107_1_siR1	NNU_007385-RA	3	21	258	1	21	155	174	21	20	0	NNU_007385-RA transcript Name:"Similar to HOMT1 Caffeic acid 3-O-methyltransferase 1 (Populus kitakamiensis)" offset:0 AED:1.00 eAED:1.00 QI:0|-1|0|0|-1|0|1|0|85
scaffold_8_2_siR3	NNU_021332-RA	3	21	2583	1	21	2415	2434	21	20	13	NNU_021332-RA transcript Name:"Similar to SS3 Soluble starch synthase 3, chloroplastic/amyloplastic (Solanum tuberosum)" offset:0 AED:1.00 eAED:1.00 QI:0|0|0|0|0|0|8|0|860
scaffold_10_1_siR9	NNU_016849-RA	3	21	2583	1	21	678	697	21	20	11	NNU_016849-RA transcript Name:"Similar to CPK10 Calcium-dependent protein kinase 10 (Arabidopsis thaliana)" offset:243 AED:1.00 eAED:1.00 QI:243|0|0|0|0|0|7|657|560
scaffold_326_2_siR8	NNU_002600-RA	3	21	2586	1	21	2308	2327	21	20	13	NNU_002600-RA transcript Name:"Similar to PRR73 Two-component response regulator-like PRR73 (Oryza sativa subsp. japonica)" offset:78 AED:1.00 eAED:1.00 QI:78|0|0|0|0|0|8|234|757
scaffold_170_1_siR21	NNU_014950-RA	3	21	2590	1	21	1891	1910	21	20	0	NNU_014950-RA transcript Name:"Similar to LARP1B La-related protein 1B (Homo sapiens)" offset:248 AED:1.00 eAED:1.00 QI:248|0|0|0|0|0|6|923|472
sf_88_1_siR6	NNU_010742-RA	3	21	2591	2	21	300	320	20	21	0	NNU_010742-RA transcript Name:"Similar to NPR1 Regulatory protein NPR1 (Arabidopsis thaliana)" offset:482 AED:1.00 eAED:1.00 QI:482|0|0|0|0|0|4|357|583
scaffold_131_1_siR18	NNU_008053-RA	3	21	2592	1	20	1427	1447	20	21	0	NNU_008053-RA transcript Name:"Similar to SPAPB15E9.01c Uncharacterized serine/threonine-rich protein PB15E9.01c (Schizosaccharomyces pombe (strain ATCC 38366 / 972))" offset:1044 AED:1.00 eAED:1.00 QI:1044|0|0|0|0|0|3|0|515
scaffold_106_1_siR10	NNU_001382-RA	3	21	2592	2	21	2385	2405	20	21	0	NNU_001382-RA transcript Name:"Similar to EIF2S3 Eukaryotic translation initiation factor 2 subunit 3 (Homo sapiens)" offset:616 AED:1.00 eAED:1.00 QI:616|0|0|0|0|0|10|581|464
scaffold_107_1_siR3	NNU_005132-RA	3	21	2596	2	21	1677	1697	20	21	0	NNU_005132-RA transcript Name:"Similar to Tbc1d2b TBC1 domain family member 2B (Mus musculus)" offset:826 AED:1.00 eAED:1.00 QI:826|0|0|0|0|0|7|582|395
scaffold_87_1_siR5	NNU_001454-RA	3	21	2598	1	20	1163	1183	20	21	0	NNU_001454-RA transcript Name:"Similar to Luzp1 Leucine zipper protein 1 (Rattus norvegicus)" offset:528 AED:1.00 eAED:1.00 QI:528|0|0|0|0|0|2|612|485
scaffold_326_2_siR13	NNU_018063-RA	3	21	2601	2	21	1508	1528	20	21	0	NNU_018063-RA transcript Name:"Similar to Cbei_0202 Uncharacterized protein Cbei_0202 (Clostridium beijerinckii (strain ATCC 51743 / NCIMB 8052))" offset:68 AED:1.00 eAED:1.00 QI:68|0|0|0|0|0|13|313|739
scaffold_65_1_siR6	NNU_006384-RA	3	21	2605	1	20	1257	1277	20	21	0	NNU_006384-RA transcript Name:"Similar to ATAD3A ATPase family AAA domain-containing protein 3A (Homo sapiens)" offset:227 AED:1.00 eAED:1.00 QI:227|0|0|0|0|0|9|431|648
scaffold_149_1_siR15	NNU_006283-RA	3	21	261	2	21	182	202	20	21	0	NNU_006283-RA transcript Name:"Protein of unknown function" offset:0 AED:1.00 eAED:1.00 QI:0|-1|0|0|-1|0|1|0|86
scaffold_149_1_siR6	NNU_005788-RA	3	21	2614	1	21	832	851	21	20	12	NNU_005788-RA transcript Name:"Similar to BHLH140 Transcription factor bHLH140 (Arabidopsis thaliana)" offset:111 AED:1.00 eAED:1.00 QI:111|0|0|0|0|0|6|229|757
scaffold_8_2_siR10	NNU_025806-RA	3	21	2626	1	21	1043	1062	21	20	0	NNU_025806-RA transcript Name:"Similar to ATK1 Kinesin-1 (Arabidopsis thaliana)" offset:415 AED:1.00 eAED:1.00 QI:415|0|0|0|0|0|16|0|737
scaffold_65_1_siR5	NNU_008392-RA	3	21	2626	2	21	2130	2150	20	21	11	NNU_008392-RA transcript Name:"Similar to CNGC2 Cyclic nucleotide-gated ion channel 2 (Arabidopsis thaliana)" offset:178 AED:1.00 eAED:1.00 QI:178|0|0|0|0|0|8|318|709
scaffold_90_1_siR7	NNU_003205-RA	3	21	2642	2	21	1802	1822	20	21	12	NNU_003205-RA transcript Name:"Similar to pcnB Probable poly(A) polymerase (Haemophilus influenzae (strain ATCC 51907 / DSM 11121 / KW20 / Rd))" offset:378 AED:1.00 eAED:1.00 QI:378|0|0|0|0|0|14|383|626
scaffold_65_1_siR8	NNU_008426-RA	3	21	2649	1	21	1005	1024	21	20	0	NNU_008426-RA transcript Name:"Similar to At1g69420 Probable S-acyltransferase At1g69420 (Arabidopsis thaliana)" offset:1290 AED:1.00 eAED:1.00 QI:1290|0|0|0|0|0|8|0|452
scaffold_326_2_siR2	NNU_002562-RA	3	21	2651	2	21	94	114	20	21	0	NNU_002562-RA transcript Name:"Similar to PRPF38B Pre-mRNA-splicing factor 38B (Homo sapiens)" offset:404 AED:1.00 eAED:1.00 QI:404|0|0|0|0|0|2|144|700
scaffold_326_2_siR13	NNU_006309-RA	3	21	2670	2	21	1132	1152	20	21	11.5	NNU_006309-RA transcript Name:"Similar to CKX5 Cytokinin dehydrogenase 5 (Oryza sativa subsp. japonica)" offset:499 AED:1.00 eAED:1.00 QI:499|0|0|0|0|0|5|539|543
scaffold_10_1_siR3	NNU_008722-RA	3	21	267	1	20	134	154	20	21	0	NNU_008722-RA transcript Name:"Similar to RABD2A Ras-related protein RABD2a (Arabidopsis thaliana)" offset:0 AED:1.00 eAED:1.00 QI:0|0|0|0|0|0|4|0|88
scaffold_8_2_siR14	NNU_008178-RA	3	21	2675	1	21	73	92	21	20	0	NNU_008178-RA transcript Name:"Protein of unknown function" offset:44 AED:1.00 eAED:1.00 QI:44|0|0|0|0|0|5|0|876
scaffold_149_1_siR3	NNU_003341-RA	3	21	2682	1	20	1842	1862	20	21	0	NNU_003341-RA transcript Name:"Similar to aq_1354 Probable rRNA maturation factor (Aquifex aeolicus)" offset:322 AED:1.00 eAED:1.00 QI:322|0|0|0|0|0|12|515|614
scaffold_326_1_siR17	NNU_012431-RA	3	21	2683	1	21	2233	2252	21	20	0	NNU_012431-RA transcript Name:"Similar to wdr26 WD repeat-containing protein 26 (Danio rerio)" offset:1036 AED:1.00 eAED:1.00 QI:1036|0|0|0|0|0|5|0|548
scaffold_170_1_siR22	NNU_001538-RA	3	21	2689	1	20	1745	1765	20	21	14.5	NNU_001538-RA transcript Name:"Similar to Kifc3 Kinesin-like protein KIFC3 (Mus musculus)" offset:85 AED:1.00 eAED:1.00 QI:85|0|0|0|0|0|11|447|718
scaffold_10_1_siR3	NNU_023225-RA	3	21	2689	2	21	1471	1491	20	21	0	NNU_023225-RA transcript Name:"Similar to At1g50920 Nucleolar GTP-binding protein 1 (Arabidopsis thaliana)" offset:261 AED:1.00 eAED:1.00 QI:261|0|0|0|0|0|3|394|677
scaffold_10_1_siR2	NNU_001624-RA	3	21	2692	1	21	2645	2664	21	20	12.5	NNU_001624-RA transcript Name:"Similar to At3g06270 Probable protein phosphatase 2C 35 (Arabidopsis thaliana)" offset:1056 AED:1.00 eAED:1.00 QI:1056|0|0|0|0|0|2|556|359
scaffold_65_1_siR3	NNU_011769-RA	3	21	2693	2	21	2164	2184	20	21	13.5	NNU_011769-RA transcript Name:"Similar to PGIC Glucose-6-phosphate isomerase, cytosolic (Spinacia oleracea)" offset:423 AED:1.00 eAED:1.00 QI:423|0|0|0|0|0|22|563|568
scaffold_326_2_siR2	NNU_018721-RA	3	21	2694	1	20	2514	2534	20	21	0	NNU_018721-RA transcript Name:"Similar to PUB13 U-box domain-containing protein 13 (Arabidopsis thaliana)" offset:337 AED:1.00 eAED:1.00 QI:337|0|0|0|0|0|4|422|644
scaffold_90_1_siR1	NNU_017555-RA	3	21	2696	1	21	1176	1195	21	20	0	NNU_017555-RA transcript Name:"Similar to At5g10290 Probable LRR receptor-like serine/threonine-protein kinase At5g10290 (Arabidopsis thaliana)" offset:1572 AED:1.00 eAED:1.00 QI:1572|0|0|0|0|0|5|383|246
scaffold_65_1_siR8	NNU_021544-RA	3	21	2698	1	21	1049	1068	21	20	0	NNU_021544-RA transcript Name:"Similar to Embryonic protein DC-8 (Daucus carota)" offset:0 AED:1.00 eAED:1.00 QI:0|0|0|0|0|0|2|106|863
scaffold_326_3_siR4	NNU_014485-RA	3	21	2708	1	21	203	222	21	20	11.5	NNU_014485-RA transcript Name:"Similar to PRL Protein PROLIFERA (Arabidopsis thaliana)" offset:165 AED:1.00 eAED:1.00 QI:165|0|0|0|0|0|15|413|709
scaffold_10_1_siR2	NNU_020785-RA	3	21	2713	1	20	217	237	20	21	0	NNU_020785-RA transcript Name:"Similar to CYCD6-1 Putative cyclin-D6-1 (Arabidopsis thaliana)" offset:279 AED:1.00 eAED:1.00 QI:279|0|0|0|0|0|6|1474|319
scaffold_8_1_siR5	NNU_020795-RA	3	21	2715	1	21	988	1007	21	20	0	NNU_020795-RA transcript Name:"Similar to abkC Probable serine/threonine-protein kinase abkC (Dictyostelium discoideum)" offset:467 AED:1.00 eAED:1.00 QI:467|0|0|0|0|0|5|355|630
sf_39_1_siR12	NNU_011278-RA	3	21	2716	1	21	1010	1029	21	20	0	NNU_011278-RA transcript Name:"Similar to TRP4 Telomere repeat-binding protein 4 (Arabidopsis thaliana)" offset:280 AED:1.00 eAED:1.00 QI:280|0|0|0|0|0|10|543|630
scaffold_8_2_siR9	NNU_015149-RA	3	21	2728	2	21	1156	1176	20	21	0	NNU_015149-RA transcript Name:"Similar to B120 G-type lectin S-receptor-like serine/threonine-protein kinase B120 (Arabidopsis thaliana)" offset:29 AED:1.00 eAED:1.00 QI:29|0|0|0|0|0|7|143|851
scaffold_106_1_siR9	NNU_009401-RA	3	21	2732	1	20	2564	2584	20	21	0	NNU_009401-RA transcript Name:"Similar to IMH1 Golgin IMH1 (Saccharomyces cerevisiae (strain ATCC 204508 / S288c))" offset:342 AED:1.00 eAED:1.00 QI:342|0|0|0|0|0|5|95|764
scaffold_65_1_siR5	NNU_008451-RA	3	21	2736	2	21	2404	2424	20	21	0	NNU_008451-RA transcript Name:"Similar to PHO1;H3 Phosphate transporter PHO1 homolog 3 (Arabidopsis thaliana)" offset:80 AED:1.00 eAED:1.00 QI:80|0|0|0|0|0|13|328|775
scaffold_170_1_siR34	NNU_013066-RA	3	21	2738	1	21	1654	1673	21	20	14.5	NNU_013066-RA transcript Name:"Similar to TM9SF4 Transmembrane 9 superfamily member 4 (Homo sapiens)" offset:308 AED:1.00 eAED:1.00 QI:308|0|0|0|0|0|7|510|639
sf_39_1_siR2	NNU_013246-RA	3	21	2744	1	21	1523	1542	21	20	11.5	NNU_013246-RA transcript Name:"Similar to P4ha1 Prolyl 4-hydroxylase subunit alpha-1 (Rattus norvegicus)" offset:166 AED:1.00 eAED:1.00 QI:166|0|0|0|0|0|20|10|855
scaffold_65_1_siR11	NNU_001862-RA	3	21	2754	1	20	1116	1136	20	21	0	NNU_001862-RA transcript Name:"Similar to LDL1 Lysine-specific histone demethylase 1 homolog 1 (Arabidopsis thaliana)" offset:0 AED:1.00 eAED:1.00 QI:0|-1|0|0|-1|0|1|0|917
scaffold_170_1_siR11	NNU_006762-RA	3	21	2757	1	21	1894	1913	21	20	11.5	NNU_006762-RA transcript Name:"Similar to KEA1 K(+) efflux antiporter 1, chloroplastic (Arabidopsis thaliana)" offset:1581 AED:1.00 eAED:1.00 QI:1581|0|0|0|0|0|6|0|392
scaffold_65_1_siR11	NNU_023855-RA	3	21	2757	2	21	2517	2537	20	21	12	NNU_023855-RA transcript Name:"Similar to RPP8L4 Probable disease resistance RPP8-like protein 4 (Arabidopsis thaliana)" offset:0 AED:1.00 eAED:1.00 QI:0|-1|0|0|-1|0|1|0|918
scaffold_106_1_siR10	NNU_008314-RA	3	21	2758	2	21	171	191	20	21	14	NNU_008314-RA transcript Name:"Similar to ssb1 Replication factor A protein 1 (Schizosaccharomyces pombe (strain ATCC 38366 / 972))" offset:277 AED:1.00 eAED:1.00 QI:277|0|0|0|0|0|12|588|630
scaffold_149_1_siR6	NNU_021426-RA	3	21	2759	1	21	1607	1626	21	20	0	NNU_021426-RA transcript Name:"Similar to BRXL2 Protein Brevis radix-like 2 (Arabidopsis thaliana)" offset:691 AED:1.00 eAED:1.00 QI:691|0|0|0|0|0|7|955|370
scaffold_10_1_siR3	NNU_007428-RA	3	21	2759	1	21	2011	2030	21	20	0	NNU_007428-RA transcript Name:"Similar to FPV151 Probable deoxycytidine kinase FPV151 (Fowlpox virus (strain NVSL))" offset:379 AED:1.00 eAED:1.00 QI:379|0|0|0|0|0|5|571|602
scaffold_131_1_siR12	NNU_015761-RA	3	21	2762	1	21	2698	2717	21	20	0	NNU_015761-RA transcript Name:"Similar to GPDL1 Probable glycerophosphoryl diester phosphodiesterase 1 (Arabidopsis thaliana)" offset:0 AED:1.00 eAED:1.00 QI:0|0|0|0|0|0|8|593|722
scaffold_131_1_siR1	NNU_007435-RA	3	21	2766	1	20	1755	1775	20	21	13	NNU_007435-RA transcript Name:"Similar to MUC1 Flocculation protein FLO11 (Saccharomyces cerevisiae (strain ATCC 204508 / S288c))" offset:653 AED:1.00 eAED:1.00 QI:653|0|0|0|0|0|5|403|569
scaffold_65_1_siR1	NNU_008230-RA	3	21	2777	1	21	2732	2751	21	20	12	NNU_008230-RA transcript Name:"Similar to HSP83A Heat shock protein 83 (Ipomoea nil)" offset:225 AED:1.00 eAED:1.00 QI:225|0|0|0|0|0|18|251|766
scaffold_8_2_siR10	NNU_007610-RA	3	21	2781	1	21	1280	1299	21	20	0	NNU_007610-RA transcript Name:"Similar to ETR2 Ethylene receptor 2 (Arabidopsis thaliana)" offset:370 AED:1.00 eAED:1.00 QI:370|0|0|0|0|0|2|212|732
scaffold_170_1_siR9	NNU_022784-RA	3	21	2804	2	21	1256	1276	20	21	0	NNU_022784-RA transcript Name:"Similar to NHLRC2 NHL repeat-containing protein 2 (Bos taurus)" offset:678 AED:1.00 eAED:1.00 QI:678|0|0|0|0|0|7|629|498
scaffold_170_1_siR34	NNU_018177-RA	3	21	2820	1	21	927	946	21	20	13	NNU_018177-RA transcript Name:"Similar to N4BP2 NEDD4-binding protein 2 (Homo sapiens)" offset:503 AED:1.00 eAED:1.00 QI:503|0|0|0|0|0|6|580|578
scaffold_326_1_siR17	NNU_004395-RA	3	21	2823	1	21	1714	1733	21	20	15	NNU_004395-RA transcript Name:"Similar to KLC3 Kinesin light chain 3 (Bos taurus)" offset:316 AED:1.00 eAED:1.00 QI:316|0|0|0|0|0|3|284|740
scaffold_10_1_siR3	NNU_023194-RA	3	21	2825	1	21	1465	1484	21	20	13	NNU_023194-RA transcript Name:"Similar to MLO14 MLO-like protein 14 (Arabidopsis thaliana)" offset:1300 AED:1.00 eAED:1.00 QI:1300|0|0|0|0|0|11|292|410
scaffold_107_1_siR4	NNU_009926-RA	3	21	2829	1	20	2802	2822	20	21	11	NNU_009926-RA transcript Name:"Similar to PCMP-H81 Pentatricopeptide repeat-containing protein At3g57430, chloroplastic (Arabidopsis thaliana)" offset:0 AED:1.00 eAED:1.00 QI:0|0|0|0|0|0|3|0|942
scaffold_149_1_siR6	NNU_008377-RA	3	21	2838	2	21	863	883	20	21	0	NNU_008377-RA transcript Name:"Similar to GAUT14 Probable galacturonosyltransferase 14 (Arabidopsis thaliana)" offset:459 AED:1.00 eAED:1.00 QI:459|0|0|0|0|0|6|942|478
scaffold_8_2_siR11	NNU_004976-RA	3	21	2844	1	21	169	188	21	20	0	NNU_004976-RA transcript Name:"Similar to PCMP-H63 Pentatricopeptide repeat-containing protein At4g32450, mitochondrial (Arabidopsis thaliana)" offset:0 AED:1.00 eAED:1.00 QI:0|0|0|0|0|0|5|0|947
scaffold_170_1_siR18	NNU_021028-RA	3	21	2851	1	21	2591	2610	21	20	15	NNU_021028-RA transcript Name:"Similar to PDK2 3-phosphoinositide-dependent protein kinase 2 (Arabidopsis thaliana)" offset:801 AED:1.00 eAED:1.00 QI:801|0|0|0|0|0|11|568|493
scaffold_326_2_siR8	NNU_013537-RA	3	21	2857	2	21	1205	1225	20	21	11.5	NNU_013537-RA transcript Name:"Similar to pyk Pyruvate kinase (Clostridium acetobutylicum)" offset:305 AED:1.00 eAED:1.00 QI:305|0|0|0|0|0|5|275|758
scaffold_170_1_siR19	NNU_011899-RA	3	21	2859	2	21	1189	1209	20	21	0	NNU_011899-RA transcript Name:"Similar to IQD32 Protein IQ-DOMAIN 32 (Arabidopsis thaliana)" offset:80 AED:1.00 eAED:1.00 QI:80|0|0|0|0|0|5|520|752
scaffold_106_1_siR4	NNU_012588-RA	3	21	2862	1	21	2344	2363	21	20	12	NNU_012588-RA transcript Name:"Protein of unknown function" offset:0 AED:1.00 eAED:1.00 QI:0|0|0|0|0|0|5|0|954
scaffold_170_1_siR22	NNU_013272-RA	3	21	2870	1	21	897	916	21	20	11.5	NNU_013272-RA transcript Name:"Similar to PREP Prolyl endopeptidase (Homo sapiens)" offset:338 AED:1.00 eAED:1.00 QI:338|0|0|0|0|0|12|297|744
scaffold_87_1_siR3	NNU_005970-RA	3	21	2874	1	21	1662	1681	21	20	0	NNU_005970-RA transcript Name:"Similar to DDX11L8 Putative ATP-dependent RNA helicase DDX11-like protein 8 (Homo sapiens)" offset:132 AED:1.00 eAED:1.00 QI:132|0|0|0|0|0|9|0|913
scaffold_170_1_siR19	NNU_007521-RA	3	21	2877	1	20	2186	2206	20	21	0	NNU_007521-RA transcript Name:"Similar to PCMP-H21 Pentatricopeptide repeat-containing protein At1g20230 (Arabidopsis thaliana)" offset:0 AED:1.00 eAED:1.00 QI:0|-1|0|0|-1|0|1|0|958
scaffold_326_2_siR8	NNU_006054-RA	3	21	2877	1	21	1432	1451	21	20	0	NNU_006054-RA transcript Name:"Similar to LUG Transcriptional corepressor LEUNIG (Arabidopsis thaliana)" offset:342 AED:1.00 eAED:1.00 QI:342|0|0|0|0|0|17|426|702
scaffold_8_2_siR11	NNU_026350-RA	3	21	2879	1	21	1789	1808	21	20	0	NNU_026350-RA transcript Name:"Similar to PPC6-1 Probable protein phosphatase 2C 33 (Arabidopsis thaliana)" offset:1308 AED:1.00 eAED:1.00 QI:1308|0|0|0|0|0|5|314|418
scaffold_107_1_siR10	NNU_003820-RA	3	21	2902	1	20	2034	2054	20	21	0	NNU_003820-RA transcript Name:"Similar to Pyrophosphate-energized vacuolar membrane proton pump (Vigna radiata var. radiata)" offset:0 AED:1.00 eAED:1.00 QI:0|0|0|0|0|0|8|604|765
scaffold_106_1_siR3	NNU_015183-RA	3	21	2915	2	21	2220	2240	20	21	11	NNU_015183-RA transcript Name:"Similar to At5g10080 Aspartic proteinase-like protein 1 (Arabidopsis thaliana)" offset:926 AED:1.00 eAED:1.00 QI:926|0|0|0|0|0|10|414|524
scaffold_65_1_siR11	NNU_008229-RA	3	21	2916	1	21	2095	2114	21	20	0	NNU_008229-RA transcript Name:"Similar to topA DNA topoisomerase 1 (Rickettsia bellii (strain RML369-C))" offset:339 AED:1.00 eAED:1.00 QI:339|0|0|0|0|0|10|0|858
scaffold_87_1_siR7	NNU_020516-RA	3	21	2916	1	21	96	115	21	20	11.5	NNU_020516-RA transcript Name:"Similar to rev1 DNA repair protein rev1 (Schizosaccharomyces pombe (strain ATCC 38366 / 972))" offset:0 AED:1.00 eAED:1.00 QI:0|0|0|0|0|0|20|0|971
scaffold_326_2_siR2	NNU_000234-RA	3	21	2924	2	21	1433	1453	20	21	0	NNU_000234-RA transcript Name:"Similar to CIRH1A Cirhin (Homo sapiens)" offset:266 AED:1.00 eAED:1.00 QI:266|0|0|0|0|0|11|207|816
scaffold_326_2_siR2	NNU_020579-RA	3	21	2929	1	21	2448	2467	21	20	0	NNU_020579-RA transcript Name:"Similar to PCBP2 Poly(rC)-binding protein 2 (Homo sapiens)" offset:238 AED:1.00 eAED:1.00 QI:238|0|0|0|0|0|8|630|686
scaffold_87_1_siR7	NNU_007924-RA	3	21	2941	2	21	2074	2094	20	21	0	NNU_007924-RA transcript Name:"Similar to BHLH130 Transcription factor bHLH130 (Arabidopsis thaliana)" offset:866 AED:1.00 eAED:1.00 QI:866|0|0|0|0|0|6|671|467
sf_39_1_siR10	NNU_009962-RA	3	21	2946	1	20	1674	1694	20	21	0	NNU_009962-RA transcript Name:"Similar to neur Protein neuralized (Drosophila virilis)" offset:0 AED:1.00 eAED:1.00 QI:0|0|0|0|0|0|7|300|881
sf_39_1_siR16	NNU_003094-RA	3	21	2948	1	21	1941	1960	21	20	0	NNU_003094-RA transcript Name:"Similar to TM_0006 L-Ala-D/L-Glu epimerase (Thermotoga maritima)" offset:2366 AED:1.00 eAED:1.00 QI:2366|0|0|0|0|0|6|0|194
scaffold_149_1_siR8	NNU_012530-RA	3	21	2948	1	21	21	40	21	20	12	NNU_012530-RA transcript Name:"Protein of unknown function" offset:368 AED:1.00 eAED:1.00 QI:368|0|0|0|0|0|10|0|859
scaffold_170_1_siR19	NNU_022975-RA	3	21	2950	1	21	2754	2773	21	20	0	NNU_022975-RA transcript Name:"Similar to rad50 DNA double-strand break repair rad50 ATPase (Methanopyrus kandleri (strain AV19 / DSM 6324 / JCM 9639 / NBRC 100938))" offset:328 AED:1.00 eAED:1.00 QI:328|0|0|0|0|0|5|1791|276
scaffold_326_1_siR17	NNU_005885-RA	3	21	2955	1	21	1570	1589	21	20	13	NNU_005885-RA transcript Name:"Similar to RuBisCO large subunit-binding protein subunit beta, chloroplastic (Pisum sativum)" offset:386 AED:1.00 eAED:1.00 QI:386|0|0|0|0|0|15|712|618
scaffold_65_1_siR13	NNU_013198-RA	3	21	2960	1	21	394	413	21	20	0	NNU_013198-RA transcript Name:"Similar to hacA Transcriptional activator hacA (Emericella nidulans)" offset:986 AED:1.00 eAED:1.00 QI:986|0|0|0|0|0|3|1107|288
scaffold_107_1_siR11	NNU_013198-RA	3	21	2960	2	21	1399	1419	20	21	0	NNU_013198-RA transcript Name:"Similar to hacA Transcriptional activator hacA (Emericella nidulans)" offset:986 AED:1.00 eAED:1.00 QI:986|0|0|0|0|0|3|1107|288
scaffold_106_1_siR9	NNU_011645-RA	3	21	2964	1	21	2696	2715	21	20	15	NNU_011645-RA transcript Name:"Similar to ABF2 ABSCISIC ACID-INSENSITIVE 5-like protein 5 (Arabidopsis thaliana)" offset:582 AED:1.00 eAED:1.00 QI:582|0|0|0|0|0|3|1143|412
scaffold_8_2_siR11	NNU_022441-RA	3	21	2968	1	20	1255	1275	20	21	0	NNU_022441-RA transcript Name:"Similar to cwc22 Pre-mRNA-splicing factor CWC22 homolog (Danio rerio)" offset:366 AED:1.00 eAED:1.00 QI:366|0|0|0|0|0|6|313|762
scaffold_131_1_siR5	NNU_015611-RA	3	21	2971	1	21	2120	2139	21	20	0	NNU_015611-RA transcript Name:"Similar to At5g47070 Probable receptor-like protein kinase At5g47070 (Arabidopsis thaliana)" offset:1054 AED:1.00 eAED:1.00 QI:1054|0|0|0|0|0|4|636|426
scaffold_131_1_siR3	NNU_025363-RA	3	21	2974	1	21	350	369	21	20	0	NNU_025363-RA transcript Name:"Similar to CCA1 Protein CCA1 (Arabidopsis thaliana)" offset:1014 AED:1.00 eAED:1.00 QI:1014|0|0|0|0|0|6|427|510
scaffold_170_1_siR16	NNU_011620-RA	3	21	2976	1	21	139	158	21	20	13	NNU_011620-RA transcript Name:"Similar to ARA12 Subtilisin-like protease (Arabidopsis thaliana)" offset:0 AED:1.00 eAED:1.00 QI:0|0|0|0|0|0|3|0|991
scaffold_170_1_siR30	NNU_000879-RA	3	21	2980	1	21	2451	2470	21	20	0	NNU_000879-RA transcript Name:"Similar to At1g04910 DUF246 domain-containing protein At1g04910 (Arabidopsis thaliana)" offset:564 AED:1.00 eAED:1.00 QI:564|0|0|0|0|0|8|931|494
scaffold_170_1_siR6	NNU_003799-RA	3	21	2986	1	21	2195	2214	21	20	13	NNU_003799-RA transcript Name:"Similar to At5g33280 Putative chloride channel-like protein CLC-g (Arabidopsis thaliana)" offset:353 AED:1.00 eAED:1.00 QI:353|0|0|0|0|0|7|266|788
scaffold_170_1_siR10	NNU_021899-RA	3	21	2990	1	21	2740	2759	21	20	0	NNU_021899-RA transcript Name:"Similar to Tbl3 Transducin beta-like protein 3 (Rattus norvegicus)" offset:0 AED:1.00 eAED:1.00 QI:0|0|0|0|0|0|14|374|871
scaffold_10_1_siR12	NNU_017068-RA	3	21	2992	1	21	890	909	21	20	0	NNU_017068-RA transcript Name:"Similar to G2/mitotic-specific cyclin S13-7 (Fragment) (Glycine max)" offset:1532 AED:1.00 eAED:1.00 QI:1532|0|0|0|0|0|8|725|244
scaffold_65_1_siR1	NNU_012005-RA	3	21	2993	1	21	2107	2126	21	20	0	NNU_012005-RA transcript Name:"Similar to KRP4 Cyclin-dependent kinase inhibitor 4 (Arabidopsis thaliana)" offset:479 AED:1.00 eAED:1.00 QI:479|0|0|0|0|0|3|1746|255
scaffold_170_1_siR23	NNU_015871-RA	3	21	3000	2	21	1954	1974	20	21	0	NNU_015871-RA transcript Name:"Similar to At5g57670 Probable receptor-like serine/threonine-protein kinase At5g57670 (Arabidopsis thaliana)" offset:204 AED:1.00 eAED:1.00 QI:204|0|0|0|0|0|10|468|775
scaffold_149_1_siR10	NNU_021814-RA	3	21	3002	1	21	2810	2829	21	20	12	NNU_021814-RA transcript Name:"Similar to At1g66830 Probable inactive leucine-rich repeat receptor-like protein kinase At1g66830 (Arabidopsis thaliana)" offset:340 AED:1.00 eAED:1.00 QI:340|0|0|0|0|0|2|526|711
scaffold_170_1_siR18	NNU_021814-RA	3	21	3002	2	21	2583	2603	20	21	0	NNU_021814-RA transcript Name:"Similar to At1g66830 Probable inactive leucine-rich repeat receptor-like protein kinase At1g66830 (Arabidopsis thaliana)" offset:340 AED:1.00 eAED:1.00 QI:340|0|0|0|0|0|2|526|711
scaffold_106_1_siR9	NNU_019388-RA	3	21	3006	1	21	741	760	21	20	0	NNU_019388-RA transcript Name:"Similar to RTNLB21 Reticulon-like protein B21 (Arabidopsis thaliana)" offset:548 AED:1.00 eAED:1.00 QI:548|0|0|0|0|0|9|382|691
scaffold_326_2_siR13	NNU_022607-RA	3	21	3011	1	20	2088	2108	20	21	12	NNU_022607-RA transcript Name:"Similar to DDB_G0273453 Uncharacterized protein DDB_G0273453/DDB_G0273565 (Dictyostelium discoideum)" offset:948 AED:1.00 eAED:1.00 QI:948|0|0|0|0|0|8|209|617
scaffold_10_1_siR5	NNU_014714-RA	3	21	3015	2	21	1439	1459	20	21	0	NNU_014714-RA transcript Name:"Similar to At3g47570 Probable LRR receptor-like serine/threonine-protein kinase At3g47570 (Arabidopsis thaliana)" offset:0 AED:1.00 eAED:1.00 QI:0|0|0|0|0|0|4|0|1004
sf_39_1_siR15	NNU_011596-RA	3	21	3016	1	20	83	103	20	21	11	NNU_011596-RA transcript Name:"Similar to PAB2 Polyadenylate-binding protein 2 (Arabidopsis thaliana)" offset:978 AED:1.00 eAED:1.00 QI:978|0|0|0|0|0|9|76|653
scaffold_326_3_siR1	NNU_015051-RA	3	21	3024	2	21	2273	2293	20	21	0	NNU_015051-RA transcript Name:"Similar to XYLT1 Xylosyltransferase 1 (Pan troglodytes)" offset:848 AED:1.00 eAED:1.00 QI:848|0|0|0|0|0|5|835|446
scaffold_107_1_siR9	NNU_026011-RA	3	21	303	2	21	214	234	20	21	0	NNU_026011-RA transcript Name:"Similar to At1g53330 Putative pentatricopeptide repeat-containing protein At1g53330 (Arabidopsis thaliana)" offset:0 AED:1.00 eAED:1.00 QI:0|0|0|0|0|0|3|0|100
scaffold_106_1_siR8	NNU_022876-RA	3	21	3034	1	20	954	974	20	21	0	NNU_022876-RA transcript Name:"Similar to At1g14390 Probable LRR receptor-like serine/threonine-protein kinase At1g14390 (Arabidopsis thaliana)" offset:658 AED:1.00 eAED:1.00 QI:658|0|0|0|0|0|7|0|791
scaffold_106_1_siR3	NNU_010442-RA	3	21	3034	2	21	2600	2620	20	21	11	NNU_010442-RA transcript Name:"Similar to Transcription factor HBP-1a (Triticum aestivum)" offset:0 AED:1.00 eAED:1.00 QI:0|0|0|0|0|0|12|1732|433
scaffold_10_1_siR3	NNU_008732-RA	3	21	3045	1	20	2335	2355	20	21	0	NNU_008732-RA transcript Name:"Similar to FIP1L1 Pre-mRNA 3'-end-processing factor FIP1 (Homo sapiens)" offset:415 AED:1.00 eAED:1.00 QI:415|0|0|0|0|0|4|314|771
scaffold_326_1_siR4	NNU_019425-RA	3	21	3046	1	21	739	758	21	20	0	NNU_019425-RA transcript Name:"Similar to ROC2 Homeobox-leucine zipper protein ROC2 (Oryza sativa subsp. japonica)" offset:747 AED:1.00 eAED:1.00 QI:747|0|0|0|0|0|12|22|758
scaffold_170_1_siR14	NNU_000060-RA	3	21	306	1	20	31	51	20	21	0	NNU_000060-RA transcript Name:"Similar to CYP82A1 Cytochrome P450 82A1 (Fragment) (Pisum sativum)" offset:0 AED:1.00 eAED:1.00 QI:0|0|0|0|0|0|2|0|101
scaffold_170_1_siR20	NNU_024633-RA	3	21	3075	1	20	1654	1674	20	21	0	NNU_024633-RA transcript Name:"Similar to MAP65-3 65-kDa microtubule-associated protein 3 (Arabidopsis thaliana)" offset:304 AED:1.00 eAED:1.00 QI:304|0|0|0|0|0|13|455|771
scaffold_170_1_siR30	NNU_018930-RA	3	21	3079	1	21	1543	1562	21	20	0	NNU_018930-RA transcript Name:"Similar to Zc3hc1 Nuclear-interacting partner of ALK (Mus musculus)" offset:175 AED:1.00 eAED:1.00 QI:175|0|0|0|0|0|7|0|967
scaffold_149_1_siR15	NNU_019852-RA	3	21	3081	1	21	2360	2379	21	20	0	NNU_019852-RA transcript Name:"Similar to Os03g0328900 Zinc finger CCCH domain-containing protein 22 (Oryza sativa subsp. japonica)" offset:0 AED:1.00 eAED:1.00 QI:0|0|0|0|0|0|8|747|777
scaffold_65_1_siR14	NNU_022575-RA	3	21	3084	2	21	1046	1066	20	21	0	NNU_022575-RA transcript Name:"Similar to PCMP-H61 Pentatricopeptide repeat-containing protein At5g66520 (Arabidopsis thaliana)" offset:0 AED:1.00 eAED:1.00 QI:0|0|0|0|0|0|7|369|904
sf_39_1_siR1	NNU_025449-RA	3	21	309	2	21	63	83	20	21	0	NNU_025449-RA transcript Name:"Similar to Auxin-induced protein 10A5 (Glycine max)" offset:0 AED:1.00 eAED:1.00 QI:0|-1|0|0|-1|0|1|0|102
scaffold_170_1_siR28	NNU_015410-RA	3	21	3098	1	21	2002	2021	21	20	0	NNU_015410-RA transcript Name:"Similar to pms1 DNA mismatch repair protein pms1 (Schizosaccharomyces pombe (strain ATCC 38366 / 972))" offset:380 AED:1.00 eAED:1.00 QI:380|0|0|0|0|0|10|0|905
scaffold_170_1_siR31	NNU_003499-RA	3	21	3102	1	20	1496	1516	20	21	0	NNU_003499-RA transcript Name:"Similar to MBTPS1 Membrane-bound transcription factor site-1 protease (Homo sapiens)" offset:0 AED:1.00 eAED:1.00 QI:0|0|0|0|0|0|11|0|1034
scaffold_149_1_siR6	NNU_010677-RA	3	21	3117	1	21	1393	1412	21	20	0	NNU_010677-RA transcript Name:"Similar to BRXL2 Protein Brevis radix-like 2 (Arabidopsis thaliana)" offset:477 AED:1.00 eAED:1.00 QI:477|0|0|0|0|0|7|1527|370
scaffold_10_1_siR3	NNU_000694-RA	3	21	312	2	21	214	234	20	21	0	NNU_000694-RA transcript Name:"Similar to OsI_028288 Probable histone H2A.3 (Oryza sativa subsp. indica)" offset:0 AED:1.00 eAED:1.00 QI:0|-1|0|0|-1|0|1|0|103
sf_39_1_siR2	NNU_015153-RA	3	21	3127	2	21	512	532	20	21	0	NNU_015153-RA transcript Name:"Similar to B120 G-type lectin S-receptor-like serine/threonine-protein kinase B120 (Arabidopsis thaliana)" offset:218 AED:1.00 eAED:1.00 QI:218|0|0|0|0|0|7|392|838
scaffold_8_2_siR1	NNU_000277-RA	3	21	3151	1	20	1709	1729	20	21	0	NNU_000277-RA transcript Name:"Similar to OBE3 Protein OBERON 3 (Arabidopsis thaliana)" offset:303 AED:1.00 eAED:1.00 QI:303|0|0|0|0|0|2|391|818
scaffold_8_2_siR7	NNU_020026-RA	3	21	3156	1	21	2245	2264	21	20	0	NNU_020026-RA transcript Name:"Similar to GLU1 Ferredoxin-dependent glutamate synthase 1, chloroplastic (Arabidopsis thaliana)" offset:0 AED:1.00 eAED:1.00 QI:0|0|0|0|0|0|24|0|1051
scaffold_170_1_siR19	NNU_004337-RA	3	21	3168	1	21	2803	2822	21	20	0	NNU_004337-RA transcript Name:"Similar to MORC4 MORC family CW-type zinc finger protein 4 (Homo sapiens)" offset:594 AED:1.00 eAED:1.00 QI:594|0|0|0|0|0|19|354|739
scaffold_87_1_siR6	NNU_003555-RA	3	21	3191	1	20	3144	3164	20	21	0	NNU_003555-RA transcript Name:"Protein of unknown function" offset:387 AED:1.00 eAED:1.00 QI:387|0|0|0|0|0|9|719|694
scaffold_131_1_siR18	NNU_026022-RA	3	21	3204	1	21	518	537	21	20	0	NNU_026022-RA transcript Name:"Similar to RPPL1 Putative disease resistance RPP13-like protein 1 (Arabidopsis thaliana)" offset:0 AED:1.00 eAED:1.00 QI:0|-1|0|0|-1|0|1|0|1067
scaffold_107_1_siR1	NNU_022867-RA	3	21	3205	1	21	635	654	21	20	0	NNU_022867-RA transcript Name:"Similar to CIMS 5-methyltetrahydropteroyltriglutamate--homocysteine methyltransferase (Arabidopsis thaliana)" offset:560 AED:1.00 eAED:1.00 QI:560|0|0|0|0|0|14|227|805
sf_39_1_siR2	NNU_006769-RA	3	21	3216	1	20	734	754	20	21	0	NNU_006769-RA transcript Name:"Protein of unknown function" offset:0 AED:1.00 eAED:1.00 QI:0|0|0|0|0|0|14|0|1072
scaffold_149_1_siR11	NNU_015586-RA	3	21	3229	1	21	2972	2991	21	20	0	NNU_015586-RA transcript Name:"Similar to GDH2 Glutamate dehydrogenase 2 (Arabidopsis thaliana)" offset:378 AED:1.00 eAED:1.00 QI:378|0|0|0|0|0|12|943|635
scaffold_65_1_siR6	NNU_016617-RA	3	21	3235	1	21	2337	2356	21	20	0	NNU_016617-RA transcript Name:"Similar to ARA12 Subtilisin-like protease (Arabidopsis thaliana)" offset:426 AED:1.00 eAED:1.00 QI:426|0|0|0|0|0|11|475|777
scaffold_65_1_siR10	NNU_019279-RA	3	21	3246	2	21	2311	2331	20	21	0	NNU_019279-RA transcript Name:"Similar to KEA3 K(+) efflux antiporter 3, chloroplastic (Arabidopsis thaliana)" offset:380 AED:1.00 eAED:1.00 QI:380|0|0|0|0|0|17|406|819
scaffold_326_1_siR12	NNU_002230-RA	3	21	3247	2	21	235	255	20	21	11	NNU_002230-RA transcript Name:"Similar to TTC7B Tetratricopeptide repeat protein 7B (Homo sapiens)" offset:501 AED:1.00 eAED:1.00 QI:501|0|0|0|0|0|6|607|712
scaffold_106_1_siR10	NNU_002605-RA	3	21	3254	1	20	393	413	20	21	0	NNU_002605-RA transcript Name:"Similar to NUDT26 Nudix hydrolase 26, chloroplastic (Arabidopsis thaliana)" offset:2369 AED:1.00 eAED:1.00 QI:2369|0|0|0|0|0|6|189|231
scaffold_8_2_siR10	NNU_021359-RA	3	21	3266	2	21	604	624	20	21	0	NNU_021359-RA transcript Name:"Similar to Hsph1 Heat shock protein 105 kDa (Mus musculus)" offset:449 AED:1.00 eAED:1.00 QI:449|0|0|0|0|0|10|483|777
scaffold_106_1_siR1	NNU_003884-RA	3	21	327	1	21	299	318	21	20	0	NNU_003884-RA transcript Name:"Protein of unknown function" offset:0 AED:1.00 eAED:1.00 QI:0|0|0|0|0|0|2|0|108
scaffold_131_1_siR18	NNU_007495-RA	3	21	3272	1	20	66	86	20	21	12	NNU_007495-RA transcript Name:"Similar to Transcription factor MYB1R1 (Solanum tuberosum)" offset:977 AED:1.00 eAED:1.00 QI:977|0|0|0|0|0|2|1368|308
scaffold_8_2_siR14	NNU_025749-RA	3	21	3272	1	21	3001	3020	21	20	0	NNU_025749-RA transcript Name:"Similar to TMK1 Probable receptor protein kinase TMK1 (Arabidopsis thaliana)" offset:295 AED:1.00 eAED:1.00 QI:295|0|0|0|0|0|2|397|859
scaffold_106_1_siR10	NNU_025749-RA	3	21	3272	1	21	333	352	21	20	0	NNU_025749-RA transcript Name:"Similar to TMK1 Probable receptor protein kinase TMK1 (Arabidopsis thaliana)" offset:295 AED:1.00 eAED:1.00 QI:295|0|0|0|0|0|2|397|859
scaffold_8_1_siR3	NNU_007913-RA	3	21	3278	1	20	1896	1916	20	21	11.5	NNU_007913-RA transcript Name:"Similar to PCMP-H85 Putative pentatricopeptide repeat-containing protein At3g13770, mitochondrial (Arabidopsis thaliana)" offset:84 AED:1.00 eAED:1.00 QI:84|0|0|0|0|0|2|1265|642
[truncated: 12,614 more rows]

## Sheet: 24nt
Table S3. The predicted targets of phasiRNAs in Chinese sacred lotus. The targets of 21 nt and 24 nt phasiRNAs are shown in the first and this sheet, respectively.
[truncated: 41,966 more rows]
